# Supplementary material for: VDR Signaling via the Enzyme NAT2 Inhibits Colorectal Cancer Progression
Source: Front Pharmacol. 2021 Nov 16;12:727704. doi: 10.3389/fphar.2021.727704 (PMC8635240; doi:10.3389/fphar.2021.727704)
Supplement: Supplementary file 5 [file DataSheet1.xlsx]

## Sheet: Clinical characteristics
Data_sheet_1_Clinical characteristics of patients
Sequence number	Gender	Age	Tumor differentiation	TNM Stage	Stage at diagnosis	NAT2 expression
P01	Famale	33	Poor	T3N1M0	III	high
P02	Famale	60	Well	T3N1M1	IV	high
P03	Male	81	Well	T3N2M1	IV	high
P04	Famale	70	Poor	T3N0M0	II	high
P05	Male	74	Well-Moderate	T3N0M0	II	high
P06	Famale	81	Well-Moderate	T4N2M0	III	high
P07	Male	66	Well-Moderate	T3N0M0	II	high
P08	Famale	49	Well-Moderate	T3N0M0	II	high
P09	Male	57	Moderate	T3N0M0	II	low
P10	Famale	80	Moderate	T3N0M0	II	high
P11	Famale	61	Well-Moderate	T3N0M0	II	high
P12	Male	64	Well-Moderate	T3N0M0	II	high
P13	Famale	56	Well-Moderate	T4N1M0	III	low
P14	Male	38	Well	T1N0M0	I	high
P15	Male	44	Poor	T4N1M0	III	low
P16	Famale	72	Moderate	T2N0M0	I	high
P17	Male	58	Well	T4N2M1	IV	low
P18	Male	67	Well-Moderate	T2N0M0	I	high
P19	Famale	44	Well-Moderate	T2N0M0	I	low
P20	Famale	79	Poor	T3N0M0	II	low
P21	Male	68	Moderate	T3N0M0	II	high
P22	Male	39	Well	T1N0M0	I	high
P23	Male	75	Moderate	T4N1M0	III	low
P24	Male	71	Well-Moderate	T3N0M0	II	high
P25	Famale	60	Poor	T3N0M0	II	high
P26	Famale	62	Poor	T3N2M1	IV	high
P27	Male	63	Moderate	T2N0M0	I	high
P28	Male	48	Well	T4N0M0	II	high
P29	Famale	78	Well	T3N0M0	II	low
P30	Famale	55	Well	T3N1M0	III	high
P31	Famale	56	Well	T3N0M0	II	low
P32	Male	31	Poor	T4N2M0	III	low
P33	Male	62	Poor	T3N0M0	II	low
P34	Male	58	Moderate	T4N0M0	II	high
P35	Male	67	Moderate	T3N2M0	III	low
P36	Male	63	Poor	T3N0M0	II	low
P37	Male	42	Moderate	T3N0M0	II	high
P38	Famale	58	Poor	T4N2M1	IV	low
P39	Male	57	Well	T3N0M0	II	high
P40	Male	57	Poor	T3N1M0	III	low
P41	Famale	65	Well-Moderate	T3N0M0	II	low
P42	Famale	70	Well-Moderate	T3N1M0	III	low
P43	Male	67	Well	T2N0M0	I	low
P44	Male	63	Moderate	T3N2M0	III	low
P45	Male	60	Moderate	T2N0M0	I	low
P46	Male	41	Well	T3N0M0	II	high
P47	Male	54	Well-Moderate	T3N0M0	II	high
P48	Famale	43	Moderate	T3N0M0	II	high
P49	Male	55	Poor	T4N1M1	IV	low
P50	Male	64	Moderate	T4N1M1	IV	low
P51	Male	65	Well	T2N0M0	I	low
P52	Male	34	Poor	T3N1M0	III	low
P53	Famale	67	Well	T3N1M1	IV	low
P54	Male	27	Well-Moderate	T3N2M1	IV	high
P55	Male	70	Poor	T3N1M0	III	low
P56	Male	70	Poor	T3N0M0	II	low
P57	Male	71	Moderate	T3N0M0	II	low
P58	Male	60	Poor	T3N0M0	II	high
P59	Famale	29	Well	T2N0M0	I	low
P60	Famale	59	Well	T1N0M0	I	high
P61	Male	73	Poor	T3N1M0	III	low
P62	Male	77	Poor	T3N0M0	II	low
P63	Famale	47	Poor	T4N2M1	IV	high
P64	Famale	57	Poor	T4N1M0	III	low

## Sheet: Numerical values for RT-qPCR
Data_sheet_2_Numerical values for RT-qPCR
Figure 5A
	NC	NAT2
SW480	1.0000±0.2751	34518.8900±5029.4592
LoVo	1.0000±0.0175	8349.6920±782.8991
Figure 5E
si-NC	1.0000±0.0208
si-NAT2_1	0.7133±0.0439
si-NAT2_2	0.4511±0.0229
Figure 6B
	0 h	48 h	96 h
SW480	1.0000±0.1754	7.0918±0.1295	8.5728±0.2569
LoVo	1.0000±0.0244	108.7589±19.8979	92.8033±7.2810
Figure 7E
	NC	VDR
SW480	1.0000±0.5136	2.4659±0.1211
LoVo	1.0000±0.1196	5.3094±0.3742
Figure 7F
			Site1	Site2	Site3	Site4	Site5
IgG	1.0000±0.0098	IgG	1.0000±0.0343	1.0000±0.0881	1.0000±0.0490	1.0000±0.8230	1.0000±0.0539
Histone H3	296.1335±5.8054	VDR	10.4599±0.8194	7.0765±0.8994	4.7484±2.6618	5.3216±0.1043	6.5105±0.6689
Supplementary Figure 3B
	NC	VDR
SW480	1.0000±0.0645	928.1684±22.6311
LoVo	1.0000±0.0222	88.7350±5.2197

## Sheet: Numerical values for WB
Data_sheet_3_Numerical values for Western Blot
figure 5A
		SW480-1			SW480-2			SW480-3
NAT2	NC	17989	0.0327474	1.00145	18629	0.035778	0.999386	9874	0.0644509	0.999238
	NAT2	432318	0.827991	25.3208	512253	1.02835	28.7249	173457	1.24347	19.2786
GAPDH	NC	549326			520683			153202
	NAT2	522129			498130			139494
		LoVo-1			LoVo-2			LoVo-3
NAT2	NC	32967	0.0914553	0.999949	42646	0.153028	1.00018	34792	0.210052	1.00025
	NAT2	282064	0.772108	8.44202	289461	1.14646	7.49322	212085	1.27439	6.06852
GAPDH	NC	360471			278681			165635
	NAT2	365317			252482			166421
figure 5E
		SW480-1			SW480-2			SW480-3
NAT2	si-NC	342721	0.563112	1.00002	465691	0.38793	1.00008	440532	0.350653	0.999865
	si-NAT2_1	295247	0.509012	0.903947	465099	0.358824	0.925042	261105	0.231295	0.659524
	si-NAT2_2	175872	0.301195	0.534887	311228	0.272037	0.701306	233021	0.193961	0.553068
GAPDH	si-NC	608620			1200452			1256320
	si-NAT2_1	580039			1296176			1128883
	si-NAT2_2	583914			1144066			1201382
figure 5J
		SW480-1			SW480-2			SW480-3
JAK1	NC	402855	0.854584	0.999981	473849	0.970471	0.99997	310712	0.681764	0.999948
	NAT2	438854	0.980787	1.14766	428262	0.92487	0.952983	354747	0.805189	1.18098
p-JAK1	NC	328926	0.697757	0.999938	406855	0.833263	0.999956	285852	0.627216	1.00003
	NAT2	154839	0.346047	0.495911	186950	0.403735	0.484502	110595	0.251024	0.400229
STAT3	NC	493528	1.04693	1.00003	522512	1.07014	1.00003	436732	0.958277	0.999976
	NAT2	253455	0.566442	0.541066	306531	0.661981	0.618616	340210	0.772194	0.805795
p-STAT3	NC	248537	0.527226	1.00005	263501	0.539666	0.999937	214903	0.47154	1.00009
	NAT2	193555	0.432573	0.820509	203975	0.440502	0.816198	144483	0.327941	0.695527
α-Tubulin	NC	471405			488267			455747
	NAT2	447451			463051			440576
		SW480-1			SW480-2			SW480-3
JAK1	si-NC	282539	1.31246	0.999967	229640	0.955877	0.999976	349275	1.71804	1.00002
	si-NAT2_1	327937	1.45177	1.10611	272331	1.0741	1.12365	413414	1.90228	1.10726
	si-NAT2_2	294564	1.4839	1.13059	246092	1.10296	1.15385	369696	1.97069	1.14709
p-JAK1	si-NC	218365	1.01435	0.999954	271178	1.12878	0.999982	193295	0.950792	0.999991
	si-NAT2_1	267696	1.18508	1.16826	314489	1.24037	1.09884	234131	1.07733	1.13307
	si-NAT2_2	389367	1.96149	1.93364	388681	1.74203	1.54326	323620	1.72508	1.81435
STAT3	si-NC	175491	0.815195	0.999993	134615	0.560335	1.00006	177494	0.873069	0.999964
	si-NAT2_1	235897	1.04431	1.28105	181881	0.717355	1.2803	216682	0.997037	1.14195
	si-NAT2_2	304501	1.53396	1.8817	242369	1.08628	1.93874	277056	1.47687	1.69152
p-STAT3	si-NC	354250	1.64557	0.999982	402484	1.67534	1.00002	312718	1.53822	1.00001
	si-NAT2_1	432847	1.9162	1.16444	485477	1.91476	1.14294	390124	1.79511	1.16702
	si-NAT2_2	526478	2.6522	1.61169	506804	2.27145	1.35585	542684	2.89282	1.88065
α-Tubulin	si-NC	215275			240240			203299
	si-NAT2_1	225888			253544			217326
	si-NAT2_2	198506			223119			187597
figure 6A
		SW480-1			SW480-2			SW480-3
VDR	0h	55199	0.565685	0.999974	116565	0.568979	0.999963	113158	0.651194	0.999991
	48h	127812	1.21357	2.14525	192876	0.996044	1.75052	151429	0.852218	1.30869
	96h	138603	1.26541	2.23689	182940	0.959368	1.68606	227442	0.893061	1.37141
NAT2	0h	101428	1.03944	1.00004	341718	1.668	1	117803	0.677925	0.999889
	48h	170733	1.6211	1.55965	467306	2.41325	1.44679	195965	1.10286	1.62664
	96h	167031	1.52495	1.46715	481639	2.5258	1.51427	325595	1.27846	1.88564
GAPDH	0h	97579			204867			173770
	48h	105319			193642			177688
	96h	109532			190688			254677
		LoVo-1			LoVo-2			LoVo-3
VDR	0h	149957	1.07715	0.999957	113823	0.56136	0.999928	125786	0.995371	0.999971
	48h	171052	1.29477	1.20198	150436	0.752858	1.34104	154750	1.28197	1.28789
	96h	227411	1.54212	1.43161	191658	1.04223	1.85648	160375	1.23742	1.24314
NAT2	0h	274668	1.97296	0.999981	221647	1.09313	1.00012	260193	2.05896	0.999981
	48h	300900	2.27765	1.15441	348380	1.74347	1.59512	347088	2.87532	1.39646
	96h	364498	2.47174	1.25278	377204	2.05121	1.87668	430988	3.32542	1.61507
GAPDH	0h	139216			202763			126371
	48h	132110			199820			120713
	96h	147466			183893			129604
figure 7E
		SW480-1			SW480-2			SW480-3
NAT2	NC	369346	2.27196	0.999983	205505	1.18429	0.999991	412396	1.14791	1.00001
	VDR	453191	2.79554	1.23043	252378	1.60243	1.35306	554931	1.59462	1.38916
GAPDH	NC	162567			173526			359259
	VDR	162112			157497			348003
		LoVo-1			LoVo-2			LoVo-3
NAT2	NC	168006	0.655641	1.00006	246674	0.558027	1.00005	134236	0.318891	0.999973
	VDR	210750	0.851409	1.29867	378024	0.888087	1.59155	164100	0.412908	1.29479
GAPDH	NC	256247			442047			420946
	VDR	247531			425661			397425
supplementary figure S3C
		SW480-1			SW480-2			SW480-3
VDR	NC	74476	0.185322	1.00012	147948	0.210375	0.99988	51531	0.151656	0.999712
	VDR	575674	1.58378	8.54714	1122990	1.60947	7.64956	545577	1.60302	10.567
GAPDH	NC	401873			703259			339788
	VDR	363480			697740			340343
		LoVo-1			LoVo-2			LoVo-3
VDR	NC	55520	0.152032	1.00021	167399	0.244211	1.00004	17356	0.10685	0.999534
	VDR	338299	1.0037	6.60331	755331	1.02015	4.17752	116157	0.758646	7.09678
GAPDH	NC	365186			685470			162433
	VDR	337051			740412			153111
