# Supplementary material for: VDR Signaling via the Enzyme NAT2 Inhibits Colorectal Cancer Progression
Source: Front Pharmacol. 2021 Nov 16;12:727704. doi: 10.3389/fphar.2021.727704 (PMC8635240; doi:10.3389/fphar.2021.727704)
Supplement: Supplementary file 6 [file DataSheet2.xlsx]

## Sheet: DEGs
	logFC	logCPM	PValue	FDR
OTOP2	-7.22324	3.8057	0	0
BEST4	-5.64091	4.10881	0	0
SCARA5	-4.5313	3.72285	0	0
CLEC3B	-4.15017	4.40359	0	0
SCGN	-4.57656	3.27353	1.38e-284	3.9e-281
BMP3	-4.78023	3.21951	2.73e-276	6.45e-273
CDKN2B-AS1	-4.54257	3.23576	6.89e-235	1.39e-231
CA7	-5.51957	4.49517	2.71e-225	4.41e-222
UGP2	-2.09476	5.95524	2.8e-225	4.41e-222
SPIB	-4.40177	3.4042	3.59e-223	5.08e-220
ABCG2	-4.57135	3.51025	2.8e-218	3.61e-215
IL6R	-2.66279	3.83564	1.01e-200	1.19e-197
SLC51B	-4.07046	5.25983	5.91e-198	6.44e-195
TRPM6	-3.92969	3.48336	4.06e-192	4.11e-189
CA2	-4.79853	7.79779	2.47e-189	2.34e-186
C2orf88	-3.46787	3.84532	4.26e-187	3.77e-184
PKIB	-3.86558	4.50333	3.56e-180	2.97e-177
MEP1B	-5.23819	3.41211	3.52e-179	2.77e-176
SLC51A	-4.00524	3.45998	7.7e-179	5.74e-176
SLC4A4	-4.4614	4.15761	2.08e-177	1.47e-174
AQP8	-6.9881	7.74217	1.58e-170	1.07e-167
SULT1A2	-3.58948	3.28265	9.81e-168	6.32e-165
TMIGD1	-6.14183	5.02186	2.74e-167	1.69e-164
PDCD4	-2.01928	6.30898	7.99e-164	4.72e-161
GBA3	-4.54379	3.18772	1.46e-163	8.28e-161
CDKN2B	-3.20909	4.62781	5.29e-163	2.88e-160
USP2	-3.69202	3.24735	9.3e-163	4.88e-160
GLTP	-1.58005	5.7586	1.08e-162	5.45e-160
APOA1	-7.19747	4.93093	1.83e-157	8.95e-155
LYVE1	-3.96647	3.53471	1.2e-156	5.66e-154
TMEM236	-3.5038	3.91469	3.02e-154	1.38e-151
ADAMDEC1	-3.58405	5.91557	4.29e-154	1.9e-151
APPL2	-1.84122	5.51657	2.47e-153	1.06e-150
CA1	-6.56835	6.20334	3.13e-150	1.3e-147
GUCA2B	-6.12193	5.87104	1.57e-149	6.36e-147
GUCA2A	-5.16883	8.32488	1.42e-148	5.57e-146
CLDN23	-2.93964	5.36042	8.96e-148	3.43e-145
RETSAT	-1.90634	6.7227	4.55e-147	1.7e-144
PDK4	-3.32419	4.71819	8.13e-147	2.95e-144
UGT1A10	-3.56516	3.70863	7.57e-144	2.68e-141
PLPP1	-1.94411	5.583	7.99e-142	2.76e-139
SMPDL3A	-2.59934	5.3216	3.11e-141	1.05e-138
ALPI	-4.19557	3.67296	3.1e-140	1.02e-137
NKX2-3	-2.71165	3.69705	5.22e-140	1.68e-137
ETFDH	-1.82857	4.38871	8.17e-136	2.57e-133
PLCD1	-2.21132	4.47772	3.66e-134	1.13e-131
CSRP1	-2.30121	6.54469	2.84e-132	8.57e-130
ENTPD5	-2.52695	4.83825	8.05e-132	2.38e-129
AHCYL2	-2.68158	5.85429	3.16e-130	9.15e-128
CCDC69	-2.88846	4.47266	3.28e-130	9.3e-128
TMEM37	-3.00907	5.24227	3.9e-129	1.08e-126
TMCC3	-2.36818	4.33636	4.35e-129	1.19e-126
GREM2	-3.63531	3.48527	4.45e-129	1.19e-126
DPT	-4.01369	5.03969	8.02e-129	2.1e-126
SLC26A2	-4.10428	6.52169	6.72e-128	1.73e-125
PYY	-5.61337	4.80007	7.82e-126	1.98e-123
PTGS1	-2.87533	4.20715	1.44e-125	3.58e-123
CD163L1	-2.83986	3.41482	2.54e-125	6.19e-123
LRRN2	-3.36642	3.21953	5.72e-124	1.37e-121
NR3C2	-2.62913	4.26773	2.57e-123	6.08e-121
SEMA6D	-2.83708	3.29125	4.62e-122	1.07e-119
MT1M	-4.33959	4.9637	1.15e-121	2.63e-119
TP53INP2	-2.5304	5.56717	4.26e-121	9.57e-119
METTL7A	-2.49779	5.62416	8.67e-120	1.92e-117
SLC17A4	-3.17798	3.49128	1.21e-119	2.63e-117
FUCA1	-1.79479	7.23599	1.3e-118	2.8e-116
SST	-4.99346	3.9234	3.48e-117	7.36e-115
PHLPP2	-2.44567	3.60341	1.06e-116	2.2e-114
FHL1	-3.2972	4.74439	1.2e-116	2.47e-114
NAALADL1	-3.22734	3.54566	2.03e-116	4.11e-114
PLAC9	-2.47397	3.56211	2.91e-115	5.81e-113
TMEM35A	-3.78044	3.19551	1.35e-114	2.66e-112
SLC6A19	-5.10599	3.43891	6.26e-114	1.22e-111
PP7080	-3.14277	6.0491	2.5e-113	4.79e-111
SLC36A1	-1.89808	4.25455	4.07e-111	7.68e-109
CD177	-5.41854	6.39487	5.26e-110	9.8e-108
SGK1	-2.71819	4.53619	5.53e-110	1.02e-107
NAAA	-2.05743	4.99887	4.22e-109	7.67e-107
C1orf115	-2.39444	5.28339	4.91e-109	8.81e-107
CHP2	-3.97912	6.0716	1.03e-108	1.82e-106
MYL9	-3.27788	8.33253	1.31e-108	2.29e-106
GPAT3	-2.4351	3.89009	1.54e-108	2.66e-106
HSPB8	-3.6747	4.51759	1.19e-107	2.04e-105
CNN1	-4.19537	6.87131	1.25e-106	2.1e-104
SLC22A18AS	-2.31851	4.44448	1.76e-106	2.93e-104
RPL12P14	-2.85012	3.26962	2.06e-106	3.4e-104
PRDX6	-1.42369	8.07962	2.62e-106	4.26e-104
MYH11	-4.51623	6.95752	1.06e-105	1.71e-103
FAM129A	-3.0281	3.82061	1.4e-105	2.22e-103
MT1F	-2.97554	4.83237	1.88e-105	2.96e-103
MYLK	-3.3407	4.85802	4.28e-105	6.67e-103
CASP7	-1.70697	6.17195	1.16e-104	1.79e-102
ETV4	5.22753	6.7324	1.48e-103	2.26e-101
TSPAN7	-2.74098	4.71745	3.01e-103	4.54e-101
WSCD1	-2.82385	3.19647	9.59e-103	1.43e-100
CDH3	5.37212	5.75069	3.28e-102	4.84e-100
PTN	-2.6267	3.5956	8.34e-102	1.22e-99
SCNN1B	-3.95145	4.21758	4.98e-101	7.19e-99
ADH1B	-4.32182	3.75432	5.07e-101	7.25e-99
CAVIN2	-3.0181	3.99575	6.8e-101	9.64e-99
SYNM	-4.2764	4.77119	1.27e-100	1.78e-98
GNA11	-1.70806	6.30561	1.91e-100	2.66e-98
TMEM82	-3.13545	3.61247	2.05e-100	2.82e-98
ACTG2	-4.19006	7.81985	4.64e-100	6.32e-98
LDHD	-2.93594	4.7643	2.01e-99	2.71e-97
SELENOP	-3.20323	6.06206	3.92e-99	5.23e-97
CEACAM7	-4.29098	8.78917	4.24e-99	5.62e-97
POPDC2	-3.33936	3.44553	8.73e-99	1.15e-96
TEF	-1.76746	4.25529	2.68e-98	3.49e-96
HSD17B2	-3.37191	3.85626	3.5e-98	4.51e-96
GDPD2	-3.10807	3.43076	2e-97	2.56e-95
KLF4	-2.48936	6.52905	3.06e-97	3.87e-95
SLC25A23	-1.71517	5.85424	3.16e-97	3.96e-95
CITED2	-1.73701	5.44893	3.48e-97	4.32e-95
TMEM220	-2.80657	3.25823	6.62e-97	8.15e-95
APOC3	-6.77745	3.55208	8.4e-97	1.03e-94
MS4A12	-5.30976	6.16268	8.79e-97	1.06e-94
ARHGAP44	-2.16057	3.76974	9.02e-97	1.08e-94
ENDOD1	-1.57848	5.45591	9.59e-97	1.14e-94
ADH1C	-4.13365	6.55558	1.02e-96	1.2e-94
CPM	-2.44369	3.88788	3.83e-96	4.48e-94
CPT2	-1.43404	5.30492	4.52e-96	5.25e-94
CNNM4	-1.64012	5.93621	5.85e-96	6.74e-94
CWH43	-3.76272	3.53748	1.09e-95	1.24e-93
EDN3	-3.21252	4.24278	1.23e-95	1.4e-93
CREB3L3	-4.13132	3.31619	2.05e-95	2.3e-93
SPPL2A	-1.57631	4.98095	2.16e-95	2.41e-93
MT1H	-3.94088	5.15155	4.4e-95	4.87e-93
MIER3	-1.90772	4.81241	2.03e-94	2.23e-92
LINC01082	-2.53115	3.48234	2.2e-94	2.39e-92
MT1G	-3.47923	7.88607	3.35e-94	3.62e-92
LRRC19	-2.77651	4.9814	4.95e-94	5.31e-92
P2RY1	-2.35278	3.43091	5.88e-94	6.26e-92
PADI2	-3.25312	5.7686	6.57e-94	6.94e-92
LMOD1	-3.58272	5.2681	1.24e-93	1.3e-91
MXI1	-1.60149	5.22503	2.52e-93	2.62e-91
HAND2	-3.68336	3.22782	1.46e-92	1.51e-90
PDE9A	-2.56664	4.51466	1.73e-92	1.78e-90
GRAMD2B	-1.61386	4.30278	1.91e-92	1.95e-90
SLC26A3	-4.58751	8.6587	8.13e-92	8.23e-90
PEX26	-1.68464	4.1764	2.24e-91	2.25e-89
UGDH	-1.8096	6.12267	6.18e-91	6.17e-89
CA4	-4.89648	6.04279	1e-90	9.94e-89
PBLD	-2.26694	4.45944	1.19e-90	1.17e-88
NR5A2	-2.18992	3.54575	1.29e-90	1.26e-88
FLNC	-3.39298	4.99101	2.42e-90	2.35e-88
PGM5	-3.42366	3.88169	3.18e-90	3.06e-88
HHLA2	-2.76082	5.46426	2.06e-89	1.98e-87
CLCA4	-5.40819	6.70672	2.83e-89	2.69e-87
TNFRSF17	-3.11891	3.61573	1.37e-88	1.3e-86
ZZEF1	-1.64635	4.40066	1.58e-88	1.48e-86
MT1X	-2.47094	5.55717	1.6e-88	1.49e-86
HIGD1A	-1.80495	6.98726	2.45e-88	2.27e-86
RBPMS2	-3.31221	3.58873	1.31e-87	1.2e-85
DHRS11	-2.25406	5.08638	2.03e-87	1.85e-85
ASAP3	-1.85617	3.89208	3.25e-87	2.95e-85
CLDN8	-5.09596	3.84786	9.05e-87	8.17e-85
TACR2	-3.72812	3.76156	1.17e-86	1.05e-84
GPR15	-3.36007	3.35789	1.66e-86	1.47e-84
ACADS	-2.13143	6.38922	1.79e-86	1.59e-84
LPAR1	-2.07201	3.79784	2.14e-86	1.88e-84
RAB27A	-1.60858	4.43883	3.04e-86	2.66e-84
GPD1L	-1.41949	5.5046	5.21e-86	4.53e-84
TDP2	-1.83999	6.84477	9.06e-86	7.83e-84
SFRP1	-3.89052	3.39629	1.25e-85	1.07e-83
PI16	-4.12163	3.32149	1.3e-85	1.11e-83
C4orf19	-1.67501	4.78171	1.67e-85	1.42e-83
DNASE1L3	-3.11277	3.42248	2.24e-85	1.89e-83
PLCE1	-1.95336	3.73991	2.52e-85	2.12e-83
ARL14	-2.40015	4.96207	3.04e-85	2.53e-83
TRANK1	-2.03176	4.06657	1.22e-84	1.01e-82
ABHD3	-1.90067	5.08174	1.75e-84	1.44e-82
ST6GALNAC6	-2.55401	5.17495	2.04e-84	1.67e-82
GSTA1	-4.13017	3.99705	2.96e-84	2.41e-82
FNBP1	-1.84306	4.59766	5.27e-84	4.27e-82
BTNL8	-3.21886	4.2078	1.41e-83	1.13e-81
INSL5	-5.8048	4.43894	1.55e-83	1.24e-81
CYP3A4	-4.75317	3.22352	1.62e-83	1.29e-81
PXMP2	-1.5267	5.4234	3.1e-83	2.45e-81
NFE2L3	2.6633	6.70042	4.87e-83	3.84e-81
MAB21L2	-3.27579	4.4853	1.17e-82	9.14e-81
PSD	-3.20053	3.37973	3.2e-82	2.49e-80
PLCL2	-2.25513	3.47452	6.08e-82	4.71e-80
PLPP3	-1.50462	4.74306	1.2e-81	9.22e-80
ACOX1	-1.55392	5.59864	1.21e-81	9.24e-80
APOA4	-7.80864	4.20274	1.27e-81	9.7e-80
CLEC10A	-2.63571	3.43366	1.37e-81	1.04e-79
SLC9A3	-3.74741	5.99932	1.71e-81	1.29e-79
HRASLS2	-3.15913	3.86511	4.49e-81	3.37e-79
CEACAM1	-2.27209	7.38032	6.94e-81	5.18e-79
BEST2	-3.57414	3.60953	1.56e-80	1.15e-78
STMN2	-3.21079	3.5323	1.96e-80	1.44e-78
SLC25A20	-1.52274	5.40887	2.31e-80	1.7e-78
IGHV3OR16-13	-3.6456	3.40898	3.55e-80	2.6e-78
SRPX	-2.66894	4.0506	3.61e-80	2.62e-78
SECTM1	-2.92214	5.50534	8.74e-80	6.32e-78
CLDN1	4.69075	6.45449	1.04e-79	7.47e-78
PINK1	-1.45932	4.47913	1.85e-79	1.33e-77
CXCL12	-2.6076	4.46502	8.39e-79	5.98e-77
ASB2	-2.77543	3.28943	9.86e-79	6.98e-77
FGL2	-2.59825	4.67111	1.86e-78	1.31e-76
TPM2	-2.68277	7.19753	6.35e-78	4.46e-76
FBLIM1	-1.28948	6.08965	1.32e-77	9.21e-76
PAQR5	-1.87353	4.1243	1.88e-77	1.3e-75
SYNPO2	-3.67612	4.59545	3.76e-77	2.6e-75
NTN1	-2.56456	3.23202	4.66e-77	3.2e-75
SVIL	-2.01055	5.0564	5.01e-77	3.43e-75
SCIN	-2.56859	3.5248	5.77e-76	3.93e-74
TRIM40	-2.88437	3.26429	6.59e-76	4.47e-74
MTHFD1L	2.36307	5.22686	1.02e-75	6.89e-74
EPB41L3	-2.51912	3.59825	2.44e-75	1.64e-73
C1orf210	-1.58714	5.8937	3.97e-75	2.66e-73
ATP8B1	-1.63603	6.60485	8.15e-75	5.42e-73
PTPRH	-2.05149	5.46295	8.18e-75	5.42e-73
PLAC8	-3.03587	5.85517	8.22e-75	5.42e-73
CFL2	-2.5274	3.63556	8.43e-75	5.53e-73
SEMA6A	-2.26136	3.87498	9.94e-75	6.49e-73
P2RY14	-2.49636	3.22252	1.7e-74	1.1e-72
GLIPR2	-1.94052	4.83903	3.67e-74	2.38e-72
HPGD	-2.80952	4.96716	3.84e-74	2.47e-72
PAPSS2	-1.99965	6.39874	4.39e-74	2.82e-72
MOB3B	-1.45228	4.3948	1.48e-73	9.42e-72
TMEM171	-2.2787	5.49217	4.42e-73	2.81e-71
CBX7	-1.77159	3.87833	6.51e-73	4.12e-71
PACSIN2	-1.12107	6.22242	6.76e-73	4.25e-71
C11orf86	-3.67298	4.2949	7.05e-73	4.42e-71
B4GALNT2	-4.13423	3.76159	7.73e-73	4.82e-71
TAGLN	-2.97892	8.01128	1.13e-72	6.99e-71
SMPD1	-1.76179	5.4075	2.24e-72	1.39e-70
ZER1	-1.24859	5.56935	3.34e-72	2.06e-70
CHP1	-1.42152	7.12929	5.45e-72	3.34e-70
C7	-3.69832	4.03026	1.13e-71	6.89e-70
FMO5	-2.01936	4.02789	1.45e-71	8.83e-70
KCNMB1	-3.13066	3.41526	2.29e-71	1.39e-69
EDIL3	-2.03718	4.36526	3.63e-71	2.19e-69
TTC22	-1.59566	4.61373	4.97e-71	2.99e-69
FOXQ1	5.94973	6.42982	5.41e-71	3.24e-69
PPP1R12B	-2.59297	4.1419	5.45e-71	3.24e-69
MIR22HG	-1.74971	4.27067	6.61e-71	3.92e-69
MALL	-2.26308	4.2725	4.96e-70	2.93e-68
JCHAIN	-3.84133	10.1769	7.84e-70	4.61e-68
SYNPO	-1.65511	4.81518	8.75e-70	5.13e-68
CHGA	-4.43998	5.30513	9.22e-70	5.38e-68
HSD11B2	-2.27974	7.58356	1.06e-69	6.14e-68
VIP	-3.45575	4.49568	1.18e-69	6.84e-68
LITAF	-1.24682	6.71582	2.49e-69	1.44e-67
SMIM14	-1.77569	5.35924	2.83e-69	1.62e-67
PLN	-3.40908	4.60797	3.78e-69	2.16e-67
SLCO2A1	-2.10222	4.54352	3.97e-69	2.26e-67
ENC1	2.05374	6.58077	4.9e-69	2.78e-67
ITM2C	-2.22877	9.53965	5e-69	2.82e-67
C5orf30	-1.33991	4.97802	5.91e-69	3.33e-67
MOGAT2	-2.80763	4.73178	6.34e-69	3.55e-67
ZBTB7B	-1.43743	6.18717	2.2e-68	1.22e-66
CASQ2	-4.04701	3.38018	2.22e-68	1.24e-66
SLC20A1	-1.54283	5.49698	2.36e-68	1.3e-66
SUCLG2	-1.34967	7.08625	2.41e-68	1.33e-66
CTSG	-3.08832	3.20042	2.72e-68	1.49e-66
HSPB6	-3.5084	5.08542	2.74e-68	1.5e-66
C15orf48	-2.45444	8.37867	5.23e-68	2.85e-66
FOXF2	-2.12422	4.00232	1.52e-67	8.26e-66
CIPC	-1.28889	4.56467	2.49e-67	1.35e-65
S100B	-2.35702	3.70808	2.86e-67	1.54e-65
RIOK3	-1.50873	5.70639	3.32e-67	1.78e-65
LINC02441	-2.3606	4.16163	5.12e-67	2.74e-65
MTM1	-1.31951	4.56757	6.06e-67	3.23e-65
KIAA0513	-1.88096	3.61145	6.34e-67	3.37e-65
IGKV2-30	-3.69708	4.18743	7.21e-67	3.81e-65
SRI	-1.60238	7.18198	9.07e-67	4.78e-65
LYPD8	-3.63914	6.50849	1.61e-66	8.44e-65
ANPEP	-3.84911	7.36216	1.87e-66	9.77e-65
RCAN2	-1.87431	3.76313	2.93e-66	1.52e-64
RBM47	-1.24547	6.04679	3.64e-66	1.89e-64
PCSK5	-2.29072	3.31476	4.7e-66	2.43e-64
KANK2	-1.87334	5.02905	6.5e-66	3.35e-64
GPT	-2.88165	4.62443	1.43e-65	7.34e-64
TRIB3	3.81481	6.37358	2.31e-65	1.18e-63
KRT80	5.59218	5.14095	2.59e-65	1.32e-63
IGKV3OR2-268	-3.12834	3.42676	3.53e-65	1.79e-63
SULT1A1	-2.09069	3.83542	3.7e-65	1.87e-63
DHDDS	-1.17282	4.82227	4.01e-65	2.01e-63
MRGPRF	-2.55215	4.29598	5.97e-65	2.99e-63
ACAA2	-1.69006	6.41377	7.59e-65	3.79e-63
SDCBP2	-2.33421	6.35833	8.07e-65	4.01e-63
TNS1	-2.74183	4.93118	8.85e-65	4.39e-63
CEMIP	4.98524	6.02641	1.03e-64	5.08e-63
LRRC1	-1.12205	5.07908	1.1e-64	5.43e-63
AC016888.1	-2.0471	3.90136	1.76e-64	8.61e-63
KCNMA1	-2.88494	3.2118	3.74e-64	1.82e-62
OGN	-3.68309	3.5629	4.89e-64	2.37e-62
JAM2	-2.28777	3.20117	5.12e-64	2.48e-62
ADTRP	-3.13213	4.50059	5.86e-64	2.82e-62
CD209	-2.23224	3.5225	6.92e-64	3.32e-62
ANGPTL1	-3.5774	3.22677	7.46e-64	3.57e-62
FABP2	-3.15347	4.35613	3.77e-63	1.8e-61
FXYD6	-2.56009	3.74052	4.68e-63	2.23e-61
RAP1A	-1.20651	5.35817	4.79e-63	2.27e-61
BTNL3	-2.70219	4.84985	9.61e-63	4.54e-61
TMEM238L	-1.83225	5.69215	1.61e-62	7.58e-61
ARHGEF25	-2.32528	3.67267	1.84e-62	8.63e-61
SULT1B1	-2.64216	5.25508	2.58e-62	1.21e-60
AOC3	-2.71959	4.77839	3.11e-62	1.45e-60
2021-03-08	-1.3367	4.36572	3.44e-62	1.6e-60
ATP2B4	-2.13462	4.8657	5.74e-62	2.66e-60
SLC2A4	-2.54148	3.29474	6.41e-62	2.96e-60
TSPAN1	-2.29013	9.07763	6.86e-62	3.16e-60
PLSCR4	-1.56336	4.20647	7.93e-62	3.64e-60
TPM1	-1.65631	6.6212	1.05e-61	4.79e-60
B3GALT4	-1.48642	4.42844	1.48e-61	6.76e-60
TLR3	-1.91416	3.49768	2.17e-61	9.87e-60
STYK1	-1.69453	4.0192	2.37e-61	1.07e-59
CLIC5	-2.03805	4.82328	3.22e-61	1.45e-59
VSIR	-1.6379	5.01854	3.73e-61	1.68e-59
CA12	-2.28074	6.09733	3.82e-61	1.71e-59
BMP2	-1.88368	4.54475	5.81e-61	2.6e-59
KIAA1211	-1.9803	3.68453	7.09e-61	3.16e-59
EIF4E3	-1.72426	3.7181	8.33e-61	3.7e-59
JPH2	-2.92502	3.31501	8.86e-61	3.92e-59
SQOR	-1.51213	6.7007	1.15e-60	5.09e-59
CDHR5	-2.36693	7.10048	1.31e-60	5.77e-59
ARL4D	-2.27099	3.56819	2.07e-60	9.1e-59
BCAS1	-2.47921	4.68354	2.19e-60	9.57e-59
MMP28	-2.57542	4.19441	2.27e-60	9.89e-59
LGALS4	-1.89152	10.6523	2.29e-60	9.95e-59
CCDC68	-2.01555	3.89511	2.45e-60	1.06e-58
SLCO4A1	3.42632	6.0244	4.81e-60	2.08e-58
UGT2B15	-3.17289	3.89472	7.65e-60	3.29e-58
B3GNT7	-3.16139	5.72709	1.35e-59	5.81e-58
PPP1R14A	-2.48485	4.48498	1.39e-59	5.94e-58
CCNYL1	-1.28859	4.48559	1.49e-59	6.36e-58
SLC22A5	-1.75688	3.65364	3.33e-59	1.42e-57
INAFM2	-1.55419	5.21545	5.67e-59	2.41e-57
KRT20	-2.71316	9.37759	9.65e-59	4.08e-57
PAFAH2	-1.15371	4.99413	1.12e-58	4.72e-57
DHRS9	-3.29701	4.79485	1.16e-58	4.87e-57
SIAE	-1.51964	5.48824	1.29e-58	5.4e-57
TUBAL3	-2.5046	4.40598	1.33e-58	5.58e-57
MARVELD3	-1.2367	4.66409	1.67e-58	6.95e-57
SLC16A9	-2.26999	3.96563	2.18e-58	9.06e-57
AKR1B10	-3.10703	5.66618	5.45e-58	2.26e-56
ITM2A	-2.16231	4.21695	2.42e-57	9.99e-56
THRB	-2.19039	3.20341	2.75e-57	1.13e-55
AC103563.1	-3.66575	3.36257	3.87e-57	1.59e-55
UGT2B17	-4.15196	6.79689	4.53e-57	1.85e-55
C6orf223	4.51279	5.20713	7.1e-57	2.9e-55
GSN	-1.83389	6.84937	8.76e-57	3.57e-55
MGLL	-1.46317	5.94269	1.01e-56	4.1e-55
ARRDC4	-1.62596	4.93065	1.07e-56	4.32e-55
MYO1A	-1.96702	6.14456	1.13e-56	4.57e-55
GRIN2D	4.44606	4.93364	1.48e-56	5.95e-55
MAOA	-1.96387	6.44516	1.62e-56	6.47e-55
ANO10	-1.08541	5.04935	2.25e-56	8.98e-55
TNFSF10	-1.49932	6.16855	3.4e-56	1.35e-54
IGHV3-7	-3.88852	4.04166	4.98e-56	1.98e-54
ZG16	-4.50669	7.29054	5.22e-56	2.07e-54
DKC1	1.51464	6.88852	1.53e-55	6.03e-54
GTF2IRD1	2.18197	5.38358	2.51e-55	9.86e-54
SLC22A23	-1.45271	4.36568	3.06e-55	1.2e-53
SLC23A1	-2.711	3.21482	5.38e-55	2.11e-53
STIM1	-1.04754	4.93514	5.4e-55	2.11e-53
CPT1A	-1.22235	6.3262	9.23e-55	3.58e-53
TRIP13	2.26566	4.92786	1.22e-54	4.73e-53
RHOU	-1.47311	4.96483	1.87e-54	7.23e-53
SLC7A5	3.06456	7.12718	2.03e-54	7.83e-53
SCP2	-1.10113	5.78074	2.59e-54	9.94e-53
PCK1	-2.83017	5.24189	4.81e-54	1.84e-52
GDPD3	-2.15517	4.68452	5.16e-54	1.97e-52
HSD17B11	-1.33909	7.22778	8.23e-54	3.14e-52
PTGER4	-1.55525	4.78667	1.31e-53	4.96e-52
PGM1	-1.45737	6.0039	1.54e-53	5.85e-52
NDRG2	-1.41096	5.26448	1.74e-53	6.57e-52
CNTFR	-3.52261	3.35562	1.9e-53	7.18e-52
HMOX1	-1.65206	5.55738	3.54e-53	1.33e-51
TENT5C	-1.94358	4.49196	3.8e-53	1.42e-51
KLF9	-1.83874	4.4862	4.31e-53	1.6e-51
FENDRR	-1.90368	3.60017	5.89e-53	2.19e-51
CRYAB	-2.40806	4.32925	6.95e-53	2.57e-51
ALDOB	-3.51823	6.56993	8.25e-53	3.04e-51
CGN	-1.38883	6.08181	9.49e-53	3.49e-51
MPEG1	-2.03922	4.70256	1.48e-52	5.44e-51
MSRB3	-2.37457	4.239	1.96e-52	7.19e-51
GNG2	-1.8646	3.46966	2.43e-52	8.87e-51
MT2A	-2.26052	7.5718	2.6e-52	9.46e-51
SPARCL1	-2.27479	6.38309	2.71e-52	9.85e-51
FBXO32	-2.06141	4.7137	2.76e-52	1e-50
TMEM140	-1.21159	4.74429	3.05e-52	1.1e-50
PRKACB	-1.9863	4.98422	3.25e-52	1.17e-50
TCF21	-2.11188	3.21026	3.74e-52	1.34e-50
ACAT1	-1.28071	5.30595	3.85e-52	1.38e-50
CPNE5	-1.87305	3.49114	4.02e-52	1.44e-50
IQANK1	2.81608	5.36163	4.19e-52	1.49e-50
PLS1	-1.41621	6.98617	5.73e-52	2.04e-50
NCOA4	-1.00115	7.16437	6.45e-52	2.29e-50
ARHGEF37	-1.56016	3.79967	6.76e-52	2.39e-50
LIMS2	-2.3449	3.9386	7.43e-52	2.62e-50
CAP2	-2.13615	3.41518	9.81e-52	3.46e-50
ISX	-2.33467	4.9343	1.33e-51	4.69e-50
TOM1L2	-1.14273	4.72213	2.06e-51	7.24e-50
CCT6A	1.17067	7.87064	4.19e-51	1.47e-49
PJA2	-1.32808	5.6761	8.83e-51	3.08e-49
TPX2	1.9456	6.91625	1.08e-50	3.76e-49
UBE2C	2.19476	7.79362	1.9e-50	6.59e-49
KLRB1	-1.85226	3.58392	2.39e-50	8.29e-49
CES2	-2.04688	7.23626	2.47e-50	8.52e-49
AP000892.3	-2.69626	3.229	2.74e-50	9.46e-49
FGFR2	-2.1823	3.81783	5.12e-50	1.76e-48
NEURL1B	-1.4429	5.1827	5.17e-50	1.77e-48
TCN2	-1.69875	4.95847	6.79e-50	2.32e-48
F2RL1	-1.25855	6.79882	6.88e-50	2.35e-48
OSBPL1A	-1.5183	3.85	7.17e-50	2.44e-48
LRRC66	-1.77506	3.74524	8.9e-50	3.03e-48
SMIM6	-1.74346	3.96191	1e-49	3.4e-48
ENPEP	-2.79827	3.18141	1.06e-49	3.58e-48
GPX3	-2.32805	5.46694	1.1e-49	3.7e-48
DNAJB5	-2.33077	3.22367	1.68e-49	5.67e-48
CES3	-2.17423	5.22264	1.78e-49	5.99e-48
DES	-3.79434	8.70984	2e-49	6.69e-48
SH3BGR	-1.96628	3.42827	2.05e-49	6.86e-48
TEAD4	2.28969	5.55772	2.22e-49	7.4e-48
CPED1	-2.21598	3.36799	3.66e-49	1.21e-47
KAT2B	-1.59325	3.73269	3.87e-49	1.28e-47
F13A1	-2.57923	4.24804	4.21e-49	1.39e-47
TMEM59	-1.06658	6.73791	4.52e-49	1.49e-47
NDN	-1.77558	4.48545	5.82e-49	1.91e-47
ABCD3	-1.03542	5.16825	6.03e-49	1.98e-47
OPN3	-1.58667	3.70318	7.24e-49	2.37e-47
CDC25B	2.23344	6.99251	9.29e-49	3.03e-47
PEX11A	-1.25281	4.28525	1.11e-48	3.63e-47
CYBRD1	-2.08728	5.18581	1.25e-48	4.07e-47
IL10RB	-1.09615	6.09076	1.29e-48	4.18e-47
BCAR3	-1.38438	4.20017	1.52e-48	4.91e-47
CSE1L	1.60065	7.29025	1.83e-48	5.91e-47
LPCAT3	-1.20352	4.37549	2.18e-48	7.02e-47
MFSD4A	-2.11236	3.83749	2.36e-48	7.6e-47
FOLR2	-2.35345	4.49725	2.38e-48	7.63e-47
MXD1	-1.6878	5.40213	3.06e-48	9.78e-47
ADAMTS1	-1.98124	4.15264	4.89e-48	1.56e-46
SMTN	-1.61118	5.50449	4.98e-48	1.59e-46
MOCS1	-1.65142	3.61299	5.34e-48	1.7e-46
ARMCX1	-1.84243	3.63644	5.37e-48	1.7e-46
RAVER2	-1.09422	4.87228	5.81e-48	1.84e-46
AJUBA	2.77042	4.247	5.93e-48	1.87e-46
ZNF575	-1.93146	3.30835	6.18e-48	1.95e-46
SORBS1	-2.14883	4.6451	8.4e-48	2.64e-46
HRCT1	-2.36533	5.09325	1.07e-47	3.35e-46
IGHV3OR16-9	-2.82833	3.23455	1.14e-47	3.56e-46
SLIT3	-2.33345	3.30732	1.21e-47	3.76e-46
SLC9A2	-2.11531	4.29514	1.3e-47	4.05e-46
TCEAL7	-2.08495	3.34603	1.9e-47	5.92e-46
XDH	-2.29374	4.47993	2.96e-47	9.17e-46
CAV1	-2.0185	5.48523	3.91e-47	1.21e-45
FLNA	-2.14388	8.09309	4.41e-47	1.36e-45
CLMN	-1.31409	4.12668	4.44e-47	1.37e-45
CPNE8	-1.91077	3.33666	5.01e-47	1.54e-45
TLCD2	-1.43782	4.02566	5.48e-47	1.68e-45
PRR5L	-1.11145	4.88019	5.51e-47	1.69e-45
TGFBI	3.24724	8.5872	5.98e-47	1.82e-45
CLIP3	-1.92474	4.00565	7e-47	2.13e-45
S100A11	1.90351	10.9226	7.16e-47	2.18e-45
EPB41L4B	-1.31107	5.61531	8.49e-47	2.58e-45
EML1	-2.12005	3.24128	1.13e-46	3.41e-45
NEDD4L	-1.23803	4.26355	1.28e-46	3.88e-45
P2RX4	-1.30173	4.50713	1.35e-46	4.07e-45
PDE8A	-1.12925	4.4898	1.68e-46	5.06e-45
GIMAP7	-1.73204	4.28865	2.12e-46	6.36e-45
GALNT12	-1.42886	5.75385	2.48e-46	7.44e-45
CAPN5	-1.4177	6.57578	3.55e-46	1.06e-44
LARGE2	4.2769	5.61141	3.57e-46	1.06e-44
SLC9A1	-1.39058	5.49031	4.13e-46	1.23e-44
HAND1	-3.80284	3.25513	4.59e-46	1.36e-44
SCAMP2	-1.00871	6.78177	4.86e-46	1.44e-44
CCND1	1.72011	7.31531	5.54e-46	1.63e-44
AOC1	-1.82416	7.77252	6.28e-46	1.85e-44
CGREF1	3.29991	4.76519	7.7e-46	2.26e-44
HILPDA	2.35047	5.78725	1.04e-45	3.06e-44
SLC35D1	-1.24448	5.3235	1.27e-45	3.72e-44
PRSS22	3.70596	5.28769	2.18e-45	6.36e-44
IGHA2	-3.55881	11.6072	2.49e-45	7.27e-44
IRF4	-2.1955	3.23185	2.51e-45	7.31e-44
MYORG	-1.24631	5.59201	3.24e-45	9.4e-44
FLVCR2	-1.80799	3.37949	3.66e-45	1.06e-43
MEIS3P1	-1.82071	3.46005	3.84e-45	1.11e-43
DACT3	-2.32784	3.17919	4.72e-45	1.36e-43
ACADM	-1.28586	5.04001	6.03e-45	1.73e-43
EPAS1	-1.2129	6.12802	7.03e-45	2.02e-43
PTK2B	-1.21934	4.85284	8.14e-45	2.33e-43
CASP5	-2.08114	4.35017	8.43e-45	2.4e-43
ACVRL1	-1.55821	5.63864	1.1e-44	3.12e-43
LINC01752	-2.25935	3.85581	1.36e-44	3.86e-43
CHRDL1	-3.04223	3.9805	1.53e-44	4.33e-43
UGT2A3	-3.19805	4.73955	1.65e-44	4.67e-43
NIPAL1	-1.28429	4.40354	1.74e-44	4.91e-43
B3GALT5	-2.59641	3.89272	2e-44	5.63e-43
TNFRSF12A	2.29944	6.66774	2.33e-44	6.55e-43
TST	-1.48593	8.15747	2.51e-44	7.05e-43
PPM1H	2.21881	4.74789	2.55e-44	7.13e-43
VIPR1	-1.60715	4.55364	3.16e-44	8.83e-43
ETHE1	-1.58187	8.28291	3.2e-44	8.93e-43
TRAK2	-1.01643	4.73375	3.41e-44	9.49e-43
SLC6A6	2.79882	5.71734	3.46e-44	9.61e-43
LINC02038	-1.83539	3.33696	3.62e-44	1e-42
MRGBP	1.62154	5.73009	3.77e-44	1.04e-42
TMEM30B	-1.11284	5.72536	3.83e-44	1.06e-42
CCL28	-2.13026	4.84767	4.34e-44	1.2e-42
CAPN2	-1.16708	6.5611	6.38e-44	1.76e-42
TOMM34	1.82107	7.23213	7.41e-44	2.04e-42
ARRB1	-1.07849	4.72153	7.58e-44	2.08e-42
PDX1	4.29442	4.87838	9.32e-44	2.55e-42
DSC2	-1.47709	5.18443	1.16e-43	3.18e-42
MPC1	-1.19168	6.3252	1.22e-43	3.33e-42
POLD4	-1.09576	5.05956	1.53e-43	4.16e-42
WASL	-1.02522	6.13282	1.59e-43	4.31e-42
GARS	1.25989	7.08785	2.03e-43	5.5e-42
SOX9	1.89782	7.67224	2.12e-43	5.72e-42
TXNIP	-1.58162	8.68759	2.22e-43	6e-42
MFAP4	-2.22388	6.31112	3.03e-43	8.15e-42
CLU	-2.35758	5.42129	3.1e-43	8.33e-42
PLCD3	-1.57444	5.88442	4.17e-43	1.12e-41
EYA2	-2.71079	3.37816	4.71e-43	1.26e-41
LIMA1	-1.39664	6.52109	4.72e-43	1.26e-41
HSP90AB1	1.11135	10.6266	5.38e-43	1.44e-41
TWNK	1.4874	5.03932	6.4e-43	1.7e-41
MET	1.87993	6.31814	6.89e-43	1.83e-41
APOBEC3B	-1.61413	4.41218	7.7e-43	2.04e-41
LRRC75A	-1.20391	4.74577	7.73e-43	2.05e-41
RCAN1	-1.2033	4.57412	1.04e-42	2.74e-41
ANLN	2.10727	5.17881	1.12e-42	2.96e-41
CMBL	-1.75093	6.43185	1.14e-42	3.01e-41
KAT2A	1.55328	6.34564	1.65e-42	4.33e-41
SUGCT	-1.91034	3.23277	1.86e-42	4.89e-41
NEBL	2.28489	4.82846	2.14e-42	5.6e-41
CPNE7	5.15489	5.29714	2.27e-42	5.94e-41
TMPRSS2	-1.3426	6.8999	2.42e-42	6.3e-41
SOX4	1.71269	6.52199	2.42e-42	6.3e-41
ACACB	-1.69983	3.44028	2.71e-42	7.04e-41
GYPC	-1.69288	3.93812	3.17e-42	8.23e-41
RUVBL1	1.34372	5.26977	3.18e-42	8.23e-41
MDFI	3.35701	4.61283	5.73e-42	1.48e-40
PDLIM3	-2.10237	3.94987	5.96e-42	1.54e-40
IGSF9	-1.63914	4.21451	7.32e-42	1.89e-40
PSAT1	2.71627	6.53136	7.85e-42	2.02e-40
SESN2	-1.14461	4.86266	9.49e-42	2.44e-40
KIF13B	-1.25982	4.97179	1.09e-41	2.8e-40
NEU4	-2.1847	3.86561	1.25e-41	3.19e-40
DENND1C	-1.03623	4.70855	1.25e-41	3.19e-40
FAM162A	-1.08334	6.04889	1.39e-41	3.53e-40
SLC41A2	-1.49553	4.23777	1.66e-41	4.22e-40
ELFN1-AS1	4.50666	5.0713	1.82e-41	4.61e-40
BYSL	1.52255	5.73471	1.86e-41	4.71e-40
PYCR1	1.76069	7.15798	1.91e-41	4.83e-40
TESC	4.47366	6.61009	2.19e-41	5.51e-40
IGKV1-12	-3.00877	3.83452	2.42e-41	6.09e-40
SCGB2A1	-2.56522	3.44502	2.58e-41	6.47e-40
EMP1	-1.77087	5.9031	2.75e-41	6.9e-40
ADCY9	-1.39643	3.83393	3.64e-41	9.1e-40
AC015922.2	-1.82375	3.88497	3.84e-41	9.59e-40
ITIH5	-1.87633	3.44923	4.57e-41	1.14e-39
ITGA7	-1.87247	3.82286	4.87e-41	1.21e-39
RFC3	1.84446	5.53735	6.37e-41	1.58e-39
NOP2	1.43048	5.69406	7.31e-41	1.81e-39
BTBD3	-1.12009	4.74869	7.69e-41	1.9e-39
MFAP5	-2.52533	3.8191	7.8e-41	1.93e-39
ZBTB7C	-2.08947	4.03038	8.31e-41	2.05e-39
SPTBN2	2.87539	4.29899	9.75e-41	2.4e-39
GPA33	-1.81793	8.25557	1.48e-40	3.65e-39
DDX56	1.07557	6.30286	1.74e-40	4.27e-39
SI	-3.22653	4.11921	2.22e-40	5.44e-39
MYC	1.91732	8.27051	2.67e-40	6.53e-39
PUS7	1.67731	4.89113	2.91e-40	7.11e-39
DAAM2	-1.80191	3.30036	2.99e-40	7.3e-39
EHHADH	-1.16881	4.32946	4.27e-40	1.04e-38
SORBS2	-1.84732	3.50395	4.32e-40	1.05e-38
SCG2	-2.2237	3.43419	4.95e-40	1.2e-38
SLC1A1	-1.83752	4.50141	5.49e-40	1.33e-38
HJURP	1.73116	4.77261	5.52e-40	1.33e-38
SKA3	2.08845	5.045	6.21e-40	1.5e-38
SLC44A4	-1.48866	8.23229	6.71e-40	1.62e-38
DCUN1D5	1.44146	5.84644	6.88e-40	1.65e-38
SCD	2.33575	8.2639	1.03e-39	2.47e-38
RHBDL2	-1.73638	4.10252	1.09e-39	2.6e-38
MEP1A	-2.3924	7.26574	1.1e-39	2.62e-38
AC142381.1	-2.52111	3.19568	1.35e-39	3.21e-38
CDC14A	-1.72227	3.34947	1.48e-39	3.53e-38
IGKV1OR2-108	-2.85918	4.57997	1.52e-39	3.6e-38
FXYD5	2.11257	7.03332	1.56e-39	3.7e-38
RTKN	1.2174	5.79703	1.67e-39	3.95e-38
CTSS	-1.16763	7.59834	1.73e-39	4.09e-38
ABHD5	-1.1376	4.28601	1.87e-39	4.4e-38
IQGAP3	1.97561	5.28408	2.41e-39	5.68e-38
EPHX4	3.72096	4.04167	2.46e-39	5.78e-38
TAX1BP3	-1.06832	6.18691	2.58e-39	6.06e-38
CNN2	1.19388	7.44002	3.01e-39	7.06e-38
FABP1	-2.77614	9.46503	3.07e-39	7.18e-38
WDR43	1.21337	5.95324	3.59e-39	8.39e-38
NXPE4	-2.91084	5.97049	4.52e-39	1.05e-37
VWA5A	-1.41881	4.73995	4.96e-39	1.15e-37
IGSF3	-1.17838	4.17789	5.61e-39	1.3e-37
MARCKS	-1.1581	7.13762	5.77e-39	1.34e-37
CCL15	-1.44639	4.05665	6.13e-39	1.42e-37
SGCE	-1.74547	3.88579	6.31e-39	1.46e-37
ECI2	-1.40407	4.68046	6.58e-39	1.52e-37
RILP	-1.39545	4.64298	6.9e-39	1.59e-37
CDCA5	1.55336	5.44808	6.94e-39	1.59e-37
SAPCD2	2.08197	6.09145	1.05e-38	2.41e-37
ESM1	4.13823	3.8386	1.38e-38	3.15e-37
MGAT4A	-1.21497	4.77854	1.59e-38	3.63e-37
ASCL2	4.02358	7.73945	2.1e-38	4.79e-37
LGR4	-1.20365	5.45458	2.4e-38	5.46e-37
KCTD9	-1.23986	4.62797	2.52e-38	5.7e-37
SNHG1	1.79208	5.63201	2.58e-38	5.83e-37
CPXM2	-2.33041	3.78021	3.8e-38	8.58e-37
VWA2	3.68085	4.83803	3.96e-38	8.92e-37
ANKRD40CL	-1.52871	4.11427	4.05e-38	9.12e-37
ACO2	-1.07126	6.72274	4.11e-38	9.24e-37
PPP2R3A	-1.80108	3.25641	4.43e-38	9.92e-37
NME1	1.6982	6.26253	4.54e-38	1.02e-36
IGHV3-72	-2.99387	6.10879	4.68e-38	1.05e-36
SUSD6	-1.02445	5.46483	5.4e-38	1.2e-36
HAGLR	-2.08325	3.81902	7.07e-38	1.57e-36
CST1	7.3644	6.77144	7.23e-38	1.6e-36
SNHG15	1.75768	4.9087	7.58e-38	1.68e-36
PTPN21	-1.41454	3.72166	7.74e-38	1.71e-36
TIMP1	1.99046	9.22434	8.7e-38	1.92e-36
AP001972.5	-1.24729	4.29059	9e-38	1.99e-36
PAQR8	-1.46678	5.99006	9.56e-38	2.11e-36
GTPBP4	1.11806	5.3295	9.83e-38	2.16e-36
VAMP2	-1.24192	5.32872	1.03e-37	2.26e-36
PLEKHO1	-1.53613	4.22655	1.08e-37	2.37e-36
FMO4	-1.63645	3.4159	1.19e-37	2.6e-36
PDE5A	-1.76099	3.82718	1.32e-37	2.89e-36
MATN2	-1.7838	4.70272	1.45e-37	3.17e-36
ILK	-1.28939	4.12582	1.75e-37	3.81e-36
FAM107B	-1.44647	4.82755	1.76e-37	3.84e-36
MMP11	4.26054	6.27391	1.8e-37	3.91e-36
CD48	-1.72472	3.90287	1.87e-37	4.06e-36
CASD1	-1.23621	4.22866	1.88e-37	4.07e-36
PARM1	-1.50917	6.97026	2.86e-37	6.18e-36
TNS4	3.35821	6.52607	2.88e-37	6.21e-36
IARS	1.12695	6.38642	2.88e-37	6.22e-36
RIPK2	1.53096	5.07368	3.04e-37	6.55e-36
PER1	-1.58862	4.17353	3.2e-37	6.89e-36
TMEM97	1.63085	6.37252	3.25e-37	6.97e-36
CBFB	1.34988	5.79013	3.54e-37	7.58e-36
RERG	-2.10872	3.17808	3.58e-37	7.65e-36
PDCD2L	1.51453	4.92848	3.64e-37	7.76e-36
WNT2	4.12437	3.94789	3.79e-37	8.09e-36
HBB	-2.60794	6.03971	3.82e-37	8.13e-36
PPP1R3C	-2.11282	3.24339	4.04e-37	8.59e-36
PALLD	-1.55966	5.55882	6.2e-37	1.32e-35
LGALS2	-2.52564	5.46003	6.97e-37	1.48e-35
RHPN1	3.16339	4.7916	8.13e-37	1.72e-35
ECT2	1.85898	5.84363	8.41e-37	1.77e-35
FRMD3	-1.80723	3.30921	8.82e-37	1.86e-35
ENTR1	1.20762	5.889	8.96e-37	1.88e-35
MYO1D	-1.12872	7.38967	9.32e-37	1.96e-35
SOWAHB	-1.11775	4.29305	9.77e-37	2.05e-35
MMP7	6.51635	6.57123	1.03e-36	2.16e-35
KPNA2	1.26627	7.11648	1.12e-36	2.34e-35
PPA1	1.20028	7.67387	1.26e-36	2.62e-35
PAQR4	1.80124	5.34163	1.35e-36	2.8e-35
AURKA	1.5808	5.94324	1.41e-36	2.92e-35
PLXNA2	-1.10783	4.33661	1.51e-36	3.13e-35
GDF15	3.04196	8.19499	1.65e-36	3.41e-35
ATIC	1.05717	6.89201	1.78e-36	3.67e-35
ACSF2	-1.41841	4.72489	1.82e-36	3.76e-35
B3GNT8	-1.52734	5.59886	1.87e-36	3.84e-35
NAT1	-1.41988	4.06798	1.9e-36	3.91e-35
KIF2C	1.49631	5.28571	1.97e-36	4.04e-35
RNF43	2.30179	6.93736	2.02e-36	4.13e-35
CCNO	2.8466	4.56244	2.25e-36	4.6e-35
XPOT	1.3746	5.77329	2.29e-36	4.69e-35
NOLC1	1.0953	7.13347	2.36e-36	4.82e-35
SGK2	-1.63873	4.6803	2.5e-36	5.1e-35
RASD2	-1.99713	3.97427	2.82e-36	5.75e-35
VSIG2	-2.83397	6.43868	2.85e-36	5.79e-35
RCSD1	-1.58647	3.45042	3.08e-36	6.24e-35
TGIF2	1.88126	5.32377	3.31e-36	6.7e-35
SDHD	-1.08688	6.71643	3.31e-36	6.7e-35
TRIM29	3.97719	5.08667	3.82e-36	7.72e-35
GNG12	-1.10693	6.66259	4.01e-36	8.1e-35
GOLM1	-1.25572	7.80643	4.04e-36	8.14e-35
ZMYND19	1.39867	5.44503	4.11e-36	8.27e-35
TP53I3	-1.12731	5.65729	4.15e-36	8.34e-35
STBD1	-1.75607	3.25924	4.35e-36	8.73e-35
CYP2C18	-2.10262	3.36678	4.64e-36	9.3e-35
GNAI1	-1.43697	3.96337	5.53e-36	1.11e-34
TROAP	1.92829	4.76359	6.36e-36	1.27e-34
TSHZ1	-1.18511	4.07477	7.58e-36	1.51e-34
EIF3B	1.18663	6.92561	8.47e-36	1.69e-34
RASL12	-1.61954	3.82063	8.66e-36	1.72e-34
TGFB1I1	-1.49133	4.60823	1.12e-35	2.22e-34
MT1E	-2.41125	7.27697	1.13e-35	2.23e-34
PAMR1	-1.62186	3.3986	1.18e-35	2.34e-34
KLHDC8B	-1.39707	4.29702	1.25e-35	2.47e-34
HSPB7	-2.59745	3.61868	1.29e-35	2.55e-34
UTP4	1.16025	5.35455	1.33e-35	2.62e-34
CD44	1.36411	6.8303	1.4e-35	2.76e-34
FOXN3	-1.20483	4.26854	1.49e-35	2.93e-34
GNL3	1.1268	6.80682	1.54e-35	3.02e-34
MAF	-1.64821	3.98759	1.55e-35	3.04e-34
MAFG-DT	2.73324	3.96614	1.63e-35	3.2e-34
CD36	-2.27583	3.26136	1.85e-35	3.62e-34
NOB1	1.18301	6.99078	1.96e-35	3.82e-34
CBX4	1.57363	5.68657	1.96e-35	3.83e-34
LINC01133	-1.66831	5.40707	2.14e-35	4.17e-34
C7orf31	-1.61614	3.39748	2.42e-35	4.7e-34
VDR	-1.06581	6.03603	2.47e-35	4.79e-34
MRPL17	1.21229	6.5054	2.89e-35	5.59e-34
IQGAP2	-1.58431	4.68076	2.91e-35	5.63e-34
SLC46A3	-1.32347	4.98502	3.08e-35	5.95e-34
AGFG2	-1.10072	4.98022	3.23e-35	6.22e-34
MIER1	-1.17088	4.56279	3.24e-35	6.24e-34
METTL1	1.34715	5.05654	3.5e-35	6.74e-34
RAN	1.06105	7.99011	3.65e-35	7.01e-34
CCL8	-2.27554	3.53536	3.78e-35	7.24e-34
AHNAK	-1.55943	6.56073	4.18e-35	8e-34
HSPD1	1.31036	8.94866	4.21e-35	8.05e-34
NAT10	1.08722	5.95846	4.53e-35	8.64e-34
PAICS	1.29036	6.54557	4.89e-35	9.3e-34
GGT6	-1.76154	6.36789	5.5e-35	1.04e-33
FTSJ1	1.19601	5.90006	5.63e-35	1.07e-33
CDHR2	-2.20283	5.36588	5.69e-35	1.08e-33
NOP56	1.44332	6.65643	5.7e-35	1.08e-33
KIF20A	1.55747	4.76749	7.02e-35	1.33e-33
PUM3	1.16252	5.96418	7.39e-35	1.39e-33
PIP5K1B	-1.06904	5.2566	7.76e-35	1.46e-33
CLDN7	-1.1135	8.78916	7.99e-35	1.5e-33
PIGZ	-1.71608	5.36876	8.04e-35	1.51e-33
PRELP	-2.55894	4.15464	8.12e-35	1.52e-33
CTHRC1	3.663	5.89863	8.24e-35	1.54e-33
CCDC86	1.27623	6.03282	8.59e-35	1.61e-33
CROT	-1.24168	3.92341	9.26e-35	1.73e-33
MYBL2	2.16679	7.11596	9.35e-35	1.75e-33
C19orf48	1.94428	6.91712	9.46e-35	1.76e-33
GIMAP6	-1.43666	3.91855	9.55e-35	1.78e-33
UBE2FP1	-1.66718	3.32864	9.96e-35	1.85e-33
MCM3	1.10676	7.23198	1.05e-34	1.96e-33
LXN	-1.28191	5.34666	1.11e-34	2.05e-33
MPND	-1.08891	5.58422	1.23e-34	2.28e-33
RRP9	1.4692	6.66812	1.29e-34	2.39e-33
EZH2	1.31305	4.96784	1.3e-34	2.4e-33
POLR1C	1.29199	5.67503	1.3e-34	2.4e-33
GRAMD1A	1.56214	5.68967	1.31e-34	2.41e-33
TMEM132A	2.43885	4.58399	1.4e-34	2.58e-33
CEP55	1.65737	5.47232	1.48e-34	2.72e-33
ECE1	-1.05535	6.20719	1.49e-34	2.73e-33
CD79A	-2.42335	4.89475	1.53e-34	2.8e-33
CD79B	-2.04586	3.49906	1.6e-34	2.92e-33
SNTB1	2.20408	5.15068	1.83e-34	3.34e-33
FOXF1	-1.41489	4.44794	1.91e-34	3.49e-33
IMPDH1	1.64159	6.49811	1.97e-34	3.58e-33
EPHX2	-1.47561	5.32439	2.67e-34	4.84e-33
XPO5	1.27164	5.13478	2.79e-34	5.05e-33
LRRN4CL	-1.75379	3.23406	3.51e-34	6.34e-33
OCEL1	-1.09647	4.893	3.8e-34	6.86e-33
NOP58	1.26567	6.59966	3.84e-34	6.91e-33
EIF2S2	1.14324	7.48898	4.04e-34	7.26e-33
CHST5	-2.36675	3.48242	4.41e-34	7.91e-33
PRKAR2B	-1.81464	3.58161	4.53e-34	8.12e-33
CACNA1H	-1.86176	3.85283	4.69e-34	8.38e-33
CCT2	1.03158	7.41417	4.99e-34	8.9e-33
UBE2T	1.52571	6.37789	5.26e-34	9.38e-33
FAXDC2	-1.70946	3.70467	5.78e-34	1.03e-32
SMOX	2.2657	5.04206	5.78e-34	1.03e-32
SLC15A1	-2.61775	3.42388	7.03e-34	1.24e-32
GPER1	-1.95754	3.21957	7.08e-34	1.25e-32
SH3BGRL2	-1.02727	6.48916	7.37e-34	1.3e-32
MAOB	-2.39262	4.11644	8.02e-34	1.41e-32
OSBPL3	1.7976	4.48868	8.44e-34	1.48e-32
CDCA7	1.71347	6.98466	8.96e-34	1.58e-32
JAM3	-1.45616	3.86003	9.59e-34	1.68e-32
RRP12	1.39471	4.85904	1.04e-33	1.83e-32
MTHFD2	1.44672	6.05396	1.23e-33	2.15e-32
CAD	1.43189	5.5049	1.27e-33	2.23e-32
DIXDC1	-1.55722	3.56887	1.28e-33	2.23e-32
CCNB1	1.55811	6.83086	1.33e-33	2.32e-32
CD27	-1.78435	3.85902	1.53e-33	2.67e-32
RGS2	-1.8171	5.36504	1.79e-33	3.12e-32
MB	-2.14657	3.52002	1.88e-33	3.26e-32
CCL13	-2.42986	4.10994	2.35e-33	4.07e-32
NKD2	4.09067	5.11354	2.51e-33	4.35e-32
RRM2	1.49886	6.30723	2.66e-33	4.59e-32
E2F1	1.87393	5.62072	3.24e-33	5.59e-32
PAG1	-1.55275	3.94199	3.31e-33	5.7e-32
SEMA3G	-1.85796	3.34259	3.47e-33	5.97e-32
UBE2S	1.85191	5.65754	4.12e-33	7.08e-32
IGKV6-21	-2.71205	4.48311	4.67e-33	8.01e-32
PTGR1	-1.12555	5.06308	6.28e-33	1.08e-31
SLC2A13	-1.52231	3.44428	6.45e-33	1.1e-31
TESK2	-1.32052	3.7398	6.87e-33	1.17e-31
SMYD5	1.07288	5.48119	6.88e-33	1.18e-31
NEXN	-2.0458	3.8072	7.03e-33	1.2e-31
IGHV2-5	-2.93447	4.86467	8.58e-33	1.46e-31
CLMP	-1.82223	3.8457	9.37e-33	1.59e-31
YTHDF1	1.04235	6.61252	9.41e-33	1.6e-31
CMTM8	1.31883	5.5836	9.73e-33	1.65e-31
TRAP1	1.30095	6.39385	9.95e-33	1.68e-31
AC136428.1	-2.39391	3.24956	1.01e-32	1.71e-31
CDK4	1.22369	6.8337	1.2e-32	2.03e-31
VPS9D1-AS1	2.49034	4.86577	1.36e-32	2.29e-31
TNFSF12	-1.28499	4.68181	1.38e-32	2.33e-31
IGLV1-50	-2.38689	3.22817	1.44e-32	2.42e-31
IGKV3-7	-2.54582	4.04489	1.51e-32	2.54e-31
ZC3HAV1L	2.07469	4.357	1.68e-32	2.81e-31
WDR77	1.38476	6.10787	1.69e-32	2.82e-31
MSX2	4.20075	4.68054	1.85e-32	3.1e-31
SIM2	3.42391	3.63075	1.89e-32	3.15e-31
BDKRB2	-1.21029	3.93101	2.37e-32	3.95e-31
CILP	-2.66602	3.33476	2.5e-32	4.17e-31
WASHC2C	-1.01853	4.32735	2.58e-32	4.3e-31
BIRC5	1.49482	5.9995	3.17e-32	5.26e-31
APOBR	-1.75709	5.72907	3.4e-32	5.65e-31
CALD1	-1.8679	6.27349	3.53e-32	5.84e-31
AZGP1	3.0941	6.51659	3.75e-32	6.2e-31
INHBA	4.53384	4.55661	3.76e-32	6.21e-31
NXPE1	-2.2058	4.39372	4.31e-32	7.1e-31
FERMT2	-1.74255	3.91359	4.65e-32	7.65e-31
BEX4	-1.83867	4.73296	6.7e-32	1.1e-30
NAT2	-1.72547	4.30635	7.1e-32	1.16e-30
CKAP2	1.57877	5.50611	7.4e-32	1.21e-30
RECQL4	2.24559	5.35173	7.49e-32	1.22e-30
DSCC1	1.89395	4.58904	8.04e-32	1.31e-30
IGKV1-39	-2.75332	3.57621	9.22e-32	1.5e-30
SLC6A9	-1.39522	4.18169	1.01e-31	1.64e-30
VPS35L	-1.23129	3.86765	1.02e-31	1.65e-30
KIF18B	1.78707	4.46808	1.05e-31	1.7e-30
MCM7	1.31797	7.55001	1.08e-31	1.75e-30
TMEM56	-1.49685	4.19358	1.09e-31	1.76e-30
IGLV7-43	-2.80475	5.90192	1.1e-31	1.78e-30
MELK	1.47739	5.24201	1.13e-31	1.82e-30
NEK2	1.46844	5.06278	1.18e-31	1.91e-30
CLDN2	5.30244	7.23193	1.27e-31	2.04e-30
PRR7	3.43874	4.76931	1.27e-31	2.04e-30
RAE1	1.35281	5.33508	1.4e-31	2.25e-30
CKS2	1.54108	8.22385	1.42e-31	2.28e-30
PBXIP1	-1.09207	6.23055	1.61e-31	2.58e-30
SLC22A17	-1.64333	3.3597	1.71e-31	2.72e-30
LYAR	1.37828	5.56852	1.79e-31	2.85e-30
SLC39A10	1.89686	4.60889	1.84e-31	2.93e-30
KRT23	6.61431	6.41952	1.87e-31	2.97e-30
RNASEH2A	1.49478	6.23798	1.88e-31	2.98e-30
ACKR1	-2.19408	4.17029	1.92e-31	3.04e-30
EPOP	3.40457	4.28954	1.92e-31	3.05e-30
CLDN5	-1.81968	3.91263	1.95e-31	3.08e-30
CPQ	-1.229	4.53351	2.04e-31	3.22e-30
RGL1	-1.23084	3.84449	2.31e-31	3.65e-30
MRVI1	-1.62149	4.01731	2.37e-31	3.74e-30
NELFCD	1.4276	6.33626	2.42e-31	3.8e-30
SLC5A6	1.8443	6.18829	2.45e-31	3.85e-30
LINC02418	5.06774	4.17892	2.54e-31	3.98e-30
RMDN2	-1.75184	3.17271	2.93e-31	4.58e-30
ATP11A	2.12495	4.80373	3.34e-31	5.2e-30
IGHV3OR15-7	-2.26988	3.30787	3.62e-31	5.64e-30
SNHG17	2.13715	5.46271	3.87e-31	6.01e-30
GIMAP8	-1.45767	3.50506	4.13e-31	6.42e-30
CAPN13	-1.64763	3.55397	4.2e-31	6.52e-30
POLD2	1.30607	7.11995	4.32e-31	6.7e-30
GRAMD4	-1.00248	5.56521	4.58e-31	7.1e-30
GTF3A	1.8564	7.7314	4.79e-31	7.4e-30
PHLDA1	2.49078	6.06168	4.81e-31	7.43e-30
IGHV3-74	-2.67241	7.01529	4.88e-31	7.53e-30
PPP1R16B	-1.60205	3.36465	4.91e-31	7.57e-30
IGKV6D-21	-3.05018	3.99333	4.94e-31	7.61e-30
LRRC31	-1.46723	4.34574	5.21e-31	8.02e-30
MAN1A1	-1.33189	5.58347	5.77e-31	8.85e-30
SHMT2	1.50318	6.97851	6.86e-31	1.05e-29
BUB1	1.44724	4.75211	8.12e-31	1.24e-29
CFD	-2.30068	6.49277	9.57e-31	1.46e-29
B4GALT1-AS1	-1.61132	3.30943	9.92e-31	1.51e-29
EVA1A	3.27009	4.04237	1.01e-30	1.54e-29
BOP1	1.98217	6.89151	1.06e-30	1.61e-29
RANBP1	1.10586	6.20371	1.17e-30	1.77e-29
CCNJL	-1.58777	3.7032	1.24e-30	1.88e-29
DBNDD1	2.36126	4.46575	1.28e-30	1.94e-29
GAS7	-1.49042	3.62455	1.31e-30	1.97e-29
CMSS1	1.40554	4.75217	1.33e-30	2.01e-29
ACE	-1.58452	4.37139	1.34e-30	2.02e-29
HK2	-1.23498	6.56474	1.34e-30	2.03e-29
TOP1MT	1.79909	5.34045	1.52e-30	2.29e-29
OLFML2A	-1.4019	3.84933	1.53e-30	2.3e-29
TCEA3	-1.43547	5.94644	1.8e-30	2.7e-29
LGI4	-1.94476	3.25538	1.89e-30	2.83e-29
PDGFD	-1.53234	3.38074	1.94e-30	2.91e-29
TTYH3	1.57833	6.74441	2.09e-30	3.13e-29
GALNT6	1.85711	5.33338	2.13e-30	3.19e-29
RPN2	1.02388	9.24985	2.14e-30	3.19e-29
QSOX2	1.25226	4.87007	2.55e-30	3.8e-29
RRS1	1.3981	6.53448	2.74e-30	4.08e-29
FAM89A	1.65999	4.39003	2.92e-30	4.34e-29
RACGAP1	1.12885	5.71067	3.18e-30	4.73e-29
MFSD12	1.57996	5.52364	3.26e-30	4.84e-29
C2CD4A	3.92826	4.86619	3.3e-30	4.89e-29
NR3C1	-1.619	3.5581	3.43e-30	5.08e-29
VILL	-1.43969	5.38084	3.52e-30	5.21e-29
CHPF	1.76659	7.39576	3.96e-30	5.84e-29
NEO1	-1.06758	5.77942	4.25e-30	6.25e-29
SMPD3	-1.31004	4.61457	4.46e-30	6.55e-29
ORC6	1.91531	4.15058	4.77e-30	6.99e-29
COX7A1	-1.54113	4.32013	4.85e-30	7.11e-29
PPARGC1A	-1.62353	3.35438	4.89e-30	7.16e-29
LGALS3	-1.16036	10.1046	4.9e-30	7.16e-29
IGFBP6	-1.91173	5.11087	5.45e-30	7.97e-29
ZFAS1	1.7676	7.58735	5.66e-30	8.24e-29
SYTL2	-1.26017	4.5631	5.73e-30	8.34e-29
PTP4A1	-1.01809	6.93464	5.75e-30	8.35e-29
SLMAP	-1.12797	4.41065	6e-30	8.69e-29
SSPN	-1.57908	3.47405	7.48e-30	1.08e-28
CBX2	3.13709	3.90084	8.2e-30	1.18e-28
DCN	-1.79739	5.85873	8.47e-30	1.22e-28
DDX21	1.19685	6.86495	9.3e-30	1.34e-28
GCNT3	-2.10739	6.0657	1.06e-29	1.52e-28
PUS1	1.56019	5.0298	1.21e-29	1.74e-28
IGLV2-8	-2.6832	6.72614	1.22e-29	1.76e-28
CDK1	1.58273	5.81753	1.23e-29	1.77e-28
BCL2	-1.53556	3.35682	1.25e-29	1.8e-28
TCF7	1.90206	4.53494	1.3e-29	1.86e-28
NCAPH	1.26455	4.9584	1.38e-29	1.97e-28
A2M	-1.36397	7.20122	1.4e-29	2e-28
SIPA1L2	-1.19465	4.50833	1.42e-29	2.03e-28
CDK2	1.02383	5.2755	1.52e-29	2.16e-28
SULT2B1	2.93945	5.14869	1.82e-29	2.59e-28
P3H2	-1.72625	3.77164	1.82e-29	2.59e-28
PID1	-1.62964	4.73141	1.96e-29	2.78e-28
VPREB3	-2.19023	3.35227	2e-29	2.83e-28
TSC22D3	-1.36225	5.29087	2.23e-29	3.16e-28
AMOTL1	-1.77006	3.54991	2.24e-29	3.18e-28
EDNRB	-1.32668	3.64565	2.33e-29	3.3e-28
2021-03-02	-1.06699	4.32821	2.35e-29	3.32e-28
PALM	-1.76648	3.49665	2.39e-29	3.37e-28
CDC45	1.65544	4.91579	2.77e-29	3.91e-28
AC021218.1	2.41909	4.96763	2.79e-29	3.94e-28
SELENBP1	-1.97477	8.47135	2.8e-29	3.95e-28
CASC19	4.02585	4.14321	2.92e-29	4.11e-28
LSP1	-1.41573	4.70918	3.49e-29	4.9e-28
CD1D	-1.5799	3.31115	3.56e-29	5e-28
TKT	1.15537	7.30664	3.81e-29	5.34e-28
PAFAH1B3	1.63778	6.8599	4.25e-29	5.96e-28
RCN1	1.22444	6.15404	4.31e-29	6.02e-28
WDR4	1.52931	5.05373	4.31e-29	6.02e-28
CENPA	1.48237	4.61155	4.34e-29	6.05e-28
SPINDOC	1.42832	5.08373	4.98e-29	6.94e-28
DUSP14	1.61068	4.6746	5.34e-29	7.44e-28
AHCY	1.67175	8.70943	5.47e-29	7.61e-28
WDR75	1.10376	5.14096	5.53e-29	7.69e-28
LRP8	2.62995	3.73714	5.54e-29	7.69e-28
UTP14A	1.36741	5.3475	5.66e-29	7.85e-28
AC015922.3	-1.58743	3.73691	6.14e-29	8.52e-28
PABPC1L	2.91764	4.58721	6.5e-29	8.99e-28
MMP3	4.64481	6.30675	8.23e-29	1.14e-27
VSNL1	2.70062	4.95341	8.32e-29	1.15e-27
NOL6	1.08453	5.54576	8.49e-29	1.17e-27
EPHB4	1.20939	6.37713	1e-28	1.38e-27
STAB1	-1.46438	4.39056	1.06e-28	1.45e-27
NCAPG2	1.32066	4.66549	1.13e-28	1.56e-27
PDE3A	-1.83428	4.00082	1.17e-28	1.61e-27
NTMT1	1.16205	5.1926	1.2e-28	1.64e-27
ANKRD13B	2.29464	4.35467	1.26e-28	1.73e-27
CDCA4	1.39633	5.34677	1.27e-28	1.74e-27
TOP2A	1.48335	6.46785	1.34e-28	1.83e-27
KBTBD11	-1.0963	4.45573	1.48e-28	2.02e-27
AC006333.2	-1.18639	3.83983	1.52e-28	2.07e-27
GINS1	1.72056	4.97377	1.74e-28	2.37e-27
HMGA1	1.46132	9.44229	1.78e-28	2.42e-27
CTPS1	1.15236	4.9975	1.87e-28	2.53e-27
CPA3	-1.85873	4.4017	2.06e-28	2.79e-27
MACC1	2.25308	4.83753	2.39e-28	3.24e-27
IGHV6-1	-2.65916	4.06021	2.41e-28	3.26e-27
COL11A1	4.95492	4.4378	2.63e-28	3.55e-27
IGKV3D-15	-2.41555	4.04288	3.19e-28	4.31e-27
GPT2	1.66074	5.51434	3.3e-28	4.46e-27
CCNF	1.47942	4.54723	3.49e-28	4.71e-27
KLK6	6.78859	5.64468	3.52e-28	4.74e-27
NR2C2AP	1.08634	5.76327	3.61e-28	4.86e-27
TRMT1	1.38042	5.73711	4.31e-28	5.8e-27
JAZF1	-1.56018	3.50812	4.44e-28	5.96e-27
MS4A8	-2.08024	4.1335	4.76e-28	6.38e-27
CLCN2	-1.27422	5.19688	5.51e-28	7.37e-27
LIPH	-1.24779	5.78676	5.61e-28	7.5e-27
2021-09-06	-1.10889	4.30514	5.89e-28	7.87e-27
IGKV1-17	-2.5452	6.72415	6.08e-28	8.11e-27
RHBDF2	1.48288	4.83761	6.09e-28	8.11e-27
TNS2	-1.16744	4.2962	6.16e-28	8.2e-27
VEGFA	1.48132	5.47913	6.17e-28	8.21e-27
PRDX4	1.29084	7.85386	6.25e-28	8.3e-27
IGKV3-20	-2.37288	9.39685	6.57e-28	8.73e-27
NHSL1	-1.00356	4.73886	6.95e-28	9.22e-27
SERTAD4-AS1	-1.67393	3.24208	7.11e-28	9.43e-27
IGHV3-52	-2.23784	3.21866	7.18e-28	9.5e-27
AC124067.2	3.26867	4.63225	7.51e-28	9.93e-27
KIF4A	1.38384	4.93652	7.69e-28	1.02e-26
PLK1	1.50618	5.73834	8.11e-28	1.07e-26
NOP16	1.12159	5.54386	8.32e-28	1.1e-26
AC006329.1	2.79598	4.86715	1.07e-27	1.41e-26
FANCI	1.35873	4.75196	1.15e-27	1.52e-26
NMB	1.84895	4.77991	1.36e-27	1.78e-26
POLR1B	1.20657	4.77594	1.39e-27	1.82e-26
COL10A1	5.62249	4.77054	1.47e-27	1.93e-26
AP3S2	-1.15903	3.87103	1.57e-27	2.05e-26
CXCL3	2.83947	6.20112	1.6e-27	2.09e-26
HM13	1.25249	6.46491	1.62e-27	2.12e-26
PVT1	2.53972	3.85285	1.65e-27	2.15e-26
PTTG1	1.39382	6.1709	1.73e-27	2.25e-26
IGKV1D-39	-2.82092	3.35407	1.83e-27	2.38e-26
TTI1	1.21929	5.253	1.95e-27	2.53e-26
AC105942.1	-1.13547	3.92881	2.03e-27	2.64e-26
RFWD3	1.0174	5.10878	2.13e-27	2.76e-26
PPAT	1.54877	4.39897	2.16e-27	2.79e-26
ZNF692	1.55517	4.66789	2.17e-27	2.8e-26
PDCD4-AS1	-1.33839	3.55392	2.56e-27	3.31e-26
AXIN2	2.4753	6.60964	2.6e-27	3.35e-26
NIFK	1.00296	6.20261	2.74e-27	3.53e-26
HACD3	1.03264	6.02814	2.76e-27	3.55e-26
JPH1	1.63256	4.81632	2.88e-27	3.7e-26
ATAD2	1.62837	4.88953	2.98e-27	3.82e-26
VCL	-1.01655	5.99287	3e-27	3.84e-26
AC005392.2	-2.56244	4.02521	3.18e-27	4.08e-26
EXOSC2	1.08915	4.93236	3.19e-27	4.08e-26
ARHGEF26	-1.66414	3.24115	3.59e-27	4.59e-26
MCM2	1.33013	6.12067	3.64e-27	4.64e-26
RFC4	1.21774	4.95662	3.7e-27	4.72e-26
WDR74	1.18641	5.07698	4.5e-27	5.74e-26
MMP1	4.44109	7.56602	5.47e-27	6.94e-26
APBB1	-1.48702	3.50395	5.58e-27	7.07e-26
KIFC1	1.27905	5.75446	6.18e-27	7.83e-26
MLXIPL	2.79276	5.11185	6.39e-27	8.08e-26
SLC3A2	1.13238	6.95059	6.4e-27	8.1e-26
LRP11	1.15056	6.06486	6.57e-27	8.29e-26
SIGMAR1	1.27249	7.81048	6.94e-27	8.75e-26
RETREG1	-1.32389	4.81196	7.29e-27	9.18e-26
EXOSC5	1.4246	6.49217	7.42e-27	9.34e-26
TPSB2	-1.87963	4.31154	7.5e-27	9.42e-26
EBPL	1.17483	6.73948	7.52e-27	9.45e-26
MCM4	1.26037	6.24748	7.65e-27	9.6e-26
SLAMF7	-1.71375	4.08823	8.14e-27	1.02e-25
KIT	-1.70427	3.49559	8.47e-27	1.06e-25
SORD	1.34781	5.04361	8.91e-27	1.11e-25
BMF	-1.15894	4.0013	9.23e-27	1.15e-25
MAD2L1	1.48963	5.051	9.9e-27	1.24e-25
PPRC1	1.02786	5.32085	1.05e-26	1.31e-25
PERP	1.31091	8.47507	1.09e-26	1.36e-25
PNO1	1.02203	5.48777	1.11e-26	1.39e-25
ATP2A3	-1.595	6.179	1.21e-26	1.5e-25
PDZRN3	-1.42614	3.89119	1.26e-26	1.57e-25
CBX3	1.15111	7.33719	1.29e-26	1.59e-25
CORO2A	-1.00705	5.46169	1.41e-26	1.74e-25
SPECC1L	-1.01051	4.13595	1.79e-26	2.21e-25
DDX60	-1.45784	4.59285	1.86e-26	2.29e-25
ADGRG1	1.36418	6.62211	1.98e-26	2.44e-25
TSPAN11	-1.48572	3.43163	1.99e-26	2.45e-25
STC2	3.32471	4.36443	2.26e-26	2.78e-25
CDCA8	1.11697	6.01277	2.29e-26	2.81e-25
DMPK	-1.27209	4.44665	2.32e-26	2.84e-25
SQLE	1.70724	6.25173	2.54e-26	3.11e-25
AEN	1.29848	4.93265	2.6e-26	3.18e-25
PRC1	1.21396	5.33761	2.65e-26	3.24e-25
CA9	5.30918	6.57753	3.07e-26	3.75e-25
NDRG1	-1.26502	7.07457	3.2e-26	3.9e-25
DSN1	1.23766	5.44036	3.27e-26	3.98e-25
APLN	2.83355	3.9448	3.28e-26	3.99e-25
BLACAT1	3.69802	3.58356	3.34e-26	4.07e-25
CRNDE	3.53082	3.6044	3.41e-26	4.14e-25
CXCL1	2.83565	7.67456	3.46e-26	4.2e-25
IPO5	1.06585	6.46643	3.58e-26	4.35e-25
FLNB	-1.00997	6.82318	3.72e-26	4.5e-25
IGHA1	-2.57616	12.1014	4.42e-26	5.34e-25
PDCD5	1.08622	6.69104	4.7e-26	5.67e-25
IGHV3OR16-8	-2.22221	3.27794	4.88e-26	5.88e-25
ZDHHC9	1.20434	6.57353	5.16e-26	6.21e-25
EPHA10	-1.23623	3.68002	5.37e-26	6.46e-25
PCSK9	2.71472	5.65871	5.43e-26	6.53e-25
RRP1	1.18914	5.34606	5.54e-26	6.65e-25
ENTPD8	-2.18055	5.1754	5.83e-26	7e-25
IGHV3-63	-2.17511	3.25648	5.99e-26	7.18e-25
GABARAP	-1.19883	5.63683	6.11e-26	7.31e-25
ARMC10	1.01934	5.23495	6.42e-26	7.68e-25
IGHV3-21	-2.42527	7.00264	6.44e-26	7.7e-25
RGS16	2.05214	4.94009	7.02e-26	8.38e-25
PALD1	1.94946	5.26968	7.19e-26	8.58e-25
IGHJ3P	-2.55276	4.82592	7.6e-26	9.05e-25
CCL21	-2.09717	6.08042	8.01e-26	9.52e-25
PLAU	2.05182	6.33145	8.4e-26	9.96e-25
DHCR7	1.4067	6.48049	8.78e-26	1.04e-24
DDR2	-1.81811	3.83927	9e-26	1.06e-24
SIGLEC1	-1.64861	3.26839	1.25e-25	1.47e-24
AP001542.3	-1.26696	3.61858	1.27e-25	1.49e-24
NUTF2	1.05036	6.7786	1.45e-25	1.7e-24
NUF2	1.69204	4.40937	1.51e-25	1.77e-24
CDC6	1.64336	4.92804	1.53e-25	1.79e-24
PLXNA1	1.34378	4.95325	1.68e-25	1.96e-24
TJP3	-1.1451	6.43241	1.7e-25	1.99e-24
PHYH	-1.03644	5.46912	1.76e-25	2.05e-24
TNFRSF10B	1.26914	5.93239	1.8e-25	2.1e-24
VARS	1.12252	6.47169	1.96e-25	2.28e-24
FXYD3	-1.44631	9.06956	2.05e-25	2.38e-24
SRPX2	2.98629	5.58423	2.4e-25	2.78e-24
ANXA3	1.61711	6.05351	2.46e-25	2.85e-24
SLC22A3	1.95946	4.76028	2.51e-25	2.89e-24
PSPH	1.41894	5.15152	2.51e-25	2.89e-24
NAPSB	-1.47267	3.69247	2.54e-25	2.93e-24
MCOLN2	-1.65678	4.00227	2.56e-25	2.95e-24
ALKBH2	1.20963	4.82665	2.59e-25	2.98e-24
UHRF1	1.88785	4.45296	2.64e-25	3.03e-24
HEPACAM2	-2.50909	5.11243	2.68e-25	3.08e-24
CBX8	1.6359	4.17027	2.86e-25	3.28e-24
PGGHG	3.07114	5.79904	2.86e-25	3.28e-24
PPP1R14D	-1.45857	7.23939	3.02e-25	3.46e-24
PLEKHG4	1.9733	4.62232	3.07e-25	3.51e-24
PKMYT1	1.92902	4.82693	3.11e-25	3.56e-24
B2M	-1.07622	11.0318	3.18e-25	3.63e-24
TCF7L1	-1.4239	3.37029	3.23e-25	3.69e-24
PER3	-1.54253	3.30483	3.55e-25	4.05e-24
SNHG6	1.31282	7.51813	3.57e-25	4.07e-24
C3orf85	-1.74203	3.37767	3.76e-25	4.27e-24
RNASEL	-1.19968	3.69206	3.81e-25	4.33e-24
CDCA3	1.52505	4.35047	3.98e-25	4.52e-24
CELSR1	2.1556	4.04868	4.49e-25	5.1e-24
UCHL1	-1.97353	3.78205	4.87e-25	5.52e-24
NPM3	1.55429	7.20778	5.13e-25	5.8e-24
IL1R2	-1.94184	4.29308	5.15e-25	5.82e-24
CNNM2	-1.52065	3.2499	6.17e-25	6.95e-24
PIGCP1	-1.29738	3.52123	6.28e-25	7.07e-24
LINC00659	4.2594	3.82715	6.52e-25	7.32e-24
SP5	3.48519	4.80831	6.61e-25	7.41e-24
PRR11	1.32868	4.64136	6.72e-25	7.53e-24
TDGF1	2.89361	4.55408	6.81e-25	7.63e-24
NUDCD1	1.39299	4.93722	7.9e-25	8.84e-24
NOTUM	7.41523	6.47105	7.96e-25	8.9e-24
GTSE1	1.34924	4.44076	9.06e-25	1.01e-23
BBOX1-AS1	3.56804	3.61742	9.46e-25	1.06e-23
MS4A6A	-1.37131	4.13407	9.56e-25	1.07e-23
IGLV10-54	-2.83582	6.11489	9.64e-25	1.07e-23
ARNTL2	2.25107	4.20372	1.05e-24	1.16e-23
FBLN5	-1.3472	4.00402	1.11e-24	1.23e-23
LARGE1	-1.15664	3.7482	1.14e-24	1.27e-23
CKMT1B	-1.11224	4.46385	1.15e-24	1.28e-23
KLK10	4.72372	5.55198	1.2e-24	1.33e-23
CR2	-2.51699	3.25112	1.23e-24	1.36e-23
RCC1	1.07531	6.24776	1.33e-24	1.47e-23
IGKV3D-20	-2.46891	5.37045	1.37e-24	1.52e-23
DENND2A	-1.2964	3.53666	1.47e-24	1.63e-23
DCAF13	1.29287	4.87314	1.68e-24	1.85e-23
FUT1	2.47779	3.65272	1.71e-24	1.88e-23
ANK3	-1.55846	3.18829	1.73e-24	1.9e-23
CENPH	1.33707	4.79906	1.74e-24	1.91e-23
IMPA1	-1.0293	4.9441	1.79e-24	1.96e-23
MAGI3	-1.03216	4.00062	1.81e-24	1.99e-23
FCMR	-1.52824	3.68756	1.82e-24	1.99e-23
NCS1	-1.22413	4.7302	1.83e-24	2e-23
FAS	-1.20342	4.38301	1.96e-24	2.14e-23
CIDEC	-2.16911	3.54742	2.08e-24	2.27e-23
SPART	-1.45713	3.44973	2.3e-24	2.5e-23
RIMKLA	-1.39321	3.39357	2.42e-24	2.63e-23
LMNB2	1.13966	6.81416	2.55e-24	2.77e-23
CPNE1	1.77952	7.6987	2.7e-24	2.93e-23
LIF	1.79181	5.0807	2.79e-24	3.03e-23
AL355312.3	3.94396	4.3839	2.98e-24	3.23e-23
HMGCS2	-2.29432	8.27746	3.04e-24	3.29e-23
MRTO4	1.00566	6.21671	3.35e-24	3.62e-23
C2orf70	2.80836	3.64049	3.54e-24	3.82e-23
ZEB1	-1.61097	3.69762	3.74e-24	4.03e-23
IGKV1OR2-6	-2.38155	3.5336	3.88e-24	4.18e-23
FNIP2	-1.01252	4.18398	4.09e-24	4.39e-23
SNRPF	1.18123	6.23862	4.27e-24	4.58e-23
S100P	2.37421	9.21652	4.38e-24	4.69e-23
IGHV3-11	-2.39809	6.91511	4.42e-24	4.73e-23
BGN	2.51628	8.37613	4.45e-24	4.76e-23
CENPN	1.30145	4.47548	4.84e-24	5.17e-23
IGHV3-71	-2.1119	3.34649	4.9e-24	5.22e-23
MZB1	-1.98886	4.85185	5.11e-24	5.44e-23
PDRG1	1.38201	6.02439	5.15e-24	5.49e-23
AC099850.3	1.34866	4.97067	5.26e-24	5.6e-23
NAT9	1.09523	5.09044	5.34e-24	5.69e-23
AMPD2	1.04761	4.9949	5.37e-24	5.71e-23
PDK2	-1.01748	4.5553	5.47e-24	5.81e-23
MYEOV	2.92709	5.03216	6.2e-24	6.57e-23
NLE1	1.24275	4.75635	6.29e-24	6.66e-23
SLC9A3R1	-1.04434	7.48666	6.35e-24	6.71e-23
PMP22	-1.35794	5.92445	6.47e-24	6.83e-23
EIF4EBP1	1.54248	7.60314	6.54e-24	6.9e-23
EXOSC7	1.06509	5.06732	6.81e-24	7.18e-23
TMEM63A	1.25559	6.10517	6.85e-24	7.22e-23
RANGAP1	1.03998	6.51795	7.23e-24	7.62e-23
SLC37A2	-1.91145	3.62027	7.3e-24	7.68e-23
CEP72	1.8633	3.94812	7.6e-24	7.99e-23
CEBPB	1.5005	6.76604	8.7e-24	9.14e-23
IFRD2	1.20568	6.35928	8.71e-24	9.15e-23
PNPT1	1.02908	5.1458	9.05e-24	9.49e-23
SEMA4G	-1.04056	5.48995	9.55e-24	1e-22
LZTS3	2.14089	4.90028	9.55e-24	1e-22
CCNB1IP1	1.1407	5.69804	9.56e-24	1e-22
P2RY8	-1.5347	3.20438	9.58e-24	1e-22
SRM	1.49156	7.30398	9.62e-24	1.01e-22
GRINA	1.39678	8.25552	9.64e-24	1.01e-22
CNTD2	3.77726	3.83175	1e-23	1.05e-22
ACTA2	-1.57876	7.80055	1.12e-23	1.17e-22
MS4A4A	-1.53751	3.96523	1.12e-23	1.17e-22
TACSTD2	4.61234	5.92965	1.13e-23	1.17e-22
SLC35G1	-1.28807	3.4888	1.14e-23	1.19e-22
PSRC1	1.33402	4.40204	1.15e-23	1.19e-22
IGKV1-27	-2.35022	6.41834	1.24e-23	1.29e-22
FGFRL1	2.42597	6.30657	1.25e-23	1.29e-22
PPIL1	1.10997	6.26749	1.3e-23	1.34e-22
CDK5RAP1	1.07142	5.03561	1.31e-23	1.36e-22
TSPAN2	-1.77689	3.98312	1.32e-23	1.37e-22
DGAT2	1.77616	4.24365	1.4e-23	1.44e-22
IGHV1-58	-2.52701	4.81382	1.45e-23	1.5e-22
HGH1	1.34502	6.02943	1.64e-23	1.69e-22
EIF2S3	1.00225	7.97805	1.64e-23	1.69e-22
TRIM36	-1.34993	3.4049	1.68e-23	1.73e-22
DHX34	1.33701	4.80046	1.73e-23	1.78e-22
TIMELESS	1.06838	5.09776	1.74e-23	1.78e-22
PGAM5	1.04411	6.3948	1.85e-23	1.89e-22
NKD1	3.9592	5.34984	2.39e-23	2.45e-22
RAD54L	1.46833	4.23621	2.5e-23	2.56e-22
PNLIPRP2	-2.28513	3.75877	2.51e-23	2.56e-22
AP000439.2	-1.35247	4.66723	2.56e-23	2.61e-22
DTYMK	1.07932	6.04793	2.61e-23	2.66e-22
PBX1	-1.29134	3.67004	2.65e-23	2.7e-22
SH3BGRL	-1.11283	6.71886	2.72e-23	2.77e-22
SNHG3	1.51337	5.21882	2.72e-23	2.77e-22
C6orf48	1.19804	7.38529	2.77e-23	2.82e-22
SCARA3	-1.53239	3.71389	2.78e-23	2.82e-22
IGHV3-49	-2.39891	6.63794	3.02e-23	3.06e-22
SHH	2.04894	4.52446	3.2e-23	3.23e-22
NT5DC2	1.66186	5.77196	3.2e-23	3.23e-22
C16orf45	-1.38846	3.64452	3.21e-23	3.24e-22
EXOSC8	1.14196	5.2358	3.37e-23	3.39e-22
CCNA2	1.18141	5.989	3.4e-23	3.42e-22
FKBP5	-1.06623	4.42003	3.41e-23	3.43e-22
GPRIN2	-1.34264	4.36957	3.44e-23	3.46e-22
CHTF18	1.80812	4.58329	3.78e-23	3.8e-22
RELL1	-1.35779	3.7325	3.99e-23	3.99e-22
MGP	-1.86938	6.36163	4.58e-23	4.59e-22
CAVIN1	-1.32114	6.82084	4.72e-23	4.71e-22
RNF125	-1.32076	3.44696	4.78e-23	4.77e-22
COL1A1	2.66544	9.69165	5.02e-23	5e-22
IFITM1	1.78327	9.76542	5.31e-23	5.29e-22
C1orf21	-1.03157	4.40177	6.02e-23	5.97e-22
HSPH1	1.60673	6.38724	6.23e-23	6.17e-22
AC104958.2	2.64047	4.25243	6.3e-23	6.23e-22
FRMD1	-1.56503	3.63115	6.54e-23	6.47e-22
SPC25	1.21868	4.6914	6.86e-23	6.78e-22
FEN1	1.01223	6.19874	7.79e-23	7.68e-22
FAM57A	1.35116	5.6605	7.99e-23	7.87e-22
NKRF	1.38458	4.3271	8.26e-23	8.13e-22
CLIC2	-1.31612	3.6583	8.8e-23	8.66e-22
TBC1D9	-1.1756	3.87993	8.83e-23	8.69e-22
ELMSAN1	-1.00868	3.98136	9.05e-23	8.88e-22
PSMA7	1.28233	9.20659	9.55e-23	9.36e-22
PCID2	1.07938	5.16903	9.84e-23	9.64e-22
FOXM1	1.38266	5.56644	1e-22	9.82e-22
BARX2	-1.80228	3.66057	1.01e-22	9.84e-22
GCG	-3.61188	4.1506	1.08e-22	1.06e-21
MHENCR	1.81892	4.95799	1.13e-22	1.11e-21
ENPP2	-1.40394	3.88322	1.14e-22	1.11e-21
DDX39A	1.16288	6.65527	1.17e-22	1.14e-21
TMEM161A	1.29297	5.74296	1.3e-22	1.26e-21
MNX1-AS1	1.81655	4.20169	1.35e-22	1.31e-21
ANTXR2	-1.12933	4.84822	1.35e-22	1.31e-21
CDT1	1.59127	5.851	1.36e-22	1.32e-21
NXT1	1.41148	6.46689	1.39e-22	1.35e-21
KIF23	1.38211	4.30784	1.39e-22	1.35e-21
ABCC1	1.05161	5.40706	1.43e-22	1.38e-21
TAF1D	1.32585	5.10844	1.47e-22	1.43e-21
AC026401.3	1.22067	5.12031	1.5e-22	1.45e-21
TMEM45B	-1.06794	7.41559	1.51e-22	1.46e-21
IER5L	1.9234	4.63787	1.55e-22	1.5e-21
MEX3A	2.54924	3.83739	1.64e-22	1.58e-21
LGALS9B	-1.89414	3.32135	1.64e-22	1.59e-21
HES6	1.91417	6.81392	1.75e-22	1.69e-21
DEFB1	-2.02464	4.87302	1.77e-22	1.7e-21
JAML	-1.46811	3.23282	1.8e-22	1.73e-21
GIMAP4	-1.25188	4.61615	1.8e-22	1.73e-21
ZNF121	1.68086	4.65594	1.88e-22	1.8e-21
SLC3A1	-1.5749	3.73421	1.91e-22	1.83e-21
NECTIN4	1.88859	4.54968	1.93e-22	1.85e-21
SLC12A2	1.52791	7.37377	2.11e-22	2.02e-21
ETNK1	-1.10717	5.33914	2.14e-22	2.04e-21
MEST	1.00196	5.85577	2.16e-22	2.07e-21
JAG2	1.97525	4.88034	2.17e-22	2.07e-21
FBXO41	1.88878	3.86674	2.22e-22	2.12e-21
SLC17A9	2.36194	5.23929	2.33e-22	2.22e-21
MROH6	2.25803	4.94846	2.4e-22	2.28e-21
LDLRAD3	1.83482	4.06118	2.42e-22	2.3e-21
ASF1B	1.09744	6.17452	2.5e-22	2.38e-21
IGHV1-2	-2.5386	7.06899	2.55e-22	2.42e-21
GAB1	-1.07276	3.84806	2.64e-22	2.51e-21
POU2AF1	-1.79765	3.42623	2.87e-22	2.72e-21
AC092718.4	1.3515	4.83689	2.98e-22	2.82e-21
FBLN1	-1.62466	5.77388	3.08e-22	2.91e-21
GNG11	-1.14259	4.18969	3.14e-22	2.96e-21
ITGA2	1.41643	5.42566	3.24e-22	3.05e-21
BCL2L12	1.18223	5.44047	3.26e-22	3.07e-21
IGHV1OR15-2	-2.17667	3.66399	3.39e-22	3.19e-21
DPYD	-1.55417	3.49823	3.45e-22	3.25e-21
SLCO4A1-AS1	3.39493	4.76677	3.68e-22	3.45e-21
CDKN3	1.29176	5.31698	3.7e-22	3.47e-21
ODC1	1.07474	8.00927	3.71e-22	3.47e-21
LINC00294	-1.0602	3.83378	3.79e-22	3.55e-21
IGKV1-16	-2.31437	6.8139	3.92e-22	3.67e-21
IGHV4-59	-2.29691	7.44604	3.96e-22	3.7e-21
MAP1A	-1.56306	3.36131	4.06e-22	3.79e-21
FERMT1	1.4639	7.44414	4.17e-22	3.89e-21
NSUN5	1.00596	5.44716	4.22e-22	3.93e-21
HBA2	-1.98225	4.54224	4.26e-22	3.97e-21
GGCT	1.10634	6.9132	4.57e-22	4.26e-21
TCOF1	1.14205	5.02158	4.71e-22	4.39e-21
AP005018.2	-2.46122	3.25241	4.87e-22	4.53e-21
PFDN2	1.06438	7.87708	5.02e-22	4.66e-21
CENPW	1.24907	6.49542	5.07e-22	4.7e-21
GLA	1.0296	5.87491	5.12e-22	4.74e-21
MEF2C	-1.40197	3.28353	5.28e-22	4.89e-21
STAP2	-1.05562	6.90408	5.3e-22	4.91e-21
DNAAF5	1.0137	5.21663	5.54e-22	5.12e-21
IGKC	-2.11296	10.717	6.14e-22	5.67e-21
PLEKHN1	2.71375	3.4394	6.56e-22	6.05e-21
PITPNM3	-1.296	3.44471	7e-22	6.45e-21
KIAA1549	2.09327	3.71321	7.47e-22	6.87e-21
MFAP2	2.26819	4.73189	7.85e-22	7.21e-21
PYCR3	1.68233	5.26354	8.14e-22	7.47e-21
BCL2L15	-1.19426	5.3221	8.2e-22	7.52e-21
SFTA2	5.09235	4.3142	8.34e-22	7.64e-21
FJX1	2.49661	3.6565	8.44e-22	7.73e-21
FOXP4-AS1	2.15323	3.8205	8.52e-22	7.8e-21
DLGAP1-AS2	2.10801	4.03129	8.72e-22	7.97e-21
ADA2	-1.3885	4.50479	9.12e-22	8.33e-21
SNHG16	1.31129	4.5116	9.23e-22	8.42e-21
BRIX1	1.19452	4.98906	9.3e-22	8.48e-21
MTERF3	1.11246	5.33875	9.34e-22	8.51e-21
PLOD3	1.25499	6.94616	9.43e-22	8.59e-21
EVPL	1.72346	5.8833	9.58e-22	8.71e-21
MIR3189	3.05212	4.70353	9.97e-22	9.06e-21
S100A2	4.21302	4.97604	1e-21	9.09e-21
SERPINB5	3.42033	5.94088	1.03e-21	9.34e-21
STK17B	-1.03798	4.70342	1.13e-21	1.02e-20
AP002761.4	-1.28193	3.44346	1.16e-21	1.05e-20
TARBP1	1.27416	4.79942	1.18e-21	1.07e-20
LTBP4	-1.27247	5.95093	1.24e-21	1.12e-20
IGHV5-78	-1.77897	3.44022	1.25e-21	1.13e-20
PITX1	1.71454	5.68677	1.32e-21	1.19e-20
CNRIP1	-1.36126	3.34396	1.35e-21	1.22e-20
SHB	1.17806	5.04118	1.38e-21	1.24e-20
CMKLR1	-1.33657	3.4608	1.44e-21	1.3e-20
PLD1	-1.07635	3.80013	1.46e-21	1.31e-20
PTP4A3	2.32732	6.33089	1.48e-21	1.33e-20
FER1L6	-2.18928	3.25205	1.49e-21	1.33e-20
COL7A1	2.879	4.07071	1.52e-21	1.36e-20
AUNIP	2.03922	3.73394	1.57e-21	1.4e-20
KRCC1	-1.02094	6.31647	1.65e-21	1.48e-20
TGIF1	1.02314	5.36593	1.68e-21	1.5e-20
ADRA2A	-1.71414	4.29616	1.71e-21	1.52e-20
PTPRR	-1.64849	3.80356	1.73e-21	1.54e-20
GDPD5	2.57304	4.19085	1.75e-21	1.56e-20
IL10RA	-1.30569	3.79613	1.78e-21	1.58e-20
SPECC1	-1.13435	3.6835	1.92e-21	1.7e-20
DNTTIP1	1.32066	7.02538	1.93e-21	1.72e-20
OLFML1	-1.25183	3.46378	1.96e-21	1.74e-20
NUSAP1	1.17185	5.93362	1.98e-21	1.76e-20
TMEM206	1.44922	4.15821	2.01e-21	1.78e-20
ADAMTS12	2.90572	3.71554	2.08e-21	1.84e-20
MAPK15	3.43377	3.71227	2.1e-21	1.86e-20
LGR5	2.82683	5.73649	2.15e-21	1.9e-20
CCL19	-2.22391	4.53858	2.31e-21	2.03e-20
NEDD9	-1.0272	4.72121	2.38e-21	2.09e-20
COMP	4.99166	4.77091	2.45e-21	2.15e-20
OASL	-1.46848	4.37292	2.45e-21	2.16e-20
SLC7A1	1.1673	6.16476	2.49e-21	2.18e-20
C10orf99	-1.91467	8.3612	2.53e-21	2.22e-20
ACTR5	1.06325	4.77518	2.57e-21	2.26e-20
CXXC5	1.05142	6.2248	2.81e-21	2.46e-20
TEDC2	1.67199	4.01129	2.83e-21	2.47e-20
ASNS	1.42139	5.59417	2.86e-21	2.5e-20
SLC22A4	-1.47311	3.25143	3.03e-21	2.65e-20
SERPINH1	1.1785	7.19203	3.04e-21	2.66e-20
SPC24	1.27894	4.54116	3.17e-21	2.76e-20
COLEC12	-1.625	3.21869	3.17e-21	2.76e-20
AC009414.2	-1.25971	3.46056	3.23e-21	2.81e-20
HAGHL	2.99068	3.75017	3.25e-21	2.83e-20
FASN	1.49467	7.09565	3.52e-21	3.06e-20
MISP	-1.02575	8.75827	3.65e-21	3.17e-20
FBL	1.14807	8.48195	3.67e-21	3.19e-20
SNX24	-1.22266	3.5028	3.81e-21	3.3e-20
EXO1	1.52543	4.08043	3.88e-21	3.36e-20
LINC02253	3.95179	3.71397	3.89e-21	3.37e-20
CHI3L1	2.72271	5.10896	3.9e-21	3.38e-20
HSD17B6	-1.4523	3.28531	3.95e-21	3.42e-20
PODXL2	1.56126	6.52918	4.03e-21	3.49e-20
AC092868.1	-1.46632	3.93748	4.23e-21	3.65e-20
YDJC	1.44286	6.39638	4.39e-21	3.78e-20
TACC3	1.09931	5.26469	4.45e-21	3.83e-20
TMEM54	-1.17332	8.97295	4.66e-21	4.01e-20
DNAJC2	1.16212	4.69194	4.85e-21	4.17e-20
NBEAL2	1.27941	5.792	4.98e-21	4.28e-20
TMEM231P1	-1.74045	3.22386	4.99e-21	4.28e-20
NAP1L1	1.03943	6.02188	5.01e-21	4.29e-20
TINAG	-1.39893	4.15238	5.05e-21	4.33e-20
EFNA3	1.74943	5.36095	5.29e-21	4.52e-20
TRPM2-AS	2.74088	3.59644	5.36e-21	4.59e-20
PMAIP1	1.96294	4.69616	5.49e-21	4.69e-20
CD46	1.07534	7.47055	5.6e-21	4.78e-20
HOXB8	2.76885	5.91815	5.69e-21	4.85e-20
KRT17	4.83907	5.49272	5.92e-21	5.05e-20
MND1	1.45182	4.27599	6.1e-21	5.19e-20
AURKB	1.27808	5.69052	6.27e-21	5.33e-20
REP15	-2.12675	3.48673	7.27e-21	6.18e-20
POLR1D	1.13374	6.34222	7.31e-21	6.21e-20
AGAP3	1.06904	4.93016	7.63e-21	6.46e-20
METTL26	1.41946	6.95792	8.2e-21	6.94e-20
MSX1	3.02578	4.09494	8.33e-21	7.04e-20
HIST3H2A	1.84523	5.66741	8.35e-21	7.05e-20
STOM	-1.13737	6.39235	8.59e-21	7.25e-20
SMKR1	3.14748	3.53753	8.85e-21	7.46e-20
ARID3A	2.14892	4.79626	9.64e-21	8.1e-20
TFAP4	1.41765	4.16128	1.06e-20	8.85e-20
TNFAIP8L3	-1.41508	3.44976	1.1e-20	9.24e-20
IGLV3-1	-2.32778	7.13653	1.11e-20	9.32e-20
DTL	1.28551	4.41673	1.21e-20	1.01e-19
IL6ST	-1.10063	4.88785	1.35e-20	1.13e-19
CENPF	1.52833	4.67052	1.35e-20	1.13e-19
MYBBP1A	1.05662	5.60917	1.35e-20	1.13e-19
BUB1B	1.25238	4.67562	1.38e-20	1.15e-19
MAD2L2	1.25075	4.88381	1.39e-20	1.16e-19
BTC	-1.04085	3.92186	1.39e-20	1.16e-19
RPP40	1.26861	4.33695	1.43e-20	1.2e-19
CKMT1A	-1.03161	4.37561	1.44e-20	1.2e-19
CD276	1.0358	5.8293	1.51e-20	1.25e-19
PRMT3	1.22555	4.39122	1.54e-20	1.28e-19
SNHG25	4.75668	6.51975	1.56e-20	1.3e-19
CEL	5.44941	5.67958	1.59e-20	1.32e-19
NUFIP1	1.34155	4.29779	1.62e-20	1.35e-19
JADE3	1.368	4.34982	1.62e-20	1.35e-19
AC123023.1	3.79487	3.50388	1.63e-20	1.35e-19
PLA2G10	-1.40222	4.01273	1.72e-20	1.43e-19
LY6G6F-LY6G6D	4.89151	4.92077	1.73e-20	1.43e-19
CST2	4.04989	3.70748	1.74e-20	1.44e-19
ARHGEF18	-1.20221	3.50729	1.77e-20	1.46e-19
CCNE1	1.60162	4.51721	1.78e-20	1.47e-19
LMO2	-1.16102	3.59095	1.79e-20	1.48e-19
BRAT1	1.05781	5.47067	1.97e-20	1.62e-19
LOXL2	1.64158	5.33822	2.03e-20	1.67e-19
KITLG	-1.11944	4.38363	2.06e-20	1.69e-19
PCNA	1.13772	8.63269	2.1e-20	1.72e-19
GLOD5	-1.2253	3.53949	2.1e-20	1.73e-19
IL20RA	1.30841	4.6648	2.16e-20	1.77e-19
C3orf70	-1.2676	3.58035	2.17e-20	1.78e-19
MZT1	1.38932	5.77749	2.4e-20	1.96e-19
AC004967.1	1.42733	4.99199	2.41e-20	1.97e-19
TMEM200B	-1.52437	3.21103	2.47e-20	2.01e-19
INTS13	1.22079	5.2806	2.53e-20	2.07e-19
ZSWIM4	1.34229	4.23755	2.57e-20	2.1e-19
LY6G6D	5.11942	5.81797	2.59e-20	2.11e-19
NCAPG	1.26619	4.39943	2.63e-20	2.14e-19
PCSK7	-1.05639	3.77896	2.69e-20	2.19e-19
PRR13P5	-1.13103	4.44985	2.71e-20	2.2e-19
FOXA2	1.48747	5.95354	2.86e-20	2.32e-19
IGHV3-19	-2.03443	3.49719	2.86e-20	2.33e-19
SINHCAF	1.10807	5.91728	3.18e-20	2.58e-19
SNHG12	1.3163	4.3504	3.29e-20	2.67e-19
PTK7	2.03115	5.34922	3.31e-20	2.68e-19
AL049836.1	2.86064	3.64842	3.35e-20	2.71e-19
TRAF5	1.49112	4.70839	3.59e-20	2.91e-19
CCNB2	1.0592	5.79526	3.67e-20	2.97e-19
ARFGAP1	1.23779	6.08703	3.69e-20	2.98e-19
CAMK2N1	-1.08959	7.48094	3.86e-20	3.12e-19
ABCB1	-1.72093	4.95951	3.87e-20	3.12e-19
NUDT1	1.13406	5.35655	4.26e-20	3.43e-19
ALDH4A1	1.82257	4.94868	4.38e-20	3.52e-19
IGLV1-44	-2.23317	7.41065	4.38e-20	3.53e-19
IGHV3-66	-2.21613	4.89252	4.56e-20	3.67e-19
SFXN3	1.01393	5.34419	4.64e-20	3.73e-19
SAMD10	1.47169	4.76091	5.12e-20	4.1e-19
TCN1	6.18338	5.75872	5.12e-20	4.1e-19
IGHV4-4	-2.62155	3.59925	5.43e-20	4.35e-19
SLC4A11	3.29188	3.68359	5.68e-20	4.53e-19
BHLHE40	1.24501	7.2819	5.84e-20	4.66e-19
SLC1A5	1.20276	8.03689	5.87e-20	4.67e-19
GPSM2	1.33204	5.01343	7.26e-20	5.77e-19
FAM241B	1.3417	4.59518	7.83e-20	6.22e-19
POU5F1B	3.29178	3.45225	7.97e-20	6.32e-19
SPP1	3.87354	7.78608	8.51e-20	6.74e-19
PRR36	3.2034	3.61587	8.84e-20	7e-19
HEATR1	1.10648	4.61322	9.33e-20	7.38e-19
CDC20	1.24855	7.00151	9.4e-20	7.44e-19
MYZAP	-1.22181	3.44293	9.46e-20	7.48e-19
IRAK1	1.10026	7.66579	9.5e-20	7.5e-19
PLIN4	-2.75919	3.70624	9.86e-20	7.78e-19
PRKDC	1.22913	5.96726	1.08e-19	8.5e-19
IGHV3-23	-2.09232	8.70302	1.09e-19	8.54e-19
ATP8A1	-1.22501	4.00457	1.12e-19	8.8e-19
TMEM147	1.1088	7.36534	1.12e-19	8.81e-19
NPM1	1.02493	9.01175	1.2e-19	9.41e-19
TGDS	1.18697	5.0514	1.25e-19	9.84e-19
AC025580.1	-1.64863	4.82937	1.28e-19	1e-18
SPINK5	-1.58056	3.32064	1.29e-19	1.01e-18
NCAPD3	1.07004	4.56234	1.3e-19	1.02e-18
IGLV2-14	-2.11416	8.7218	1.35e-19	1.06e-18
ITPKA	-1.36143	4.86623	1.42e-19	1.11e-18
SAMD13	-1.14558	3.69332	1.46e-19	1.14e-18
TGS1	1.00072	5.17903	1.48e-19	1.15e-18
CHCHD6	1.15648	4.59768	1.5e-19	1.17e-18
DACH1	2.10144	4.76173	1.5e-19	1.17e-18
TONSL	1.37691	4.59053	1.53e-19	1.19e-18
CTU2	1.13283	4.67049	1.54e-19	1.2e-18
TTK	1.31888	4.39109	1.73e-19	1.34e-18
LINC02163	3.42818	3.24228	1.79e-19	1.39e-18
IGKV1-9	-2.24816	7.21754	1.83e-19	1.42e-18
ALG3	1.03058	6.32181	1.84e-19	1.42e-18
PNMA1	-1.09095	5.14126	1.85e-19	1.43e-18
UNC5CL	1.97283	4.49229	1.88e-19	1.45e-18
TPSAB1	-1.63247	4.48374	1.89e-19	1.46e-18
MTFR2	1.42907	4.08178	2e-19	1.54e-18
ACD	1.02094	4.98617	2.02e-19	1.56e-18
FDCSP	-2.55257	4.16332	2.08e-19	1.61e-18
LAS1L	1.04252	5.35525	2.1e-19	1.62e-18
FCGBP	-2.34236	7.93068	2.11e-19	1.63e-18
S1PR1	-1.0989	4.17344	2.18e-19	1.68e-18
C1QA	-1.38994	7.53559	2.23e-19	1.71e-18
LY86	-1.19479	3.60678	2.26e-19	1.73e-18
AMN	-1.49854	5.58713	2.31e-19	1.77e-18
BMP4	1.927	6.41088	2.34e-19	1.8e-18
CHEK1	1.22213	4.33378	2.41e-19	1.85e-18
TRPM4	-1.04447	6.05382	2.44e-19	1.87e-18
IGHV5-51	-2.20735	8.41083	2.57e-19	1.97e-18
PROSER1	1.26356	5.85324	2.62e-19	2e-18
ASPHD1	2.24679	4.1994	2.66e-19	2.04e-18
BX470102.1	2.33914	4.46069	2.81e-19	2.14e-18
CELSR3	2.31097	3.50837	2.82e-19	2.15e-18
MRPS23	1.00097	4.9999	2.87e-19	2.18e-18
CDC25A	1.19946	4.51109	2.91e-19	2.21e-18
SYT7	1.79609	5.41748	2.92e-19	2.22e-18
PRUNE2	-1.52381	4.1468	3.09e-19	2.35e-18
AGTRAP	1.05234	5.8006	3.1e-19	2.36e-18
NSDHL	1.05327	6.22725	3.4e-19	2.58e-18
RAB36	1.69821	3.85992	3.47e-19	2.63e-18
ADAMTS2	2.27415	4.66475	3.48e-19	2.63e-18
PMEPA1	1.8463	6.8611	3.74e-19	2.83e-18
RAB15	1.18701	6.20223	3.87e-19	2.93e-18
RUNX1	1.37048	4.43524	3.95e-19	2.99e-18
NPRL3	1.09559	4.96829	4.07e-19	3.07e-18
WFDC1	-1.36266	3.30848	4.25e-19	3.2e-18
GPR34	-1.45334	3.74643	4.25e-19	3.2e-18
GINS2	1.14001	5.15581	4.27e-19	3.22e-18
NBPF1	-1.34799	3.24244	4.52e-19	3.4e-18
A1CF	-1.1602	3.89061	4.74e-19	3.56e-18
PPARGC1B	-1.20395	3.45364	5.28e-19	3.96e-18
SNAI1	1.60369	4.18355	5.29e-19	3.96e-18
SNRPB	1.1531	9.5243	5.48e-19	4.1e-18
IGKV1D-27	-2.42173	3.3218	6.52e-19	4.87e-18
AP005233.2	3.2211	3.78302	6.8e-19	5.07e-18
GBP3	-1.25445	5.54472	6.81e-19	5.08e-18
PLS3	1.11458	5.4822	7.08e-19	5.27e-18
CYP4F12	-1.17062	4.37352	7.24e-19	5.39e-18
GTF2F2	1.09307	5.60954	7.67e-19	5.7e-18
CKS1B	1.00617	5.51754	7.69e-19	5.71e-18
URB2	1.20878	4.30307	7.78e-19	5.78e-18
ZNF239	1.67255	3.89221	7.79e-19	5.78e-18
DNAJB4	-1.04797	3.88107	7.82e-19	5.8e-18
SSTR1	-1.30409	3.534	8.42e-19	6.23e-18
IFITM3	1.52461	10.2376	8.84e-19	6.54e-18
SPNS2	1.79512	5.96699	8.95e-19	6.62e-18
SLC2A1	1.82998	7.5372	9.3e-19	6.86e-18
IGKV3-11	-2.09408	8.48022	9.55e-19	7.05e-18
LEMD1	3.80894	3.53892	9.77e-19	7.2e-18
MXRA7	-1.14044	4.36179	9.96e-19	7.33e-18
TUBA1A	-1.23709	6.3745	1.01e-18	7.44e-18
AKAP12	-1.68356	4.11611	1.02e-18	7.53e-18
DLGAP5	1.23664	4.76128	1.03e-18	7.58e-18
TFCP2L1	-1.19521	4.92999	1.06e-18	7.76e-18
TP53RK	1.1847	5.39725	1.07e-18	7.85e-18
JCAD	-1.45681	3.70789	1.08e-18	7.9e-18
ZC3H12C	-1.29051	3.31358	1.21e-18	8.85e-18
IGHV3-13	-2.2473	5.02918	1.26e-18	9.23e-18
CXCL2	2.26453	5.94864	1.3e-18	9.54e-18
DPCD	1.06455	5.29276	1.35e-18	9.87e-18
NAA10	1.31525	5.43753	1.37e-18	1e-17
VSIG4	-1.56253	4.63001	1.42e-18	1.04e-17
IGKV2-28	-2.46571	3.21192	1.43e-18	1.05e-17
DDX27	1.14101	6.09552	1.43e-18	1.05e-17
TBC1D16	1.15693	4.88557	1.56e-18	1.13e-17
LINC01605	2.59112	3.47919	1.56e-18	1.14e-17
WDR90	1.57482	4.42948	1.56e-18	1.14e-17
TNFSF9	3.1928	4.57423	1.57e-18	1.14e-17
DIAPH3	1.60427	3.86346	1.62e-18	1.18e-17
DDIT4	1.48182	7.15897	1.69e-18	1.23e-17
CKAP2L	1.48634	3.96753	1.71e-18	1.24e-17
FPGS	1.01976	6.01506	1.73e-18	1.25e-17
SLC25A32	1.03305	5.17531	1.8e-18	1.31e-17
TXLNG	1.11426	5.11258	1.81e-18	1.31e-17
IGHV3-15	-2.17694	7.8337	1.86e-18	1.34e-17
EXOSC4	1.39989	6.49587	1.86e-18	1.35e-17
USP30-AS1	-1.37913	3.69976	1.91e-18	1.38e-17
CDKN1A	-1.11938	7.51769	1.95e-18	1.41e-17
KNSTRN	1.09019	4.57026	1.99e-18	1.44e-17
MCM10	1.65331	3.81618	2e-18	1.45e-17
AC018629.1	2.92837	4.19132	2.03e-18	1.47e-17
ATAD3A	1.18476	5.75306	2.06e-18	1.49e-17
CSF1R	-1.29054	4.79388	2.07e-18	1.49e-17
CCDC80	-1.70745	4.2817	2.15e-18	1.55e-17
SKP2	1.08536	5.10761	2.19e-18	1.58e-17
AC055717.2	3.68791	3.35463	2.23e-18	1.6e-17
NUP210	1.38469	5.62321	2.31e-18	1.66e-17
BMP7	3.10989	4.91227	2.44e-18	1.75e-17
AL161431.1	4.04091	3.72081	2.53e-18	1.81e-17
SPRY4	1.02072	5.11845	2.54e-18	1.82e-17
SUV39H1	1.19958	4.66096	2.64e-18	1.89e-17
FKBP10	1.89556	6.41169	2.67e-18	1.91e-17
SASH3	-1.15393	4.33937	2.74e-18	1.96e-17
IGKV3D-11	-1.96076	4.20088	3.05e-18	2.17e-17
CMTM7	1.38505	4.5629	3.13e-18	2.23e-17
PRMT1	1.28237	7.14117	3.15e-18	2.24e-17
IGKV1D-42	-2.05971	3.33405	3.17e-18	2.26e-17
RSAD2	-1.52371	3.78244	3.3e-18	2.34e-17
UCA1	3.99719	5.61907	3.32e-18	2.36e-17
BID	1.01912	5.56158	3.33e-18	2.36e-17
HAUS5	1.18489	4.29795	3.39e-18	2.41e-17
TCFL5	1.34314	4.66055	3.41e-18	2.42e-17
RPL22L1	1.97065	6.47562	3.48e-18	2.47e-17
UCKL1	1.29116	6.23009	3.49e-18	2.47e-17
PPP1R35	1.22138	6.06526	3.53e-18	2.5e-17
GABRE	2.23407	4.14958	3.59e-18	2.54e-17
RAB37	-1.38246	3.18425	3.79e-18	2.68e-17
IGKV2-24	-2.24602	6.37843	3.85e-18	2.72e-17
FKBP1B	-1.37264	3.32624	3.89e-18	2.75e-17
NOC3L	1.12718	4.4281	4.05e-18	2.86e-17
SNCG	-1.72044	3.68196	4.11e-18	2.9e-17
EGFL6	2.72784	3.38173	4.17e-18	2.94e-17
PHF19	1.00443	4.9212	4.19e-18	2.95e-17
AC136475.3	3.44317	4.81664	4.21e-18	2.96e-17
TMEM74B	2.7229	4.05944	4.24e-18	2.98e-17
GAS5	1.25655	7.4976	4.27e-18	3e-17
TOX	-1.4715	3.80731	4.29e-18	3.01e-17
DTD1	1.08104	5.55858	4.33e-18	3.04e-17
RASSF6	-1.04448	4.1596	4.34e-18	3.04e-17
POP1	1.40264	4.02512	4.66e-18	3.27e-17
SNHG7	1.30396	5.17891	4.87e-18	3.41e-17
FAM83H	1.07155	6.90425	4.9e-18	3.43e-17
MYO15B	-1.13599	5.47377	5.32e-18	3.71e-17
IGHV3-60	-1.86655	3.16498	5.35e-18	3.73e-17
SPAG5	1.02648	4.82738	5.42e-18	3.78e-17
FAM49A	-1.33418	3.2282	5.75e-18	4.01e-17
ARHGEF6	-1.15005	3.50938	5.88e-18	4.09e-17
AC010719.1	2.11469	3.9836	6.16e-18	4.29e-17
RNASE1	-1.15829	8.0588	6.39e-18	4.44e-17
FEZF1-AS1	3.73609	3.37197	6.6e-18	4.59e-17
ZP3	1.70288	4.43137	6.82e-18	4.73e-17
C9orf16	1.20243	7.08483	6.91e-18	4.8e-17
SNORD104	2.22832	6.20824	6.92e-18	4.8e-17
DBF4	1.13773	4.40122	7e-18	4.85e-17
TPSG1	-1.99438	4.64632	7.03e-18	4.87e-17
KCTD14	1.15092	4.7591	7.64e-18	5.29e-17
ZBTB12	1.45319	4.50791	7.67e-18	5.31e-17
BIN2	-1.10211	3.56123	7.91e-18	5.47e-17
PIMREG	1.27569	4.30526	8.17e-18	5.64e-17
AGT	2.0285	5.49015	8.64e-18	5.95e-17
XRCC2	1.93743	3.59159	8.7e-18	6e-17
ASB9	2.0139	4.12365	9.25e-18	6.37e-17
CCNL2	1.02653	5.58381	9.35e-18	6.43e-17
SHCBP1	1.39045	4.02741	9.36e-18	6.43e-17
MEX3D	1.30024	5.47855	9.53e-18	6.54e-17
TEK	-1.22832	3.35304	9.62e-18	6.6e-17
AXL	-1.10338	4.59683	9.63e-18	6.61e-17
TTLL4	1.12349	4.3508	9.78e-18	6.71e-17
NOC4L	1.02969	5.946	1e-17	6.87e-17
SLC29A1	1.08445	6.63669	1.03e-17	7.07e-17
SOWAHA	-1.22161	4.60366	1.16e-17	7.91e-17
IGHV1-12	-2.04931	3.68062	1.16e-17	7.94e-17
NSUN5P1	1.65738	4.03904	1.17e-17	8.01e-17
ADAM12	3.3703	3.75776	1.18e-17	8.08e-17
SLC38A4	-1.75686	3.29001	1.23e-17	8.41e-17
DUSP4	3.11718	4.78188	1.24e-17	8.44e-17
PSMG1	1.12317	6.07671	1.31e-17	8.92e-17
MTG2	1.06161	5.14634	1.35e-17	9.16e-17
EHD2	-1.24001	5.60202	1.35e-17	9.16e-17
CSPG4	-1.28656	3.92618	1.37e-17	9.3e-17
CD3EAP	1.66267	3.78454	1.38e-17	9.36e-17
HS6ST2	3.12237	4.03708	1.47e-17	9.99e-17
RNF183	2.54835	3.37686	1.52e-17	1.03e-16
SLC13A2	-2.09446	4.12365	1.56e-17	1.05e-16
C2	1.53093	5.26651	1.57e-17	1.06e-16
WDR12	1.03108	4.49905	1.66e-17	1.12e-16
EEF1E1	1.07809	4.50532	1.68e-17	1.13e-16
SLC7A11	2.45244	3.85877	1.7e-17	1.15e-16
LINC01315	1.74749	4.18028	1.72e-17	1.16e-16
SNORD60	2.18435	4.16428	1.74e-17	1.17e-16
FAM214A	-1.09955	3.53784	1.74e-17	1.17e-16
ATAD3B	1.30562	4.24633	1.81e-17	1.22e-16
TCEAL3	-1.11059	3.88206	1.84e-17	1.24e-16
GRPEL2	1.07946	4.60906	1.85e-17	1.24e-16
SNHG4	1.7607	4.00439	2.02e-17	1.35e-16
GAS6-AS1	2.9333	3.71499	2.02e-17	1.35e-16
TSTA3	1.25648	7.40447	2.11e-17	1.41e-16
IGHV3-35	-1.94965	3.52394	2.13e-17	1.43e-16
MORC4	1.37105	4.65444	2.14e-17	1.43e-16
EPHB3	1.96171	7.21927	2.24e-17	1.49e-16
SHROOM4	1.88387	3.8333	2.25e-17	1.5e-16
ZCCHC24	-1.12811	4.45751	2.45e-17	1.63e-16
SNORA73B	7.302	8.96679	2.45e-17	1.63e-16
GTPBP3	1.01514	4.48633	2.45e-17	1.63e-16
IGHV3-73	-2.1447	5.99118	2.48e-17	1.65e-16
CCNI2	1.2322	4.42618	2.51e-17	1.67e-16
ANKS6	1.03328	4.466	2.6e-17	1.73e-16
TMEM47	-1.30342	4.08875	2.85e-17	1.89e-16
SCML1	1.56864	4.5974	2.93e-17	1.94e-16
SLC12A9-AS1	1.97675	3.87978	2.97e-17	1.97e-16
PELI2	-1.1331	3.54824	3.06e-17	2.02e-16
RBKS	-1.21853	3.3478	3.16e-17	2.09e-16
EBI3	-1.25192	3.35066	3.2e-17	2.11e-16
HCLS1	-1.09338	4.34485	3.29e-17	2.17e-16
CXCL8	3.69746	7.63224	3.57e-17	2.35e-16
HSPA2	-1.60711	4.44165	3.59e-17	2.36e-16
IGKV4-1	-2.03765	9.24181	3.69e-17	2.43e-16
FABP6	-1.90788	5.30183	3.78e-17	2.48e-16
GPR157	1.28483	4.44711	3.86e-17	2.53e-16
ITPR1	-1.27593	3.24704	3.91e-17	2.57e-16
ATP6V1C2	2.17532	3.85458	4.15e-17	2.72e-16
EVI2B	-1.35649	4.29806	4.33e-17	2.84e-16
KHDC4	1.04845	5.08119	4.33e-17	2.84e-16
SLC11A2	1.15285	5.26392	4.48e-17	2.93e-16
DEPDC1B	1.2005	4.28644	4.52e-17	2.96e-16
SNHG11	1.25995	4.42084	4.7e-17	3.07e-16
AIF1	-1.11865	5.06177	4.71e-17	3.08e-16
C2orf72	-1.11184	4.80835	4.93e-17	3.22e-16
LAPTM4B	1.50619	7.53587	5.21e-17	3.4e-16
EREG	3.13457	5.25349	5.49e-17	3.57e-16
HMMR	1.30578	4.8816	5.73e-17	3.72e-16
TGFBR3	-1.1616	3.78708	6.15e-17	3.99e-16
HTR1D	2.6439	4.00653	6.21e-17	4.03e-16
IGLL5	-1.97539	6.17653	6.28e-17	4.07e-16
PAXX	1.01868	6.58189	6.44e-17	4.17e-16
EAF2	-1.13416	3.47681	6.48e-17	4.2e-16
SLC52A2	1.19534	7.3006	6.64e-17	4.29e-16
THEM6	1.25318	6.4611	6.64e-17	4.29e-16
STRA6	3.68607	3.5066	6.65e-17	4.3e-16
ASIC1	1.67653	3.99413	6.94e-17	4.48e-16
SP6	1.97042	4.74739	7.87e-17	5.07e-16
ADCY3	1.03047	4.97204	8.38e-17	5.39e-16
ARHGEF19	1.31825	4.47798	8.5e-17	5.46e-16
FGFR1	-1.14838	3.82424	8.56e-17	5.5e-16
H2AFX	1.14776	7.41667	9.19e-17	5.9e-16
CYP2S1	1.34008	7.78093	9.54e-17	6.12e-16
PLEKHS1	1.75653	4.68806	9.94e-17	6.37e-16
TMEM211	3.40721	4.24306	9.98e-17	6.4e-16
F12	1.5896	4.91075	1e-16	6.43e-16
SYT11	-1.0777	3.68692	1.05e-16	6.72e-16
ADRM1	1.02489	7.99767	1.07e-16	6.82e-16
IKZF1	-1.3269	3.20375	1.07e-16	6.84e-16
LINC01978	2.87756	3.47746	1.08e-16	6.92e-16
CCDC85B	1.85096	6.41448	1.09e-16	6.93e-16
FOSL1	2.24541	5.08193	1.11e-16	7.07e-16
CLPB	1.08451	4.37102	1.14e-16	7.23e-16
SNORA71A	5.77684	6.29374	1.22e-16	7.73e-16
IGKV1-6	-1.99945	6.50191	1.23e-16	7.81e-16
AC009065.5	1.07555	5.71039	1.23e-16	7.81e-16
RASSF2	-1.12477	3.79912	1.24e-16	7.87e-16
RAD51AP1	1.2312	4.71974	1.26e-16	8.01e-16
GZMA	-1.49951	4.88303	1.26e-16	8.01e-16
XPNPEP2	-2.0392	4.60699	1.27e-16	8.04e-16
MIR7111	2.42825	3.74341	1.32e-16	8.36e-16
CD37	-1.29455	3.8512	1.32e-16	8.37e-16
RPS2	1.13898	11.1141	1.45e-16	9.13e-16
AL691432.2	-1.08197	3.54191	1.46e-16	9.24e-16
MKI67	1.13266	5.68641	1.47e-16	9.26e-16
CD52	-1.26498	5.44902	1.47e-16	9.29e-16
MS4A7	-1.35955	3.86786	1.49e-16	9.39e-16
MT1L	-1.44088	4.02471	1.58e-16	9.95e-16
ZNF710-AS1	-1.07792	3.58031	1.59e-16	1e-15
KIF11	1.01403	5.08632	1.6e-16	1.01e-15
IGKV1-8	-1.96319	4.06692	1.61e-16	1.01e-15
NCF1C	-1.37061	3.20883	1.61e-16	1.01e-15
LAGE3	1.20151	6.53618	1.62e-16	1.02e-15
KRT6B	4.73894	4.8081	1.64e-16	1.03e-15
IRAK2	1.55289	4.19682	1.64e-16	1.03e-15
PDPN	1.63838	4.81865	1.73e-16	1.09e-15
SLC25A42	-1.12552	3.45997	1.77e-16	1.11e-15
CBX6	-1.14259	4.25169	1.8e-16	1.13e-15
BACE2	1.19199	6.07076	1.81e-16	1.14e-15
OR7E38P	1.4118	4.44433	1.82e-16	1.14e-15
FBXL7	-1.26102	3.26776	1.82e-16	1.14e-15
FAM111B	1.20464	4.59601	1.94e-16	1.21e-15
GZMM	-1.40934	3.28146	1.95e-16	1.22e-15
LY6E	1.93012	7.66872	2.02e-16	1.26e-15
GALK1	1.33078	5.30411	2.1e-16	1.31e-15
TUBB6	-1.17719	4.92346	2.11e-16	1.32e-15
VMA21	1.15054	5.25564	2.17e-16	1.36e-15
MAGEH1	-1.00547	4.45335	2.27e-16	1.41e-15
KCTD12	-1.32813	5.19366	2.27e-16	1.41e-15
MELTF-AS1	1.72533	3.66119	2.29e-16	1.43e-15
LEF1	1.99095	3.8913	2.3e-16	1.43e-15
TMPRSS13	2.75989	3.63252	2.31e-16	1.43e-15
GRHL3	2.86879	3.36633	2.33e-16	1.45e-15
AL162582.1	3.8449	3.53056	2.49e-16	1.54e-15
IL11	3.3018	3.5213	2.55e-16	1.58e-15
PDZD3	-1.22477	3.71188	2.58e-16	1.6e-15
RTL10	1.05502	4.36885	2.64e-16	1.64e-15
WISP1	2.32827	3.67044	2.65e-16	1.64e-15
KCNN4	1.61755	6.67016	2.66e-16	1.65e-15
AL031727.1	1.92188	4.46891	2.67e-16	1.65e-15
LINC00460	3.78696	3.45852	2.76e-16	1.7e-15
COL14A1	-1.4054	4.43924	3.1e-16	1.91e-15
NUP155	1.0599	4.52097	3.11e-16	1.92e-15
TRDC	-1.71301	3.16869	3.17e-16	1.95e-15
TLX1	2.80539	3.25126	3.18e-16	1.96e-15
CHAF1B	1.28573	4.02957	3.25e-16	2e-15
LINC01748	2.81456	3.27025	3.48e-16	2.14e-15
SALL4	2.90729	3.16804	3.51e-16	2.15e-15
SH3PXD2A-AS1	2.53182	3.65292	3.52e-16	2.16e-15
SAMD9	-1.26456	4.05562	3.52e-16	2.16e-15
MAP4K1	-1.25141	3.33005	3.56e-16	2.18e-15
FIGNL1	1.1806	4.19452	3.67e-16	2.25e-15
TRMT6	1.02481	4.83661	3.78e-16	2.32e-15
DUSP27	6.10593	5.3434	3.93e-16	2.41e-15
GSTP1	1.21589	10.0348	3.97e-16	2.42e-15
AP001453.2	1.86782	3.93201	4.02e-16	2.46e-15
DIP2C	-1.02944	3.63967	4.05e-16	2.47e-15
SLC12A8	1.10114	4.24515	4.6e-16	2.81e-15
EFEMP1	-1.39646	5.01698	4.62e-16	2.81e-15
E2F5	1.37121	3.97832	4.65e-16	2.83e-15
RUVBL2	1.05937	7.04923	4.65e-16	2.83e-15
SNORA71C	3.70915	4.74383	5.25e-16	3.19e-15
MIR8071-2	-2.042	3.43842	5.36e-16	3.25e-15
SUV39H2	1.11462	4.24241	5.6e-16	3.4e-15
ENGASE	1.44069	5.66736	5.61e-16	3.4e-15
FTH1P20	-1.22064	3.90054	5.63e-16	3.41e-15
PROX1	1.83919	4.32616	5.95e-16	3.61e-15
SLC25A22	1.07303	5.14827	6.27e-16	3.8e-15
SLC38A5	2.05853	6.21874	6.35e-16	3.84e-15
DDX11	1.19719	4.19423	6.57e-16	3.97e-15
STC1	1.90865	4.124	6.58e-16	3.97e-15
SMIM10	-1.2749	3.3771	6.66e-16	4.02e-15
IGHV3-38	-1.85165	3.26712	6.97e-16	4.2e-15
SOCS2	-1.11177	3.45177	7.08e-16	4.26e-15
ITGB7	-1.26741	3.31694	7.09e-16	4.27e-15
URB1	1.02828	4.38412	7.62e-16	4.58e-15
TEX10	1.0124	4.40998	7.66e-16	4.6e-15
LTK	-1.57663	3.64426	8.21e-16	4.92e-15
GJB4	2.92629	3.40502	8.58e-16	5.13e-15
SSBP4	1.03969	6.09066	8.62e-16	5.16e-15
NDUFAF8	1.07285	5.8228	8.87e-16	5.3e-15
SLC35D3	3.61697	3.91529	9e-16	5.38e-15
FTH1P2	-1.15839	3.37389	9.66e-16	5.76e-15
ERCC6L	1.66398	3.66603	9.71e-16	5.79e-15
PTMAP4	2.30032	5.18404	9.81e-16	5.84e-15
IGKV1D-16	-2.24521	4.73934	1.01e-15	6.02e-15
TSPAN18	-1.30764	3.79797	1.13e-15	6.7e-15
DKK4	5.7604	4.76047	1.13e-15	6.71e-15
IGLV3-9	-2.19196	5.68633	1.16e-15	6.88e-15
NCKAP1L	-1.14141	3.5423	1.21e-15	7.12e-15
FOXP4	1.02881	6.36591	1.24e-15	7.3e-15
CFH	-1.20049	3.9772	1.26e-15	7.41e-15
SNORD12B	3.09178	4.1162	1.35e-15	7.93e-15
PHLDA2	1.51436	7.38576	1.38e-15	8.1e-15
P3H1	1.13897	4.22959	1.4e-15	8.23e-15
FANCA	1.37831	3.88051	1.41e-15	8.26e-15
LSM7	1.25854	7.4545	1.41e-15	8.29e-15
ATL1	-1.16605	3.33103	1.43e-15	8.41e-15
ST6GALNAC1	-1.44875	7.09157	1.44e-15	8.44e-15
IGHV3-53	-2.01527	5.58537	1.44e-15	8.46e-15
SRMS	2.02606	4.2915	1.54e-15	9e-15
AC106900.2	2.09208	3.4583	1.56e-15	9.12e-15
GRB7	1.89046	6.0647	1.63e-15	9.53e-15
TMEM41A	1.01183	4.39063	1.64e-15	9.57e-15
IGLV7-46	-2.21979	6.73026	1.65e-15	9.62e-15
ACTL10	1.65647	4.28537	1.67e-15	9.75e-15
MIR647	1.7279	5.1935	1.73e-15	1.01e-14
TUBB2A	-1.00359	4.78951	1.79e-15	1.04e-14
DDX55	1.07107	4.28155	1.8e-15	1.05e-14
CCL11	-1.42389	4.43207	1.82e-15	1.06e-14
RCBTB1	1.05299	4.65601	1.87e-15	1.09e-14
DDIAS	1.78677	3.57729	1.94e-15	1.13e-14
IGLV1-51	-1.95947	8.05296	2.06e-15	1.19e-14
HIST1H3E	-1.14011	3.62141	2.07e-15	1.2e-14
ALKAL1	2.75508	3.41867	2.08e-15	1.21e-14
TMEM147-AS1	1.62455	3.65777	2.1e-15	1.22e-14
SNORD17	5.46929	7.09956	2.1e-15	1.22e-14
AL162413.1	4.91041	4.07692	2.2e-15	1.27e-14
RBL1	1.33164	4.07829	2.23e-15	1.29e-14
LRFN4	1.14306	5.71266	2.3e-15	1.33e-14
IGLC3	-1.88799	9.18323	2.3e-15	1.33e-14
HSF4	1.8173	3.81607	2.34e-15	1.35e-14
PLCG1	1.04225	5.1618	2.5e-15	1.44e-14
PPP1R13L	1.22191	4.98176	2.6e-15	1.5e-14
TLCD1	1.33576	5.46428	2.62e-15	1.51e-14
PPP1R36	-1.18842	3.30371	2.75e-15	1.58e-14
AL138785.1	4.37105	5.16469	2.77e-15	1.59e-14
SNORA33	2.15355	5.11502	2.88e-15	1.65e-14
COL12A1	1.91584	6.03838	2.95e-15	1.69e-14
AL122020.1	3.17046	5.19176	3.06e-15	1.75e-14
STIL	1.2102	4.05861	3.19e-15	1.83e-14
NTHL1	1.12113	5.76675	3.25e-15	1.86e-14
CYP2W1	4.06666	6.27594	3.33e-15	1.9e-14
AC104823.1	5.43705	4.5234	3.35e-15	1.92e-14
ZFYVE28	-1.14707	3.36967	3.41e-15	1.95e-14
IGLC6	-1.69889	3.29685	3.53e-15	2.01e-14
GATA2-AS1	2.36335	3.53996	3.53e-15	2.02e-14
ACSL6	3.20561	3.48614	3.59e-15	2.04e-14
TMPRSS3	2.65706	3.84575	3.66e-15	2.08e-14
PKP1	3.20197	3.64419	3.78e-15	2.15e-14
MCTS2P	1.46415	4.00921	3.85e-15	2.19e-14
BRCA1	1.25269	4.01112	4.37e-15	2.48e-14
PPBP	8.12661	7.95652	4.38e-15	2.48e-14
AKAP9	-1.00934	4.10336	4.51e-15	2.56e-14
SMPX	-2.12301	3.17551	4.67e-15	2.65e-14
EPHA1	1.16135	4.98906	4.71e-15	2.67e-14
OVGP1	1.52197	3.7339	4.86e-15	2.74e-14
TENT5A	-1.03096	4.46292	4.93e-15	2.78e-14
XKRX	2.19748	3.62761	4.93e-15	2.78e-14
PDGFRA	-1.08088	4.07559	4.99e-15	2.82e-14
RGS5	-1.15049	4.56903	5.22e-15	2.94e-14
NMU	2.72904	4.50556	5.37e-15	3.02e-14
ZSCAN18	-1.24743	3.20845	5.37e-15	3.02e-14
KLHL35	2.86247	3.35875	5.46e-15	3.07e-14
RBP5	-1.04195	3.69224	5.58e-15	3.13e-14
COL5A2	1.77324	6.42259	5.73e-15	3.22e-14
CIP2A	1.31798	3.92403	6.34e-15	3.55e-14
IGHV1OR15-9	-1.91649	3.64397	6.56e-15	3.67e-14
HENMT1	1.14872	4.85438	6.71e-15	3.75e-14
SNORD99	1.78543	4.63038	6.73e-15	3.76e-14
CALB2	-1.91241	3.78858	6.8e-15	3.8e-14
EDAR	2.66972	4.26175	6.86e-15	3.83e-14
SHISA2	2.48701	3.37242	7.01e-15	3.91e-14
SFRP4	2.99471	5.40105	7.13e-15	3.97e-14
AGRN	1.1347	6.16309	7.17e-15	3.99e-14
SNRPGP2	1.22838	5.62476	7.19e-15	4e-14
IL23A	2.57187	3.85638	7.29e-15	4.05e-14
AL355309.1	4.0743	4.72306	7.31e-15	4.07e-14
TMEM273	-1.16585	3.32502	7.34e-15	4.08e-14
STX1A	1.7613	3.98667	7.39e-15	4.11e-14
DERL3	-1.20559	4.38022	7.87e-15	4.36e-14
NUP62CL	1.45491	3.86181	8.16e-15	4.52e-14
ARHGAP39	1.14727	4.45827	8.45e-15	4.68e-14
TEX30	1.26286	4.25098	8.74e-15	4.82e-14
SLC43A1	1.1978	5.25746	9.03e-15	4.98e-14
RHOF	-1.28978	3.20485	9.34e-15	5.14e-14
AP001024.1	2.94706	4.70131	9.48e-15	5.22e-14
SLC35E4	1.45648	4.18192	9.62e-15	5.29e-14
C17orf53	1.43074	3.78498	9.64e-15	5.3e-14
AC025857.2	1.71613	4.27878	9.67e-15	5.31e-14
NANP	1.2438	4.00276	1.02e-14	5.59e-14
RPUSD1	1.06732	5.84826	1.03e-14	5.63e-14
RPS21	1.44357	11.4056	1.05e-14	5.73e-14
UCHL3	1.0135	5.11003	1.06e-14	5.81e-14
LINC01705	3.38623	3.23741	1.1e-14	6e-14
ERO1A	1.02656	6.07345	1.11e-14	6.08e-14
RF00100	8.5341	9.75598	1.16e-14	6.32e-14
FER1L4	2.48673	3.66295	1.16e-14	6.33e-14
AL117382.1	1.96403	5.25517	1.17e-14	6.37e-14
DDX31	1.08806	4.19007	1.22e-14	6.64e-14
FAP	2.65218	3.58011	1.23e-14	6.72e-14
ULBP2	3.14008	3.44678	1.26e-14	6.85e-14
RIN1	1.12423	4.43564	1.29e-14	7.01e-14
POLA1	1.00667	4.48678	1.3e-14	7.05e-14
DDX10	1.0496	4.2614	1.42e-14	7.7e-14
IGKV2D-24	-1.97535	3.47229	1.44e-14	7.79e-14
RBBP8NL	1.30622	4.63156	1.5e-14	8.12e-14
FGFR4	1.35127	6.42004	1.5e-14	8.14e-14
IGKV1-5	-1.81634	8.9072	1.52e-14	8.25e-14
IGLV4-69	-2.09742	7.10142	1.54e-14	8.34e-14
APBB1IP	-1.11467	3.45704	1.57e-14	8.49e-14
AL022718.1	5.02501	5.89732	1.69e-14	9.11e-14
CTSH	1.05082	6.32474	1.71e-14	9.24e-14
CTSF	-1.09067	4.60429	1.87e-14	1.01e-13
ZNF367	1.06855	4.22469	1.87e-14	1.01e-13
H19	3.82877	6.06131	2e-14	1.07e-13
RECK	-1.24076	3.19048	2e-14	1.08e-13
IGLV8-61	-2.14332	6.69445	2.01e-14	1.08e-13
TMEM158	1.55567	4.8218	2.01e-14	1.08e-13
CMAHP	-1.3679	3.28943	2.06e-14	1.1e-13
MCF2L-AS1	1.51641	4.82933	2.07e-14	1.11e-13
COMT	1.12644	6.53999	2.25e-14	1.2e-13
AL365181.3	1.19135	5.27556	2.26e-14	1.21e-13
RPL13P12	2.23953	7.98861	2.26e-14	1.21e-13
TMTC4	1.00051	4.75889	2.36e-14	1.26e-13
LPP	-1.16825	4.62639	2.39e-14	1.27e-13
SKA1	1.20729	4.13265	2.4e-14	1.28e-13
THBS4	-2.07082	3.83589	2.47e-14	1.31e-13
PTGDS	-1.39348	4.89491	2.5e-14	1.33e-13
IGLV3-10	-2.0548	6.84228	2.52e-14	1.34e-13
MELTF	1.78713	4.7878	2.53e-14	1.34e-13
IGHV1-18	-1.89608	8.13497	2.61e-14	1.38e-13
KIFC2	1.55637	4.57172	2.67e-14	1.42e-13
PLXNA3	1.17423	4.51834	2.76e-14	1.46e-13
CXCL5	4.43341	5.76404	2.79e-14	1.48e-13
RIMS3	-1.23579	3.2179	2.86e-14	1.52e-13
TBX10	-1.59758	3.83789	3.01e-14	1.6e-13
MT-TM	5.22708	7.04432	3.02e-14	1.6e-13
AC124798.1	1.26698	4.31824	3.03e-14	1.6e-13
AC131009.3	1.48587	4.04125	3.12e-14	1.65e-13
OTUB2	1.70343	3.53067	3.13e-14	1.65e-13
AC074085.2	4.41886	4.4946	3.32e-14	1.75e-13
TRPM2	1.47481	4.32431	3.49e-14	1.84e-13
CLCA1	-2.57979	8.55435	3.53e-14	1.86e-13
ORC1	1.02413	4.45552	3.55e-14	1.87e-13
TRAIP	1.22229	3.96347	3.62e-14	1.9e-13
NUP58	1.02987	4.81628	3.66e-14	1.92e-13
AC007405.3	1.69485	3.63262	3.74e-14	1.97e-13
CHAC1	1.5489	4.39302	3.75e-14	1.97e-13
IGLV2-23	-1.93063	8.2422	3.77e-14	1.98e-13
FAM222A-AS1	2.51353	3.17633	3.85e-14	2.01e-13
CD4	-1.01705	4.92726	3.98e-14	2.08e-13
[truncated: 1,389 more rows]

## Sheet: KEGG
CTNNB1	(mutation)	[HSA:1499]	[KO:K02105]
KRAS	(mutation)	[HSA:3845]	[KO:K07827]
APC	(germline mutation (FAP), somatic mutation)	[HSA:10297]	[KO:K02085]
DCC	(deletion)	[HSA:1630]	[KO:K06765]
TGFBR2	(mutation)	[HSA:7048]	[KO:K04388]
SMAD2	(mutation)	[HSA:4087]	[KO:K04500]
SMAD4	(deletion)	[HSA:4089]	[KO:K04501]
BAX	(mutation)	[HSA:581]	[KO:K02159]
P53	(deletion)	[HSA:7157]	[KO:K04451]
MLH1	(germline mutation (HNPCC), LOH, promoter hypermethylation)	[HSA:4292]	[KO:K08734]
MSH2	(germline mutation (HNPCC), LOH, somatic mutation)	[HSA:4436]	[KO:K08735]
MSH3	(somatic frameshift mutation)	[HSA:4437]	[KO:K08736]
MSH6	(germline mutation (HNPCC), LOH, somatic frameshift mutation)	[HSA:2956]	[KO:K08737]
GALNT12	(germline mutation, somatic mutation)	[HSA:79695]	[KO:K00710]
EGF	(overexpression)	[HSA:1950]	[KO:K04357]
TGFA	(overexpression)	[HSA:7039]	[KO:K08774]
EREG	(overexpression)	[HSA:2069]	[KO:K09784]
AREG	(overexpression)	[HSA:374]	[KO:K09782]

## Sheet: OMIM
OMIM Search - 'colorectal cancer (Search in: Prefixes: *)'
Downloaded:	Feb 10, 2020
Copyright (c) 1966-2020 Johns Hopkins University OMIM, data are provided for research purposes only.
MIM Number	Title	Included Titles	Cytogenetic Location	Genomic Coordinates (From NCBI/GRCh38)	Entrez Gene ID
*120470	DCC NETRIN 1 RECEPTOR; DCC		18q21.2	18:52340171-53535898	1630	22	DCC
*159350	MUTATED IN COLORECTAL CANCERS; MCC		5q22.2	5:113022100-113488452	4163	30	MCC
*120436	DNA MISMATCH REPAIR PROTEIN MLH1; MLH1		3p22.2	3:36993349-37050845	4292	33	MLH1
*609309	MutS HOMOLOG 2; MSH2		2p21-p16	2:47403066-47634500	4436	15	MSH2
*611731	APC GENE; APC		5q22.2	5:112707497-112846238	324	9	APC
*600678	MutS HOMOLOG 6; MSH6		2p16.3	2:47783081-47806953	2956	15	MSH6
*600259	PMS1 HOMOLOG 2, MISMATCH REPAIR SYSTEM COMPONENT; PMS2		7p22.1	7:5970924-6009105	5395	49	PMS2
*604395	DNA MISMATCH REPAIR PROTEIN MLH3; MLH3		14q24.3	14:75013763-75051531	27030	33	MLH3
*190070	KRAS PROTOONCOGENE, GTPase; KRAS	V-KI-RAS1 PSEUDOGENE, INCLUDED; KRAS1P, INCLUDED	12p12.1	12:25205245-25250928	3845	27	KRAS
*604025	AXIS INHIBITOR 2; AXIN2		17q24.1	17:65528562-65561647	8313	17	AXIN2
*615694	COLCA2 GENE; COLCA2		11q23.1	11:111298348-111308734	120376	12	COLCA2
*615693	COLCA1 GENE; COLCA1		11q23.1	11:111293388-111305047	399948	12	COLCA1
*164757	B-RAF PROTOONCOGENE, SERINE/THREONINE KINASE; BRAF	BRAF/AKAP9 FUSION GENE, INCLUDED	7q34	7:140719330-140924928	673	45	BRAF
*191170	TUMOR PROTEIN p53; TP53		17p13.1	17:7668401-7687549	7157	18	TP53
*600993	SMAD FAMILY MEMBER 4; SMAD4		18q21.2	18:51030212-51085041	4089	21	SMAD4
*174762	POLYMERASE, DNA, EPSILON; POLE		12q24.33	12:132623757-132687518	5426	25	POLE
*116806	CATENIN, BETA-1; CTNNB1		3p22.1	3:41199421-41240444	1499	16	CTNNB1
*604933	MutY DNA GLYCOSYLASE; MUTYH		1p34.1	1:45329241-45340469	4595	21	MUTYH
*171834	PHOSPHATIDYLINOSITOL 3-KINASE, CATALYTIC, ALPHA; PIK3CA		3q26.32	3:179148113-179240092	5290	48	PIK3CA
*174761	POLYMERASE (DNA-DIRECTED), DELTA 1, CATALYTIC SUBUNIT; POLD1		19q13.33	19:50384290-50418017	5424	54	POLD1
*602228	TRANSCRIPTION FACTOR 7-LIKE 2; TCF7L2	TCF7L2/VTI1A FUSION GENE, INCLUDED	10q25.2-q25.3	10:112950246-113167677	6934	30	TCF7L2
*601366	SMAD FAMILY MEMBER 2; SMAD2		18q21.1	18:47808956-47931187	4087	21	SMAD2
*602452	BUB1 MITOTIC CHECKPOINT SERINE/THREONINE KINASE; BUB1		2q13	2:110637527-110678106	699	48	BUB1
*190182	TRANSFORMING GROWTH FACTOR-BETA RECEPTOR, TYPE II; TGFBR2		3p24.1	3:30606471-30694141	7048	50	TGFBR2
*604156	SECRETED FRIZZLED-RELATED PROTEIN 1; SFRP1		8p11.21	8:41261961-41309472	6422	36	SFRP1
*168461	CYCLIN D1; CCND1	CCND1/IGHG1 FUSION GENE, INCLUDED	11q13.3	11:69641155-69654473	595	10	CCND1
*603184	CYCLIN-DEPENDENT KINASE 8; CDK8		13q12.13	13:26254124-26405237	1024	26	CDK8
*606702	PKHD1 CILIARY IPT DOMAIN-CONTAINING FIBROCYSTIN/POLYDUCTIN; PKHD1		6p12.3-p12.2	6:51614684-52087624	5314	59	PKHD1
*192090	CADHERIN 1; CDH1		16q22.1	16:68737291-68835536	999	11	CDH1
*602860	BUB1 MITOTIC CHECKPOINT SERINE/THREONINE KINASE B; BUB1B		15q15.1	15:40161068-40221122	701	50	BUB1B
*602932	SMAD FAMILY MEMBER 7; SMAD7		18q21.1	18:48919852-48950710	4092	21	SMAD7
*617705	COLON CANCER-ASSOCIATED TRANSCRIPT 1, NONCODING; CCAT1		8q24.21	8:127207381-127219267	100507056	48	CCAT1
*602700	E1A-BINDING PROTEIN, 300-KD; EP300		22q13.2	22:41092591-41180076	2033	28	EP300
*607273	FOLLICULIN; FLCN		17p11.2	17:17206945-17237187	201163	11	FLCN
*147470	INSULIN-LIKE GROWTH FACTOR II; IGF2		11p15.5	11:2129111-2149602	3481	30	IGF2
*604610	RECQ PROTEIN-LIKE 3; RECQL3		15q26.1	15:90717345-90816165	641	20	RECQL3
*185535	EPITHELIAL CELLULAR ADHESION MOLECULE; EPCAM		2p21	2:47369310-47387019	4072	38	EPCAM
*600040	BCL2-ASSOCIATED X PROTEIN; BAX		19q13.33	19:48954824-48961797	581	26	BAX
*134934	FIBROBLAST GROWTH FACTOR RECEPTOR 3; FGFR3	FGFR3/TACC3 FUSION GENE, INCLUDED	4p16.3	4:1793292-1808871	2261	36	FGFR3
*603109	SMAD FAMILY MEMBER 3; SMAD3		15q22.33	15:67065601-67195194	4088	21	SMAD3
*603682	RIBOSOMAL PROTEIN S20; RPS20		8q12.1	8:56067294-56074580	6224	22	RPS20
*610703	HEAT-SHOCK 105/110-KD PROTEIN 1; HSPH1		13q12.3	13:31134972-31162387	10808	32	HSPH1
*616877	TRANSMEMBRANE PROTEIN 9; TMEM9		1q32.1	1:201134770-201171624	252839	24	TMEM9
*190080	MYC PROTOONCOGENE, bHLH TRANSCRIPTION FACTOR; MYC		8q24.21	8:127735433-127742950	4609	45	MYC
*612182	N-ACETYLTRANSFERASE 2; NAT2		8p22	8:18386584-18401218	10	22	NAT2
*172411	PHOSPHOLIPASE A2, GROUP IIA; PLA2G2A		1p36.13	1:19975430-19980433	5320	28	PLA2G2A
*604609	MUCIN 12; MUC12		7q22.1	7:100969622-101018948	10071	9	MUC12
*615930	COLORECTAL ADENOCARCINOMA HYPERMETHYLATED GENE, NONCODING; CAHM		6q26	6:163413064-163413949	100526820	58	CAHM
*516030	COMPLEX IV, CYTOCHROME c OXIDASE SUBUNIT I; MTCO1				4512	43	MTCO1
*618519	CHROMOSOME 2 OPEN READING FRAME 68; C2ORF68		2p11.2	2:85605253-85612065	388969	35	C2ORF68
*603030	TOLL-LIKE RECEPTOR 4; TLR4		9q33.1	9:117704402-117724734	7099	21	TLR4
*603028	TOLL-LIKE RECEPTOR 2; TLR2		4q31.3	4:153684079-153710642	7097	21	TLR2
*171150	SULFOTRANSFERASE FAMILY 1A, CYTOSOLIC, PHENOL-PREFERRING, MEMBER 1; SULT1A1		16p11.2	16:28605586-28623585	6817	67	SULT1A1
*612482	RING FINGER PROTEIN 43; RNF43		17q22	17:58352499-58418893	54894	23	RNF43
*616888	TRANSMEMBRANE PROTEIN 8B; TMEM8B		9p13.3	9:35825816-35865514	51754	25	TMEM8B
*618327	KIAA1211 GENE; KIAA1211				57482	14	KIAA1211
*606449	PROTEIN-TYROSINE PHOSPHATASE, TYPE 4A, 3; PTP4A3		8q24.3	8:141391994-141432453	11156	41	PTP4A3
*605734	TRANSMEMBRANE PROTEIN WITH EGF-LIKE AND 2 FOLLISTATIN-LIKE DOMAINS 2; TMEFF2		2q32.3	2:191948299-192194932	23671	69	TMEFF2
*605053	TAR RNA-BINDING PROTEIN 2; TARBP2		12q13.13	12:53500920-53506430	6895	26	TARBP2
*604584	PLATELET-DERIVED GROWTH FACTOR RECEPTOR-LIKE; PDGFRL		8p22	8:17576432-17643143	5157	45	PDGFRL
*606278	F-BOX AND WD40 DOMAIN PROTEIN 7; FBXW7		4q31.3	4:152320543-152536872	55294	32	FBXW7
*607093	5,10-METHYLENETETRAHYDROFOLATE REDUCTASE; MTHFR		1p36.22	1:11785722-11806102	4524	41	MTHFR
*164730	AKT SERINE/THREONINE KINASE 1; AKT1		14q32.33	14:104769348-104795747	207	30	AKT1
*604763	RHO GUANINE NUCLEOTIDE EXCHANGE FACTOR 12; ARHGEF12	LARG/MLL FUSION GENE, INCLUDED	11q23.3	11:120336275-120489936	23365	42	ARHGEF12
*600887	MutS HOMOLOG 3; MSH3		5q14.1	5:80654651-80876814	4437	15	MSH3
*611020	MICRO RNA 21; MIR21		17q23.1	17:59841265-59841336	406991	13	MIR21
*516020	CYTOCHROME b OF COMPLEX III; MTCYB				4519	28	MTCYB
*600997	EPHRIN RECEPTOR EphB2; EPHB2		1p36.12	1:22710769-22921499	2048	22	EPHB2
*603634	RIBOSOMAL PROTEIN L5; RPL5		1p22.1	1:92831985-92841923	6125	21	RPL5
*610290	UDP-N-ACETYL-ALPHA-D-GALACTOSAMINE:POLYPEPTIDE N-ACETYLGALACTOSAMINYLTRANSFERASE 12; GALNT12		9q22.33	9:98807669-98850080	79695	84	GALNT12
*605854	BCL2-BINDING COMPONENT 3; BBC3		19q13.32	19:47220821-47232997	27113	25	BBC3
*601920	JAGGED 1; JAG1		20p12.2	20:10637683-10673998	182	9	JAG1
*603719	BUB3 MITOTIC CHECKPOINT PROTEIN; BUB3		10q26.13	10:123154243-123170466	9184	32	BUB3
*611005	MEX3 RNA-BINDING FAMILY MEMBER C; MEX3C		18q21.2	18:51174549-51197680	51320	33	MEX3C
*602510	PROTEIN-TYROSINE PHOSPHATASE, RECEPTOR-TYPE, H; PTPRH		19q13.42	19:55181246-55209505	5794	47	PTPRH
*608610	PROGRAMMED CELL DEATH 4; PDCD4		10q25.2	10:110871794-110900005	27250	24	PDCD4
*615209	MICRO RNA 149; MIR149	MICRO RNA 149*, INCLUDED; MIR149*, INCLUDED	2q37.3	2:240456000-240456088	406941	14	MIR149
*615114	ZINC FINGER PROTEIN 516; ZNF516		18q23	18:76357681-76495254	9658	24	ZNF516
*606097	PHOSPHATIDYLINOSITOL GLYCAN ANCHOR BIOSYNTHESIS CLASS N PROTEIN; PIGN		18q21.33	18:62041163-62187117	23556	64	PIGN
*600297	CAUDAL-TYPE HOMEOBOX TRANSCRIPTION FACTOR 2; CDX2		13q12.2	13:27960917-27969367	1045	44	CDX2
*604258	DELETED IN LIVER CANCER 1; DLC1		8p22	8:13083360-13604619	10395	26	DLC1
*600600	EPHRIN RECEPTOR EphB1; EPHB1		3q22.2	3:134595263-135260466	2047	22	EPHB1
*618032	ZINC FINGER PROTEIN 768; ZNF768		16p11.2	16:30524003-30532366	79724	24	ZNF768
*616043	PROSTATE CANCER-ASSOCIATED TRANSCRIPT 1, NONCODING; PCAT1		8q24.21	8:127013153-127021013	100750225	51	PCAT1
*114890	CARCINOEMBRYONIC ANTIGEN-RELATED CELL ADHESION MOLECULE 5; CEACAM5		19q13.2	19:41708625-41730432	1048	58	CEACAM5
*614316	VTI1, S. CEREVISIAE, HOMOLOG OF, A; VTI1A	VTI1A/TCF7L2 FUSION GENE, INCLUDED	10q25.2	10:112446987-112855367	143187	35	VTI1A
*603114	S100 CALCIUM-BINDING PROTEIN A11; S100A11		1q21.3	1:152032505-152037003	6282	33	S100A11
*609351	ADP-RIBOSYLATION FACTOR-LIKE 11; ARL11		13q14.2	13:49628455-49633871	115761	32	ARL11
*602656	ENDONUCLEASE III-LIKE 1; NTHL1		16p13.3	16:2039814-2047871	4913	24	NTHL1
*612171	REPRIMO; RPRM		2q23.3	2:153477337-153478761	56475	8	RPRM
*611234	FAMILY WITH SEQUENCE SIMILARITY 84, MEMBER A; FAM84A		2p24.3	2:14632716-14651915	151354	45	FAM84A
*600262	PROSTAGLANDIN-ENDOPEROXIDE SYNTHASE 2; PTGS2		1q31.1	1:186671790-186680422	5743	38	PTGS2
*605580	INTERLEUKIN 23-ALPHA; IL23A		12q13.3	12:56334158-56340409	51561	21	IL23A
*603149	INTERLEUKIN 17A; IL17A		6p12.2	6:52186374-52190637	3605	16	IL17A
*612374	STIMULATOR OF INTERFERON RESPONSE cGAMP INTERACTOR 1; STING1		5q31.2	5:139475532-139482757	340061	53	STING1
*612791	ZINC FINGER PROTEIN WITH KRAB AND SCAN DOMAINS 3; ZKSCAN3		6p22.1	6:28349912-28369173	80317	49	ZKSCAN3
*179590	PROTEIN-TYROSINE PHOSPHATASE, RECEPTOR-TYPE, F; PTPRF		1p34.2	1:43522237-43623671	5792	47	PTPRF
*603155	PROTEIN-TYROSINE PHOSPHATASE, NONRECEPTOR-TYPE, 14; PTPN14		1q32-q41	1:214348699-214551676	5784	51	PTPN14
*176877	PROTEIN-TYROSINE PHOSPHATASE, NONRECEPTOR-TYPE, 3; PTPN3		9q31.3	9:109375693-109538394	5774	50	PTPN3
*600267	PROTEIN-TYROSINE PHOSPHATASE, NONRECEPTOR-TYPE, 13; PTPN13		4q21.3	4:86594306-86815175	5783	51	PTPN13
*131550	EPIDERMAL GROWTH FACTOR RECEPTOR; EGFR	EGFR/SEPT14 FUSION GENE, INCLUDED	7p11.2	7:55019016-55211627	1956	33	EGFR
*176886	PROTEIN-TYROSINE PHOSPHATASE, RECEPTOR-TYPE, GAMMA; PTPRG		3p14.2	3:61561570-62297608	5793	51	PTPRG
*608712	PROTEIN-TYROSINE PHOSPHATASE, RECEPTOR-TYPE, T; PTPRT		20q12-q13	20:42029958-43189905	11122	47	PTPRT
*616226	AUTOPHAGY 2, S. CEREVISIAE, HOMOLOG OF, B; ATG2B		14q32.2	14:96279194-96363340	55102	42	ATG2B
*604261	AUTOPHAGY-RELATED 5; ATG5		6q21	6:106184475-106325819	9474	20	ATG5
*612205	AUTOPHAGY 9, S. CEREVISIAE, HOMOLOG OF, B; ATG9B	SONE, INCLUDED	7q36.1	7:151012208-151028266	285973	42	ATG9B
*516004	COMPLEX I, SUBUNIT ND4L; MTND4L				4539	24	MTND4L
*516000	COMPLEX I, SUBUNIT ND1; MTND1	MITOCHONDRIAL COMPLEX I DEFICIENCY, MITOCHONDRIAL TYPE 3, INCLUDED; MC1DM3, INCLUDED			4535	23	MTND1
*516040	COMPLEX IV, CYTOCHROME c OXIDASE SUBUNIT II; MTCO2				4513	44	MTCO2
*601614	NETRIN 1; NTN1		17p13.1	17:9021509-9243999	9423	9	NTN1
*138350	GLUTATHIONE S-TRANSFERASE, MU-1; GSTM1		1p13.3	1:109687816-109693744	2944	32	GSTM1
*108345	N-ACETYLTRANSFERASE 1; NAT1		8p22	8:18170418-18223688	9	22	NAT1
*602900	DNA METHYLTRANSFERASE 3B; DNMT3B		20q11.21	20:32762384-32809355	1789	25	DNMT3B
*601290	STRATIFIN; SFN		1p36.11	1:26863148-26864455	2810	10	SFN
*616523	MICROFIBRILLAR-ASSOCIATED PROTEIN 3-LIKE; MFAP3L		4q33	4:169986601-170033002	9848	41	MFAP3L
*188350	THYMIDYLATE SYNTHETASE; TYMS		18p11.32	18:657652-673577	7298	23	TYMS
*607021	SEZ6-LIKE PROTEIN; SEZ6L		22q12.1	22:26169461-26383596	23544	18	SEZ6L
*180660	POLYMERASE II, RNA, SUBUNIT A; POLR2A		17p13.1	17:7484365-7514615	5430	30	POLR2A
*606063	EXONUCLEASE 1; EXO1		1q43	1:241847966-241889938	9156	14	EXO1
*600258	PMS1 HOMOLOG 1, MISMATCH REPAIR SYSTEM COMPONENT; PMS1		2q32.2	2:189784084-189877628	5378	49	PMS1
*603598	TUMOR NECROSIS FACTOR LIGAND SUPERFAMILY, MEMBER 10; TNFSF10		3q26.31	3:172505507-172523429	8743	52	TNFSF10
*603630	RIBOSOMAL PROTEIN S5; RPS5		19q13.43	19:58387268-58394803	6193	21	RPS5
*603631	RIBOSOMAL PROTEIN S9; RPS9		19q13.42	19:54200556-54207646	6203	21	RPS9
*603632	RIBOSOMAL PROTEIN S10; RPS10		6p21.31	6:34417453-34426068	6204	22	RPS10
*603633	RIBOSOMAL PROTEIN S29; RPS29		14q21.3	14:49570987-49598709	6235	22	RPS29
*603636	RIBOSOMAL PROTEIN L21; RPL21		13q12.2	13:27251554-27256567	6144	22	RPL21
*603637	RIBOSOMAL PROTEIN L27a; RPL27A		11p15.4	11:8682791-8689871	6157	23	RPL27A
*603638	RIBOSOMAL PROTEIN L28; RPL28		19q13.42	19:55385931-55403341	6158	22	RPL28
*608892	CHROMODOMAIN HELICASE DNA-BINDING PROTEIN 7; CHD7		8q12.2	8:60678739-60868027	55636	44	CHD7
*600726	INDIAN HEDGEHOG SIGNALING MOLECULE; IHH		2q35	2:219054423-219060920	3549	35	IHH
*603816	AXIS INHIBITOR 1; AXIN1		16p13.3	16:287439-355225	8312	17	AXIN1
*618344	PROLINE-RICH PROTEIN 15; PRR15		7p14.3	7:29563834-29567299	222171	24	PRR15
*609788	X-RAY RADIATION RESISTANCE-ASSOCIATED 1; XRRA1		11q13.4	11:74840229-74949186	143570	40	XRRA1
*610575	R-SPONDIN 2; RSPO2		8q23.1	8:107899315-108083679	340419	12	RSPO2
*616380	LAMININ, BETA-4; LAMB4		7q31.1	7:108011661-108130360	22798	16	LAMB4
*109610	TRANSLOCATOR PROTEIN, 18-KD; TSPO		22q13.2	22:43151558-43163241	706	28	TSPO
*147310	CHEMOKINE, CXC MOTIF, LIGAND 10; CXCL10		4q21.1	4:76021117-76023496	3627	32	CXCL10
*602545	PROTEIN-TYROSINE PHOSPHATASE, RECEPTOR-TYPE, KAPPA; PTPRK		6q22.33	6:127968784-128520602	5796	51	PTPRK
*604710	LATENT TRANSFORMING GROWTH FACTOR-BETA-BINDING PROTEIN 4; LTBP4	LATENT TRANSFORMING GROWTH FACTOR-BETA-BINDING PROTEIN 4, SHORT, INCLUDED; LTBP4S, INCLUDED	19q13.2	19:40593165-40629819	8425	57	LTBP4
*605252	POLYMERASE, DNA, IOTA; POLI		18q21.2	18:54269478-54321265	11201	22	POLI
*617848	DEAD BOX HELICASE 46; DDX46		5q31.1	5:134758777-134831120	9879	21	DDX46
*618262	cAMP RESPONSE ELEMENT-BINDING PROTEIN 5; CREB5		7p15.1-p14.3	7:28299320-28825893	9586	40	CREB5
*615452	PROSTATE CANCER-ASSOCIATED NONCODING RNA 1; PRNCR1		8q24.21	8:127079873-127092594	101867536	43	PRNCR1
*615624	COLORECTAL NEOPLASIA DIFFERENTIALLY EXPRESSED GENE, NONCODING; CRNDE		16q12.2	16:54918862-54929188	643911	62	CRNDE
*617678	PROSTATE CANCER-ASSOCIATED TRANSCRIPT 2, NONCODING; PCAT2		8q24.21	8:127072693-127082220	103164619	51	PCAT2
*617701	CANCER SUSCEPTIBILITY CANDIDATE 8, NONCODING; CASC8		8q24.21	8:127289675-127482138	727677	45	CASC8
*617702	CANCER SUSCEPTIBILITY CANDIDATE 21, NONCODING; CASC21		8q24.21	8:127244636-127392630	103021164	46	CASC21
*617703	CANCER SUSCEPTIBILITY CANDIDATE 19, NONCODING; CASC19		8q24.21	8:127187784-127197626	103021165	46	CASC19
*617704	CANCER SUSCEPTIBILITY CANDIDATE 11, NONCODING; CASC11		8q24.21	8:127700607-127733966	100270680	46	CASC11
*601728	PHOSPHATASE AND TENSIN HOMOLOG; PTEN		10q23.31	10:87863624-87971929	5728	31	PTEN
*601907	NEOGENIN; NEO1		15q24.1	15:73051714-73305205	4756	9	NEO1
*608598	CANCER SUSCEPTIBILITY CANDIDATE 2; CASC2		10q26.11	10:118046820-118210152	255082	34	CASC2
*113705	BREAST CANCER 1 GENE; BRCA1		17q21.31	17:43044294-43125363	672	21	BRCA1
*600185	BRCA2 GENE; BRCA2		13q13.1	13:32315479-32399671	675	11	BRCA2
*179835	REPLICATION PROTEIN A1, 70-KD; RPA1		17p13.3	17:1830004-1900081	6117	30	RPA1
*601232	PHOSPHATIDYLINOSITOL 3-KINASE, CATALYTIC, GAMMA; PIK3CG		7q22.3	7:106865281-106908979	5294	48	PIK3CG
*612646	METASTASIS-ASSOCIATED GENE IN COLON CANCER 1; MACC1		7p21.1	7:20134654-20217383	346389	45	MACC1
*606130	RING FINGER PROTEIN 26; RNF26		11q23.3	11:119334526-119337308	79102	23	RNF26
*606667	LEUCINE-RICH REPEAT-CONTAINING G PROTEIN-COUPLED RECEPTOR 5; LGR5		12q21.1	12:71439797-71586309	8549	60	LGR5
*605209	CHECKPOINT PROTEIN WITH FHA AND RING FINGER DOMAINS; CHFR		12q24.33	12:132832355-132887617	55743	52	CHFR
*601763	CASPASE 8, APOPTOSIS-RELATED CYSTEINE PROTEASE; CASP8		2q33.1	2:201233442-201287710	841	47	CASP8
*606796	SUPPRESSION OF TUMORIGENICITY 13; ST13		22q13.2	22:40824534-40857007	6767	33	ST13
*609846	REGENERATING ISLET-DERIVED FAMILY, MEMBER 4; REG4		1p12	1:119794016-119811459	83998	44	REG4
*603482	BETA-TRANSDUCIN REPEAT-CONTAINING PROTEIN; BTRC		10q24.32	10:101353807-101557320	8945	42	BTRC
*601107	ATP-BINDING CASSETTE, SUBFAMILY C, MEMBER 2; ABCC2		10q24.2	10:99782601-99853740	1244	44	ABCC2
*601769	VITAMIN D RECEPTOR; VDR		12q13.11	12:47841536-47905021	7421	19	VDR
*603574	METHYL-CpG-BINDING DOMAIN PROTEIN 4; MBD4		3q21.3	3:129430943-129440178	8930	36	MBD4
*608783	SET AND MYND DOMAIN-CONTAINING PROTEIN 3; SMYD3		1q44	1:245749339-246507278	64754	41	SMYD3
*615017	MICRO RNA 139; MIR139	MICRO RNA 139-3p, INCLUDED; MIR139-3p, INCLUDED	11q13.4	11:72615062-72615129	406931	14	MIR139
*600976	FAT ATYPICAL CADHERIN 1; FAT1		4q35.2	4:186587788-186726695	2195	24	FAT1
*606211	SIRTUIN 6; SIRT6		19p13.3	19:4174108-4182562	51548	10	SIRT6
*605164	HISTONE DEACETYLASE 2; HDAC2		6q21	6:113933027-113971147	3066	22	HDAC2
*608288	INSULIN-LIKE GROWTH FACTOR 2 mRNA-BINDING PROTEIN 1; IGF2BP1		17q21.32	17:48997384-49056144	10642	52	IGF2BP1
*602774	RAD51 PARALOG C; RAD51C		17q22	17:58692139-58735610	5889	16	RAD51C
*601196	PR DOMAIN-CONTAINING PROTEIN 2; PRDM2		1p36.21	1:13698873-13825078	7799	31	PRDM2
*607139	FANCA GENE; FANCA		16q24.3	16:89737548-89816646	2175	11	FANCA
*601487	PEROXISOME PROLIFERATOR-ACTIVATED RECEPTOR-GAMMA; PPARG	PPARG1, INCLUDED	3p25.2	3:12287484-12434343	5468	49	PPARG
*611735	CUB DOMAIN-CONTAINING PROTEIN 1; CDCP1		3p21.31	3:45082276-45146421	64866	32	CDCP1
*615520	MICRO RNA 297; MIR297		4q25	4:110860581-110860646	100126354	14	MIR297
*606064	CD248 ANTIGEN; CD248		11q13.2	11:66314493-66317043	57124	14	CD248
*616438	TUMOR NECROSIS FACTOR-ALPHA-INDUCED PROTEIN 8-LIKE 3; TNFAIP8L3		15q21.2	15:51056600-51105275	388121	53	TNFAIP8L3
*610480	LEM DOMAIN-CONTAINING PROTEIN 1; LEMD1		1q32.1	1:205381377-205449955	93273	32	LEMD1
*600409	PEROXISOME PROLIFERATOR-ACTIVATED RECEPTOR-DELTA; PPARD		6p21.31	6:35342557-35428190	5467	49	PPARD
*109770	CARCINOEMBRYONIC ANTIGEN-RELATED CELL ADHESION MOLECULE 1; CEACAM1	CARCINOEMBRYONIC ANTIGEN-RELATED CELL ADHESION MOLECULE PSEUDOGENES, INCLUDED	19q13.2	19:42507305-42528481	634	58	CEACAM1
*602518	LECTIN, GALACTOSIDE-BINDING, SOLUBLE, 4; LGALS4		19q13.2	19:38801670-38813613	3960	40	LGALS4
*309550	FMRP TRANSLATIONAL REGULATOR 1; FMR1	FRAGILE SITE, FOLIC ACID TYPE, RARE, fraXq27.3, INCLUDED; FRAXA, INCLUDED	Xq27.3	X:147911918-147951126	2332	31	FMR1
*606410	ANTHRAX TOXIN RECEPTOR 1; ANTXR1		2p13.3	2:69013143-69249326	84168	25	ANTXR1
*615648	NLR FAMILY, CASPASE RECRUITMENT DOMAIN-CONTAINING 3; NLRC3		16p13.3	16:3539032-3577781	197358	52	NLRC3
*176943	FIBROBLAST GROWTH FACTOR RECEPTOR 2; FGFR2	KERATINOCYTE GROWTH FACTOR RECEPTOR, INCLUDED; KGFR, INCLUDED	10q26.13	10:121478329-121598457	2263	36	FGFR2
*606241	DICER 1, RIBONUCLEASE III; DICER1		14q32.13	14:95086227-95158262	23405	26	DICER1
*605386	MICRO RNA LET7A1; MIRLET7A1		9q22.32	9:94175956-94176035	406881	17	MIRLET7A1
*611172	MICRO RNA 34A; MIR34A		1p36.22	1:9151667-9151776	407040	14	MIR34A
*147440	INSULIN-LIKE GROWTH FACTOR I; IGF1		12q23.2	12:102395859-102481838	3479	29	IGF1
*603718	CLAUDIN 1; CLDN1		3q28	3:190305706-190322445	9076	10	CLDN1
*615176	NPTN INTRONIC TRANSCRIPT 1, NONCODING; NPTNIT1		15q24.1	15:73566937-73569542	101241892	38	NPTNIT1
*610138	ST6 ALPHA-N-ACETYL-NEURAMINYL-2,3-BETA-GALACTOSYL-1,3-N-ACETYLGALACTOSAMINIDE ALPHA-2,6-SIALYLTRANSFERASE 1; ST6GALNAC1		17q25.1	17:76617768-76643757	55808	108	ST6GALNAC1
*603615	RAD54-LIKE; RAD54L		1p34.1	1:46247687-46278476	8438	11	RAD54L
*611651	PHOSPHOLIPASE A2, GROUP III; PLA2G3		22q12.2	22:31134806-31140507	50487	28	PLA2G3
*604289	RAD54 HOMOLOG B; RAD54B		8q22.1	8:94371959-94475114	25788	16	RAD54B
*160745	MYOSIN, HEAVY CHAIN 11, SMOOTH MUSCLE; MYH11	MYH11/CBFB FUSION GENE, INCLUDED	16p13.11	16:15703134-15857031	4629	38	MYH11
This search returned 3,347 entries which exceeded the maximum of 200 so the results were truncated
You can register for MIMmatch ( https://omim.org/mimmatch/ ) to raise this limit to 1,000
You can register for downloads ( https://omim.org/downloads/ ) and/or the API ( https://omim.org/api ) for more search/download options

## Sheet: TTD
T00033	TARGETID	T00033
T00033	TARGNAME	Transforming growth factor alpha (TGFA)
T00033	INDICATI	Chronic kidney disease [ICD-11: GB61] Phase 1/2
T00039	TARGETID	T00039
T00039	TARGNAME	CTGF messenger RNA (CTGF mRNA)
T00039	INDICATI	Fibrosis [ICD-11: GA14-GC01] Phase 2
T00100	TARGETID	T00100
T00100	TARGNAME	Ubiquitin-activating enzyme (UBA)
T00100	INDICATI	Solid tumour/cancer [ICD-11: 2A00-2F9Z] Phase 1
T00140	TARGETID	T00140
T00140	TARGNAME	Arachidonate 5-lipoxygenase (5-LOX)
T00140	INDICATI	Allergic/hypersensitivity disorder [ICD-11: 4A80-4A8Z] Terminated
T00140	INDICATI	Arterial occlusive disease [ICD-11: BD40] Terminated
T00140	INDICATI	Asthma [ICD-11: CA23] Approved
T00140	INDICATI	Idiopathic interstitial pneumonitis [ICD-11: CB03] Phase 2
T00140	INDICATI	Atopic eczema [ICD-11: EA80] Discontinued in Phase 1
T00140	INDICATI	Carcinoid syndrome [ICD-11: 5B10] Phase 2
T00140	INDICATI	Pituitary gland disorder [ICD-11: 5A60-5A61] Phase 2
T00140	INDICATI	Cardiovascular disease [ICD-11: BA00-BE2Z] Discontinued in Phase 2
T00140	INDICATI	Chronic obstructive pulmonary disease [ICD-11: CA22] Discontinued in Phase 1
T00140	INDICATI	Eczema [ICD-11: EA80-EA89] Discontinued in Phase 2
T00140	INDICATI	Filariasis [ICD-11: 1F66] Approved
T00140	INDICATI	Fungal infection [ICD-11: 1F29-1F2F] Phase 2
T00140	INDICATI	Lung cancer [ICD-11: 2C25] Phase 3
T00140	INDICATI	Malaria [ICD-11: 1F40-1F45] Investigative
T00140	INDICATI	Osteoarthritis [ICD-11: FA00-FA05] Discontinued in Phase 1
T00140	INDICATI	Pain [ICD-11: MG30-MG3Z] Discontinued in Phase 2
T00140	INDICATI	Postoperative inflammation [ICD-11: 1A00-CA43] Phase 3
T00140	INDICATI	Pruritus [ICD-11: EC90] Discontinued in Phase 2
T00140	INDICATI	Psoriasis [ICD-11: EA90] Discontinued in Phase 2
T00140	INDICATI	Respiratory system disease [ICD-11: CB40-CB7Z] Withdrawn from market
T00140	INDICATI	Rheumatoid arthritis [ICD-11: FA20] Discontinued in Phase 2
T00140	INDICATI	Solid tumour/cancer [ICD-11: 2A00-2F9Z] Phase 2
T00140	INDICATI	Thrombosis [ICD-11: DB61-GB90] Discontinued in Phase 2
T00156	TARGETID	T00156
T00156	TARGNAME	Short transient receptor potential channel 5 (TRPC5)
T00156	INDICATI	Anxiety disorder [ICD-11: 6B00-6B0Z] Phase 1
T00156	INDICATI	Depression [ICD-11: 6A70-6A7Z] Phase 1
T00176	TARGETID	T00176
T00176	TARGNAME	Ubiquitin-protein ligase E3 Mdm2 (MDM2)
T00176	INDICATI	Acute myeloid leukaemia [ICD-11: 2A60] Phase 1
T00176	INDICATI	Malignant haematopoietic neoplasm [ICD-11: 2B33] Phase 2
T00176	INDICATI	Myelodysplastic syndrome [ICD-11: 2A37] Phase 1
T00176	INDICATI	Solid tumour/cancer [ICD-11: 2A00-2F9Z] Phase 1
T00176	INDICATI	Liposarcoma [ICD-11: 2B59] Phase 1
T00176	INDICATI	Lung cancer [ICD-11: 2C25] Phase 1
T00176	INDICATI	Prostate cancer [ICD-11: 2C82] Phase 1
T00176	INDICATI	Lymphoma [ICD-11: 2A80-2A86] Phase 1
T00238	TARGETID	T00238
T00238	TARGNAME	NFKB messenger RNA (NFKB mRNA)
T00238	INDICATI	Ulcerative colitis [ICD-11: DD71] Phase 3
T00239	TARGETID	T00239
T00239	TARGNAME	Interleukin-4 (IL4)
T00239	INDICATI	Asthma [ICD-11: CA23] Phase 2
T00239	INDICATI	Idiopathic interstitial pneumonitis [ICD-11: CB03] Phase 2
T00239	INDICATI	Systemic sclerosis [ICD-11: 4A42] Phase 2
T00419	TARGETID	T00419
T00419	TARGNAME	Fast skeletal muscle troponin complex (TNNC2)
T00419	INDICATI	Motor neuron disease [ICD-11: 8B60] Phase 2
T00419	INDICATI	Muscle disorder [ICD-11: FB32-FB3Z] Phase 1
T00419	INDICATI	Muscular atrophy [ICD-11: 8B61] Phase 2
T00420	TARGETID	T00420
T00420	TARGNAME	Human immunodeficiency virus Rev protein (HIV rev)
T00420	INDICATI	Human immunodeficiency virus disease [ICD-11: 1C60-1C62] Phase 1
T00477	TARGETID	T00477
T00477	TARGNAME	Serine Racemase (SRR)
T00477	INDICATI	Neurodegenerative disorder [ICD-11: 8A20-8A23] Investigative
T00484	TARGETID	T00484
T00484	TARGNAME	Interleukin 23 receptor (IL23R)
T00484	INDICATI	Diabetes mellitus [ICD-11: 5A10] Investigative
T00484	INDICATI	Indeterminate colitis [ICD-11: DD72] Investigative
T00484	INDICATI	Postoperative inflammation [ICD-11: 1A00-CA43] Phase 3
T00484	INDICATI	Solid tumour/cancer [ICD-11: 2A00-2F9Z] Investigative
T00494	TARGETID	T00494
T00494	TARGNAME	ATP-binding cassette transporter A1 (ABCA1)
T00494	INDICATI	Coronary atherosclerosis [ICD-11: BA80] Approved
T00494	INDICATI	Dyslipidemia [ICD-11: 5C80-5C81] Investigative
T00494	INDICATI	Inborn lipid metabolism error [ICD-11: 5C52] Discontinued in Phase 1
T00523	TARGETID	T00523
T00523	TARGNAME	Glucose transporter type 9 (GLUT9)
T00523	INDICATI	Inborn purine/pyrimidine/nucleotide metabolism error [ICD-11: 5C55] Discontinued in Phase 2
T00663	TARGETID	T00663
T00663	TARGNAME	Stress-activated protein kinase JNK3 (JNK3)
T00663	INDICATI	CNS birth injury [ICD-11: KA40] Investigative
T00750	TARGETID	T00750
T00750	TARGNAME	Galactoside 3(4)-L-fucosyltransferase (FUT3)
T00750	INDICATI	Fallopian tube cancer [ICD-11: 2C74] Phase 2
T00884	TARGETID	T00884
T00884	TARGNAME	C-X-C chemokine receptor type 1 (CXCR1)
T00884	INDICATI	Chronic obstructive pulmonary disease [ICD-11: CA22] Phase 2
T00884	INDICATI	Indeterminate colitis [ICD-11: DD72] Phase 2
T00884	INDICATI	Solid tumour/cancer [ICD-11: 2A00-2F9Z] Phase 1
T00884	INDICATI	Ulcerative colitis [ICD-11: DD71] Phase 2
T00884	INDICATI	Gout [ICD-11: FA25] Withdrawn from market
T00884	INDICATI	Pain [ICD-11: MG30-MG3Z] Approved
T00884	INDICATI	Transplant rejection [ICD-11: NE84] Phase 3
T00890	TARGETID	T00890
T00890	TARGNAME	Hydroxycarboxylic acid receptor 3 (HCAR3)
T00890	INDICATI	Cardiovascular disease [ICD-11: BA00-BE2Z] Phase 2
T00890	INDICATI	Dyslipidemia [ICD-11: 5C80-5C81] Phase 1
T00890	INDICATI	Hyper-lipoproteinaemia [ICD-11: 5C80] Phase 2
T00890	INDICATI	Psoriasis [ICD-11: EA90] Clinical trial
T00895	TARGETID	T00895
T00895	TARGNAME	Protein kinase C epsilon (PRKCE)
T00895	INDICATI	Alzheimer disease [ICD-11: 8A20] Phase 2
T00895	INDICATI	Anxiety disorder [ICD-11: 6B00-6B0Z] Approved
T00895	INDICATI	Malaria [ICD-11: 1F40-1F45] Approved
T00895	INDICATI	Postoperative inflammation [ICD-11: 1A00-CA43] Terminated
T00902	TARGETID	T00902
T00902	TARGNAME	Neurotrophin-4 (NTF4)
T00902	INDICATI	Central nervous system disease [ICD-11: 8A04-8D87] Terminated
T00938	TARGETID	T00938
T00938	TARGNAME	Melanoma antigen gp75 (TYRP1)
T00938	INDICATI	Melanoma [ICD-11: 2C30] Phase 1
T00938	INDICATI	Motor neuron disease [ICD-11: 8B60] Phase 2
T00938	INDICATI	Multiple sclerosis [ICD-11: 8A40] Phase 2
T00938	INDICATI	Tonus and reflex abnormality [ICD-11: MB47] Phase 2
T00972	TARGETID	T00972
T00972	TARGNAME	Human immunodeficiency virus Envelope glycoprotein gp120 (HIV gp120)
T00972	INDICATI	Human immunodeficiency virus disease [ICD-11: 1C60-1C62] Discontinued in Phase 2
T01110	TARGETID	T01110
T01110	TARGNAME	Colony stimulating factor-1 receptor (CSF-1R)
T01110	INDICATI	Bone/articular cartilage neoplasm [ICD-11: 2F7B] Phase 1
T01110	INDICATI	Diabetes mellitus [ICD-11: 5A10] Phase 1/2
T01110	INDICATI	Inflammatory arthropathy [ICD-11: FA2Z] Phase 1
T01110	INDICATI	Breast cancer [ICD-11: 2C60-2C6Y] Phase 1
T01110	INDICATI	Metastatic tumour [ICD-11: 2D50-2E2Z] Phase 2
T01110	INDICATI	Solid tumour/cancer [ICD-11: 2A00-2F9Z] Phase 1/2
T01110	INDICATI	Hodgkin lymphoma [ICD-11: 2B30] Phase 2
T01110	INDICATI	Rheumatoid arthritis [ICD-11: FA20] Phase 2
T01141	TARGETID	T01141
T01141	TARGNAME	microRNA hsa-miR-191 (MIR191)
T01141	INDICATI	Liver cancer [ICD-11: 2C12] Investigative
T01232	TARGETID	T01232
T01232	TARGNAME	T-cells (T-cells)
T01232	INDICATI	Acute myeloid leukaemia [ICD-11: 2A60] Phase 1/2
T01232	INDICATI	Immunodeficiency [ICD-11: 4A00-4A85] Phase 1/2
T01232	INDICATI	Low bone mass disorder [ICD-11: FB83] Phase 1/2
T01232	INDICATI	Mature B-cell lymphoma [ICD-11: 2A85] Phase 1/2
T01232	INDICATI	Solid tumour/cancer [ICD-11: 2A00-2F9Z] Phase 1/2
T01232	INDICATI	Transplanted organ/tissue [ICD-11: QB63] Phase 1/2
T01232	INDICATI	Diabetes mellitus [ICD-11: 5A10] Phase 2
T01232	INDICATI	Diffuse large B-cell lymphoma [ICD-11: 2A81] Phase 2
T01232	INDICATI	Hodgkin lymphoma [ICD-11: 2B30] Phase 2
T01232	INDICATI	Immunoproliferative disorder [ICD-11: 2B32] Phase 2
T01232	INDICATI	Lymphoma [ICD-11: 2A80-2A86] Phase 2
T01232	INDICATI	Heart failure [ICD-11: BD10-BD1Z] Phase 2
T01232	INDICATI	Multiple sclerosis [ICD-11: 8A40] Phase 1
T01232	INDICATI	Renal cell carcinoma [ICD-11: 2C90] Phase 2
T01232	INDICATI	Transplant rejection [ICD-11: NE84] Phase 3
T01271	TARGETID	T01271
T01271	TARGNAME	Fusion protein Bcr-Abl T315I mutant (Bcr-Abl T315I)
T01271	INDICATI	Solid tumour/cancer [ICD-11: 2A00-2F9Z] Investigative
T01280	TARGETID	T01280
T01280	TARGNAME	Beta-site APP-cleaving enzyme 2 (BACE2)
T01280	INDICATI	Urinary system clinical sympton [ICD-11: MF8Y] Clinical trial
T01283	TARGETID	T01283
T01283	TARGNAME	Tumor susceptibility gene protein 101 (TSG101)
T01283	INDICATI	Influenza [ICD-11: 1E30-1E32] Phase 1
T01318	TARGETID	T01318
T01318	TARGNAME	Plasmodium Dihydroorotate dehydrogenase (Malaria DHOdehase)
T01318	INDICATI	Fungal infection [ICD-11: 1F29-1F2F] Approved
T01318	INDICATI	Hyper-lipoproteinaemia [ICD-11: 5C80] Approved
T01318	INDICATI	Multiple sclerosis [ICD-11: 8A40] Approved
T01318	INDICATI	Lung cancer [ICD-11: 2C25] Phase 3
T01318	INDICATI	Malaria [ICD-11: 1F40-1F45] Approved
T01318	INDICATI	Rheumatoid arthritis [ICD-11: FA20] Approved
T01358	TARGETID	T01358
T01358	TARGNAME	Cell cycle (CC)
T01358	INDICATI	Breast cancer [ICD-11: 2C60-2C6Y] Phase 2
T01447	TARGETID	T01447
T01447	TARGNAME	NEDD8-activating enzyme (NAE)
T01447	INDICATI	Myelodysplastic syndrome [ICD-11: 2A37] Phase 3
T01575	TARGETID	T01575
T01575	TARGNAME	Sphingosine-1-phosphate lyase 1 (SGPL1)
T01575	INDICATI	Congenital ichthyosis [ICD-11: EC20] Phase 2
T01575	INDICATI	Diabetes mellitus [ICD-11: 5A10] Terminated
T01575	INDICATI	Rheumatoid arthritis [ICD-11: FA20] Phase 2
T01597	TARGETID	T01597
T01597	TARGNAME	Catalase (CAT)
T01597	INDICATI	Skin sensation disturbance [ICD-11: ME65] Phase 1
T01777	TARGETID	T01777
T01777	TARGNAME	Adrenergic receptor alpha-2C (ADRA2C)
T01777	INDICATI	Acute diabete complication [ICD-11: 5A2Y] Discontinued in Phase 2
T01777	INDICATI	Alzheimer disease [ICD-11: 8A20] Phase 2
T01777	INDICATI	Asthma [ICD-11: CA23] Terminated
T01777	INDICATI	Chronic arterial occlusive disease [ICD-11: BD4Z] Phase 2
T01777	INDICATI	Chronic kidney disease [ICD-11: GB61] Phase 2
T01777	INDICATI	Chronic pain [ICD-11: MG30] Phase 2
T01777	INDICATI	Post-traumatic stress disorder [ICD-11: 6B40] Phase 3
T01777	INDICATI	Dementia [ICD-11: 6D80-6D8Z] Investigative
T01777	INDICATI	Obesity [ICD-11: 5B80-5B81] Investigative
T01777	INDICATI	Depression [ICD-11: 6A70-6A7Z] Discontinued in Phase 3
T01777	INDICATI	Diabetic foot ulcer [ICD-11: BD54] Phase 1
T01777	INDICATI	Dissociative neurological symptom disorder [ICD-11: 6B60] Phase 3
T01777	INDICATI	General pain disorder [ICD-11: 8E43] Phase 2
T01777	INDICATI	Genetic cardiac arrhythmia [ICD-11: BC65] Terminated
T01777	INDICATI	Glaucoma [ICD-11: 9C61] Approved
T01777	INDICATI	Heart failure [ICD-11: BD10-BD1Z] Discontinued in Phase 3
T01777	INDICATI	Herpes simplex infection [ICD-11: 1F00] Approved
T01777	INDICATI	Hypertension [ICD-11: BA00-BA04] Approved
T01777	INDICATI	Hypotension [ICD-11: BA20-BA21] Approved
T01777	INDICATI	Non-specific cutaneous vascular sympton [ICD-11: ME64] Phase 2
T01777	INDICATI	Orgasmic dysfunction [ICD-11: HA02] Discontinued in Phase 3
T01777	INDICATI	Pain [ICD-11: MG30-MG3Z] Phase 2
T01777	INDICATI	Peptic ulcer [ICD-11: DA61] Discontinued in Preregistration
T01777	INDICATI	Prostate disease [ICD-11: GA91] Discontinued in Phase 2
T01777	INDICATI	Sexual dysfunction [ICD-11: HA00-HA01] Discontinued in Phase 2
T01777	INDICATI	Substance abuse [ICD-11: 6C40] Approved
T01777	INDICATI	Unspecific body region injury [ICD-11: ND56] Investigative
T01777	INDICATI	Unspecific substance harmful effect [ICD-11: NE6Z] Investigative
T01777	INDICATI	Vasomotor/allergic rhinitis [ICD-11: CA08] Phase 4
T01822	TARGETID	T01822
T01822	TARGNAME	Haematin (HA)
T01822	INDICATI	Malaria [ICD-11: 1F40-1F45] Phase 2
T01840	TARGETID	T01840
T01840	TARGNAME	Protease unspecific (PRO)
T01840	INDICATI	Alpha-1-antitrypsin deficiency [ICD-11: 5C5A] Approved
T01840	INDICATI	Alzheimer disease [ICD-11: 8A20] Terminated
T01840	INDICATI	Atopic eczema [ICD-11: EA80] Phase 2
T01840	INDICATI	Chronic obstructive pulmonary disease [ICD-11: CA22] Discontinued in Phase 1
T01840	INDICATI	Coagulation defect [ICD-11: 3B10] Discontinued in Phase 1
T01840	INDICATI	Cystic fibrosis [ICD-11: CA25] Terminated
T01840	INDICATI	Rheumatoid arthritis [ICD-11: FA20] Terminated
T01840	INDICATI	Solid tumour/cancer [ICD-11: 2A00-2F9Z] Terminated
T01851	TARGETID	T01851
T01851	TARGNAME	Integrin beta-1 (ITGB1)
T01851	INDICATI	Lung cancer [ICD-11: 2C25] Phase 1/2
T01851	INDICATI	Retinopathy [ICD-11: 9B71] Phase 1
T01865	TARGETID	T01865
T01865	TARGNAME	Plasmodium Hexose transporter 1 (Malaria ht1)
T01865	INDICATI	Malaria [ICD-11: 1F40-1F45] Investigative
T01908	TARGETID	T01908
T01908	TARGNAME	Tissue kallikrein (KLK2)
T01908	INDICATI	Atopic eczema [ICD-11: EA80] Discontinued in Phase 2
T01908	INDICATI	Innate/adaptive immunodeficiency [ICD-11: 4A00] Phase 2/3
T01943	TARGETID	T01943
T01943	TARGNAME	Plasmodium Beta-hydroxyacyl-ACP dehydratase (Malaria FabZ)
T01943	INDICATI	Hepatic fibrosis/cirrhosis [ICD-11: DB93] Phase 3
T01973	TARGETID	T01973
T01973	TARGNAME	Macrophage-stimulating protein receptor (RON)
T01973	INDICATI	Alzheimer disease [ICD-11: 8A20] Phase 1/2
T01973	INDICATI	Solid tumour/cancer [ICD-11: 2A00-2F9Z] Investigative
T02001	TARGETID	T02001
T02001	TARGNAME	Phosphodiesterase 4D (PDE4D)
T02001	INDICATI	Acute upper respiratory infection [ICD-11: CA07] Investigative
T02001	INDICATI	Allergic/hypersensitivity disorder [ICD-11: 4A80-4A8Z] Terminated
T02001	INDICATI	Alzheimer disease [ICD-11: 8A20] Phase 1
T02001	INDICATI	Amyloidosis [ICD-11: 5D00] Terminated
T02001	INDICATI	Asthma [ICD-11: CA23] Discontinued in Phase 1
T02001	INDICATI	Atopic eczema [ICD-11: EA80] Investigative
T02001	INDICATI	Choreiform disorder [ICD-11: 8A01] Phase 1
T02001	INDICATI	Chronic arterial occlusive disease [ICD-11: BD4Z] Terminated
T02001	INDICATI	Chronic obstructive pulmonary disease [ICD-11: CA22] Discontinued in Phase 1
T02001	INDICATI	Crohn disease [ICD-11: DD70] Phase 2
T02001	INDICATI	Mature B-cell leukaemia [ICD-11: 2A82] Investigative
T02001	INDICATI	Mild neurocognitive disorder [ICD-11: 6D71] Phase 2
T02001	INDICATI	Mood disorder [ICD-11: 6A60-6E23] Phase 1
T02001	INDICATI	Multiple sclerosis [ICD-11: 8A40] Discontinued in Phase 2
T02001	INDICATI	Mycosis fungoides [ICD-11: 2B01] Discontinued in Phase 1
T02001	INDICATI	Parkinsonism [ICD-11: 8A00] Phase 1
T02001	INDICATI	Pneumonia [ICD-11: CA40] Investigative
T02001	INDICATI	Postoperative inflammation [ICD-11: 1A00-CA43] Investigative
T02001	INDICATI	Psoriasis [ICD-11: EA90] Discontinued in Phase 2
T02001	INDICATI	Rheumatoid arthritis [ICD-11: FA20] Phase 2
T02001	INDICATI	Tonus and reflex abnormality [ICD-11: MB47] Approved
T02001	INDICATI	Vitamin deficiency [ICD-11: 5B55-5B5F] Investigative
T02119	TARGETID	T02119
T02119	TARGNAME	N-acetylgalactosamine-4-sulfatase (G4S)
T02119	INDICATI	Lysosomal disease [ICD-11: 5C56] Approved
T02134	TARGETID	T02134
T02134	TARGNAME	Glutamate--cysteine ligase modifier (GCLM)
T02134	INDICATI	Malaria [ICD-11: 1F40-1F45] Investigative
T02134	INDICATI	Solid tumour/cancer [ICD-11: 2A00-2F9Z] Investigative
T02221	TARGETID	T02221
T02221	TARGNAME	Nucleoside DNA polymerase (DPOL)
T02221	INDICATI	Cytomegaloviral disease [ICD-11: 1D82] Phase 1
T02228	TARGETID	T02228
T02228	TARGNAME	Streptococcus Topoisomerase IV A (Stre-coc parC)
T02228	INDICATI	Bacterial infection [ICD-11: 1A00-1C4Z] Investigative
T02228	INDICATI	Cystic fibrosis [ICD-11: CA25] Phase 2
T02228	INDICATI	Otitis externa [ICD-11: AA00-AA13] Phase 3
T02246	TARGETID	T02246
T02246	TARGNAME	Iron (Fe)
T02246	INDICATI	Anemia [ICD-11: 3A00-3A9Z] Phase 2
T02246	INDICATI	Cardiovascular disease [ICD-11: BA00-BE2Z] Phase 1
T02246	INDICATI	Iron deficiency anaemia [ICD-11: 3A00] Phase 3
T02246	INDICATI	Low bone mass disorder [ICD-11: FB83] Approved
T02246	INDICATI	Mineral absorption/transport disorder [ICD-11: 5C64] Approved
T02246	INDICATI	Thalassaemia [ICD-11: 3A50] Approved
T02258	TARGETID	T02258
T02258	TARGNAME	DNA-dependent DNA polymerase (DPOL)
T02258	INDICATI	Solid tumour/cancer [ICD-11: 2A00-2F9Z] Phase 3
T02262	TARGETID	T02262
T02262	TARGNAME	Calcium-activated potassium channel KCa4.1 (KCNT1)
T02262	INDICATI	Acute myeloid leukaemia [ICD-11: 2A60] Phase 2
T02262	INDICATI	Hodgkin lymphoma [ICD-11: 2B30] Phase 2
T02318	TARGETID	T02318
T02318	TARGNAME	B-cell-activating factor (TNFSF13B)
T02318	INDICATI	Lupus erythematosus [ICD-11: 4A40] Approved
T02318	INDICATI	Lymphoma [ICD-11: 2A80-2A86] Discontinued in Phase 1
T02318	INDICATI	Multiple myeloma [ICD-11: 2A83] Phase 3
T02318	INDICATI	Rheumatoid arthritis [ICD-11: FA20] Discontinued in Phase 2
T02318	INDICATI	Thrombocytopenia [ICD-11: 3B64] Discontinued in Phase 2
T02333	TARGETID	T02333
T02333	TARGNAME	Growth hormone receptor (GHR)
T02333	INDICATI	Binge eating disorder [ICD-11: 6B82] Phase 1
T02333	INDICATI	Obesity [ICD-11: 5B80-5B81] Discontinued in Phase 2
T02333	INDICATI	Pituitary gland disorder [ICD-11: 5A60-5A61] Approved
T02333	INDICATI	Short stature [ICD-11: 5B11] Phase 1
T02469	TARGETID	T02469
T02469	TARGNAME	Phosphatidylinositol-3-phosphate 5-kinase (PIP5K3)
T02469	INDICATI	Malignant haematopoietic neoplasm [ICD-11: 2B33] Phase 1
T02532	TARGETID	T02532
T02532	TARGNAME	T-cell surface antigen CD2 (CD2)
T02532	INDICATI	Lymphoma [ICD-11: 2A80-2A86] Phase 2
T02546	TARGETID	T02546
T02546	TARGNAME	Voltage-gated sodium channel alpha Nav1.4 (SCN4A)
T02546	INDICATI	Dissociative neurological symptom disorder [ICD-11: 6B60] Discontinued in Phase 2
T02546	INDICATI	Musculoskeletal disorder [ICD-11: FA00-FC0Z] Phase 3
T02546	INDICATI	Pain [ICD-11: MG30-MG3Z] Investigative
T02551	TARGETID	T02551
T02551	TARGNAME	Dopamine D3 receptor (D3R)
T02551	INDICATI	Alzheimer disease [ICD-11: 8A20] Phase 1
T02551	INDICATI	Attention deficit hyperactivity disorder [ICD-11: 6A05] Phase 1
T02551	INDICATI	Bipolar disorder [ICD-11: 6A60] Phase 1
T02551	INDICATI	Depression [ICD-11: 6A70-6A7Z] Phase 1
T02551	INDICATI	Parkinsonism [ICD-11: 8A00] Phase 1
T02551	INDICATI	Schizophrenia [ICD-11: 6A20] Phase 2
T02551	INDICATI	Brain cancer [ICD-11: 2A00] Phase 2
T02551	INDICATI	Endometrial cancer [ICD-11: 2C76] Phase 2
T02551	INDICATI	Leukaemia [ICD-11: 2A60-2B33] Phase 1/2
T02551	INDICATI	Lymphoma [ICD-11: 2A80-2A86] Phase 1/2
T02551	INDICATI	Multiple myeloma [ICD-11: 2A83] Phase 2
T02551	INDICATI	Respiratory infection [ICD-11: CA07-CA4Z] Phase 2
T02551	INDICATI	Solid tumour/cancer [ICD-11: 2A00-2F9Z] Phase 1
T02551	INDICATI	Stomach cancer [ICD-11: 2B72] Phase 2
T02551	INDICATI	Cocaine use disorder [ICD-11: 6C45] Discontinued in Phase 2
T02551	INDICATI	Nausea/vomiting [ICD-11: MD90] Investigative
T02551	INDICATI	Oesophagus motility disorder [ICD-11: DA21] Investigative
T02551	INDICATI	Nicotine use disorder [ICD-11: 6C4A] Terminated
T02551	INDICATI	Orgasmic dysfunction [ICD-11: HA02] Discontinued in Phase 3
T02551	INDICATI	Psychoactive substances use disorder [ICD-11: 6C4G] Phase 1
T02551	INDICATI	Psychotic disorder [ICD-11: 6A20-6A25] Discontinued in Phase 1
T02551	INDICATI	Sexual dysfunction [ICD-11: HA00-HA01] Phase 1
T02551	INDICATI	Unspecific substance use disorder [ICD-11: 6C4Z] Terminated
T02562	TARGETID	T02562
T02562	TARGNAME	Prostaglandin E synthase (PTGES)
T02562	INDICATI	Alzheimer disease [ICD-11: 8A20] Phase 1
T02562	INDICATI	Circulatory system disease [ICD-11: BE2Z] Patented
T02562	INDICATI	Solid tumour/cancer [ICD-11: 2A00-2F9Z] Patented
T02562	INDICATI	Joint pain [ICD-11: ME82] Patented
T02591	TARGETID	T02591
T02591	TARGNAME	Human immunodeficiency virus Envelope glycoprotein gp160 (HIV env)
T02591	INDICATI	Human immunodeficiency virus disease [ICD-11: 1C60-1C62] Discontinued in Phase 1/2
T02598	TARGETID	T02598
T02598	TARGNAME	Leukocyte (WBC)
T02598	INDICATI	Postoperative inflammation [ICD-11: 1A00-CA43] Phase 1
T02617	TARGETID	T02617
T02617	TARGNAME	Transferrin (TF)
T02617	INDICATI	Solid tumour/cancer [ICD-11: 2A00-2F9Z] Phase 1
T02677	TARGETID	T02677
T02677	TARGNAME	Apoptosis inhibitor survivin (BIRC5)
T02677	INDICATI	Brain cancer [ICD-11: 2A00] Phase 2
T02677	INDICATI	Multiple myeloma [ICD-11: 2A83] Phase 1
T02677	INDICATI	Fallopian tube cancer [ICD-11: 2C74] Phase 1
T02677	INDICATI	Ovarian cancer [ICD-11: 2C73] Phase 1
T02677	INDICATI	Peritoneal cancer [ICD-11: 2C51] Phase 1
T02677	INDICATI	Lung cancer [ICD-11: 2C25] Phase 1/2
T02677	INDICATI	Solid tumour/cancer [ICD-11: 2A00-2F9Z] Phase 1
T02702	TARGETID	T02702
T02702	TARGNAME	Bacterial Dihydrofolate reductase (Bact DHFR)
T02702	INDICATI	Bacterial infection [ICD-11: 1A00-1C4Z] Phase 3
T02703	TARGETID	T02703
T02703	TARGNAME	Nitric-oxide synthase inducible (NOS2)
T02703	INDICATI	Arteries/arterioles disorder [ICD-11: BD52] Discontinued in Phase 1
T02703	INDICATI	Asthma [ICD-11: CA23] Phase 2
T02703	INDICATI	Bowel habit change [ICD-11: ME05] Phase 2
T02703	INDICATI	Cardiovascular disease [ICD-11: BA00-BE2Z] Phase 2
T02703	INDICATI	Chronic kidney disease [ICD-11: GB61] Phase 2/3
T02703	INDICATI	Coronary atherosclerosis [ICD-11: BA80] Phase 1/2
T02703	INDICATI	Insulin-resistance syndrome [ICD-11: 5A44] Discontinued in Phase 2
T02703	INDICATI	Rheumatoid arthritis [ICD-11: FA20] Discontinued in Phase 2
T02703	INDICATI	Osteoarthritis [ICD-11: FA00-FA05] Phase 3
T02703	INDICATI	Pain [ICD-11: MG30-MG3Z] Phase 2
T02703	INDICATI	Postoperative inflammation [ICD-11: 1A00-CA43] Investigative
T02703	INDICATI	Sepsis [ICD-11: 1G40-1G41] Discontinued in Phase 1
T02703	INDICATI	Solid tumour/cancer [ICD-11: 2A00-2F9Z] Phase 3
T02719	TARGETID	T02719
T02719	TARGNAME	Metabotropic glutamate receptor 3 (mGluR3)
T02719	INDICATI	Alzheimer disease [ICD-11: 8A20] Discontinued in Phase 1
T02719	INDICATI	Depression [ICD-11: 6A70-6A7Z] Discontinued in Phase 1
T02719	INDICATI	Obesity [ICD-11: 5B80-5B81] Phase 2
T02719	INDICATI	Psychotic disorder [ICD-11: 6A20-6A25] Phase 2
T02719	INDICATI	Anxiety disorder [ICD-11: 6B00-6B0Z] Discontinued in Phase 2
T02719	INDICATI	Mood disorder [ICD-11: 6A60-6E23] Discontinued in Phase 2
T02719	INDICATI	Schizophrenia [ICD-11: 6A20] Phase 1
T02728	TARGETID	T02728
T02728	TARGNAME	Neurotensin receptor type 1 (NTSR1)
T02728	INDICATI	Acute/chronic pain [ICD-11: MG30-MG31] Terminated
T02728	INDICATI	Dissociative neurological symptom disorder [ICD-11: 6B60] Investigative
T02728	INDICATI	Indeterminate colitis [ICD-11: DD72] Phase 2/3
T02728	INDICATI	Pain [ICD-11: MG30-MG3Z] Terminated
T02728	INDICATI	Substance abuse [ICD-11: 6C40] Investigative
T02752	TARGETID	T02752
T02752	TARGNAME	C-C chemokine receptor type 3 (CCR3)
T02752	INDICATI	Asthma [ICD-11: CA23] Discontinued in Phase 1
T02752	INDICATI	Vasomotor/allergic rhinitis [ICD-11: CA08] Discontinued in Phase 1
T02777	TARGETID	T02777
T02777	TARGNAME	ATP-binding cassette transporter C9 (ABCC9)
T02777	INDICATI	Acute diabete complication [ICD-11: 5A2Y] Approved
T02777	INDICATI	Angina pectoris [ICD-11: BA40] Approved
T02777	INDICATI	Multiple sclerosis [ICD-11: 8A40] Discontinued in Phase 1
T02777	INDICATI	Type 2 diabetes mellitus [ICD-11: 5A11] Approved
T02779	TARGETID	T02779
T02779	TARGNAME	Dystrophin nonsense mutant (DMD)
T02779	INDICATI	Cystic fibrosis [ICD-11: CA25] Phase 3
T02808	TARGETID	T02808
T02808	TARGNAME	Interferon-beta (IFNB1)
T02808	INDICATI	Brain cancer [ICD-11: 2A00] Phase 1
T02808	INDICATI	Diabetes mellitus [ICD-11: 5A10] Terminated
T02808	INDICATI	Intrathoracic organs injury [ICD-11: NB32] Phase 3
T02808	INDICATI	Lupus erythematosus [ICD-11: 4A40] Phase 1
T02808	INDICATI	Rheumatoid arthritis [ICD-11: FA20] Phase 2
T02808	INDICATI	Multiple sclerosis [ICD-11: 8A40] Approved
T02808	INDICATI	Type 2 diabetes mellitus [ICD-11: 5A11] Approved
T03006	TARGETID	T03006
T03006	TARGNAME	Acetylcholine release (Ach rele)
T03006	INDICATI	Cervical cancer [ICD-11: 2C77] Approved
T03006	INDICATI	Mild neurocognitive disorder [ICD-11: 6D71] Discontinued in Phase 1
T03006	INDICATI	Postoperative inflammation [ICD-11: 1A00-CA43] Discontinued in Phase 1
T03046	TARGETID	T03046
T03046	TARGNAME	Mutated KRAS (mKRAS)
T03046	INDICATI	Pancreatic cancer [ICD-11: 2C10] Phase 2
T03279	TARGETID	T03279
T03279	TARGNAME	Ribosomal protein S6 kinase alpha-3 (RSK3)
T03279	INDICATI	Mature B-cell leukaemia [ICD-11: 2A82] Preclinical
T03313	TARGETID	T03313
T03313	TARGNAME	Interleukin 2 receptor alpha (IL2RA)
T03313	INDICATI	Diabetes mellitus [ICD-11: 5A10] Terminated
T03313	INDICATI	Hodgkin lymphoma [ICD-11: 2B30] Phase 1
T03313	INDICATI	Human immunodeficiency virus disease [ICD-11: 1C60-1C62] Phase 2
T03313	INDICATI	Mature B-cell leukaemia [ICD-11: 2A82] Phase 2
T03313	INDICATI	Transplant rejection [ICD-11: NE84] Approved
T03346	TARGETID	T03346
T03346	TARGNAME	Interleukin 4 receptor alpha (IL4R)
T03346	INDICATI	Asthma [ICD-11: CA23] Discontinued in Phase 1
T03346	INDICATI	Atopic eczema [ICD-11: EA80] Phase 3
T03346	INDICATI	Idiopathic interstitial pneumonitis [ICD-11: CB03] Phase 2
T03346	INDICATI	Systemic sclerosis [ICD-11: 4A42] Phase 2
T03346	INDICATI	Solid tumour/cancer [ICD-11: 2A00-2F9Z] Investigative
T03403	TARGETID	T03403
T03403	TARGNAME	Prostaglandin G/H synthase (COX)
T03403	INDICATI	Asthma [ICD-11: CA23] Discontinued in Phase 1
T03403	INDICATI	Atopic eczema [ICD-11: EA80] Phase 2
T03403	INDICATI	Cerebral ischaemia [ICD-11: 8B1Z] Approved
T03403	INDICATI	Chemotherapy/radiotherapy-induced mucositis [ICD-11: DA42-DA60] Discontinued in Phase 2
T03403	INDICATI	Female pelvic pain [ICD-11: GA34] Discontinued in Phase 2
T03403	INDICATI	Hyper-lipoproteinaemia [ICD-11: 5C80] Approved
T03403	INDICATI	Inherited coagulation factor deficiency [ICD-11: 3B14] Approved
T03403	INDICATI	Immune system disease [ICD-11: 4A01-4B41] Discontinued in Phase 2
T03403	INDICATI	Indeterminate colitis [ICD-11: DD72] Phase 1
T03403	INDICATI	Inflammatory spondyloarthritis [ICD-11: FA92] Approved
T03403	INDICATI	Joint pain [ICD-11: ME82] Approved
T03403	INDICATI	Migraine [ICD-11: 8A80] Approved
T03403	INDICATI	Osteoarthritis [ICD-11: FA00-FA05] Phase 1
T03403	INDICATI	Pain [ICD-11: MG30-MG3Z] Phase 1
T03403	INDICATI	Myocardial infarction [ICD-11: BA41-BA43] Approved
T03403	INDICATI	Otitis media [ICD-11: AA80-AB0Z] Approved
T03403	INDICATI	Parkinsonism [ICD-11: 8A00] Phase 2
T03403	INDICATI	Postoperative inflammation [ICD-11: 1A00-CA43] Approved
T03403	INDICATI	Qualitative platelet defect [ICD-11: 3B62] Discontinued in Phase 3
T03403	INDICATI	Rheumatoid arthritis [ICD-11: FA20] Approved
T03403	INDICATI	Spinal pain [ICD-11: ME84] Approved
T03410	TARGETID	T03410
T03410	TARGNAME	Mycobacterium Membrane protein mmpL3 (MycB mmpL3)
T03410	INDICATI	Asthma [ICD-11: CA23] Phase 1
T03410	INDICATI	Bacterial infection [ICD-11: 1A00-1C4Z] Phase 2
T03410	INDICATI	HIV-infected patients with tuberculosis [ICD-11: 1B10-1B14] Phase 2
T03500	TARGETID	T03500
T03500	TARGNAME	Matrix metalloproteinase-12 (MMP-12)
T03500	INDICATI	Aneurysm/dissection [ICD-11: BD50] Investigative
T03500	INDICATI	Arterial occlusive disease [ICD-11: BD40] Investigative
T03500	INDICATI	Asthma [ICD-11: CA23] Phase 1
T03500	INDICATI	Chronic obstructive pulmonary disease [ICD-11: CA22] Discontinued in Phase 2
T03500	INDICATI	Corneal disease [ICD-11: 9A76-9A78] Discontinued in Phase 2
T03500	INDICATI	Lung cancer [ICD-11: 2C25] Phase 1
T03500	INDICATI	Renal cell carcinoma [ICD-11: 2C90] Phase 1
T03500	INDICATI	Postoperative inflammation [ICD-11: 1A00-CA43] Discontinued in Phase 1
T03513	TARGETID	T03513
T03513	TARGNAME	Dopamine receptor (DR)
T03513	INDICATI	Brain cancer [ICD-11: 2A00] Phase 2
T03513	INDICATI	Endometrial cancer [ICD-11: 2C76] Phase 2
T03513	INDICATI	Leukaemia [ICD-11: 2A60-2B33] Phase 1/2
T03513	INDICATI	Lymphoma [ICD-11: 2A80-2A86] Phase 1/2
T03513	INDICATI	Multiple myeloma [ICD-11: 2A83] Phase 2
T03513	INDICATI	Respiratory infection [ICD-11: CA07-CA4Z] Phase 2
T03513	INDICATI	Solid tumour/cancer [ICD-11: 2A00-2F9Z] Phase 1
T03513	INDICATI	Stomach cancer [ICD-11: 2B72] Phase 2
T03513	INDICATI	Gastroduodenal motor/secretory disorder [ICD-11: DA41] Phase 3
T03573	TARGETID	T03573
T03573	TARGNAME	Immunoglobulin gamma Fc receptor IIB (FCGR2B)
T03573	INDICATI	Autoimmune disease [ICD-11: 4A40-4A45] Phase 1
T03573	INDICATI	Diabetes mellitus [ICD-11: 5A10] Phase 2
T03573	INDICATI	Lupus erythematosus [ICD-11: 4A40] Phase 2
T03573	INDICATI	Rheumatoid arthritis [ICD-11: FA20] Phase 1/2
T03573	INDICATI	Sjogren syndrome [ICD-11: 4A43] Phase 2
T03634	TARGETID	T03634
T03634	TARGNAME	CREB-binding protein (CREBBP)
T03634	INDICATI	Acute myeloid leukaemia [ICD-11: 2A60] Phase 1/2
T03634	INDICATI	Systemic sclerosis [ICD-11: 4A42] Phase 1/2
T03644	TARGETID	T03644
T03644	TARGNAME	Synuclein alpha (SNCA)
T03644	INDICATI	Alzheimer disease [ICD-11: 8A20] Phase 1
T03644	INDICATI	Autonomic nervous system disorder [ICD-11: 8D87] Phase 1
T03644	INDICATI	Parkinsonism [ICD-11: 8A00] Phase 1
T03661	TARGETID	T03661
T03661	TARGNAME	Adenosine deaminase (ADA)
T03661	INDICATI	Adaptive immunity immunodeficiency [ICD-11: 4A01] Approved
T03661	INDICATI	Immunodeficiency [ICD-11: 4A00-4A85] Phase 3
T03661	INDICATI	Chronic pain [ICD-11: MG30] Preregistration
T03661	INDICATI	Malignant haematopoietic neoplasm [ICD-11: 2B33] Approved
T03661	INDICATI	Mature B-cell leukaemia [ICD-11: 2A82] Approved
T03691	TARGETID	T03691
T03691	TARGNAME	Leukotriene A-4 hydrolase (LTA4H)
T03691	INDICATI	Acute myeloid leukaemia [ICD-11: 2A60] Approved
T03691	INDICATI	Chronic skin disorder [ICD-11: ME63] Phase 1
T03691	INDICATI	Myocardial infarction [ICD-11: BA41-BA43] Discontinued in Phase 2
T03691	INDICATI	Postoperative inflammation [ICD-11: 1A00-CA43] Investigative
T03755	TARGETID	T03755
T03755	TARGNAME	Apoptosis regulator Bcl-W (BCL-W)
T03755	INDICATI	Mature B-cell leukaemia [ICD-11: 2A82] Phase 2
T03755	INDICATI	Myeloproliferative neoplasm [ICD-11: 2A20] Phase 2
T03818	TARGETID	T03818
T03818	TARGNAME	PPAR-gamma messenger RNA (PPARG mRNA)
T03818	INDICATI	Type 2 diabetes mellitus [ICD-11: 5A11] Terminated
T03871	TARGETID	T03871
T03871	TARGNAME	H-ras messenger RNA (HRAS mRNA)
T03871	INDICATI	Solid tumour/cancer [ICD-11: 2A00-2F9Z] Investigative
T03896	TARGETID	T03896
T03896	TARGNAME	Hepatitis C virus Serine protease NS3/4A (HCV NS3/4A)
T03896	INDICATI	Hepatitis virus infection [ICD-11: 1E50-1E51] Approved
T03917	TARGETID	T03917
T03917	TARGNAME	Sodium/potassium-transporting ATPase (SPT ATPase)
T03917	INDICATI	Cardiac arrhythmia [ICD-11: BC9Z] Approved
T03917	INDICATI	Heart failure [ICD-11: BD10-BD1Z] Approved
T03917	INDICATI	Cardiovascular disease [ICD-11: BA00-BE2Z] Discontinued in Phase 2
T03917	INDICATI	Dental disease [ICD-11: DA08] Approved
T03917	INDICATI	Genetic cardiac arrhythmia [ICD-11: BC65] Terminated
T03917	INDICATI	Hypertension [ICD-11: BA00-BA04] Phase 2
T03917	INDICATI	Pancreatic cancer [ICD-11: 2C10] Phase 2
T03917	INDICATI	Solid tumour/cancer [ICD-11: 2A00-2F9Z] Phase 2
T03963	TARGETID	T03963
T03963	TARGNAME	Heat shock protein 90 (HSP90)
T03963	INDICATI	Asthma [ICD-11: CA23] Phase 2
T03963	INDICATI	Motor neuron disease [ICD-11: 8B60] Phase 1
T03963	INDICATI	Multiple sclerosis [ICD-11: 8A40] Phase 2
T03985	TARGETID	T03985
T03985	TARGNAME	Pneumocystis jirovecii DNA topoisomerase 2 (PJ top2)
T03985	INDICATI	Human immunodeficiency virus disease [ICD-11: 1C60-1C62] Discontinued in Phase 1
T04079	TARGETID	T04079
T04079	TARGNAME	Plasmodial phospholipid metabolism (PPP metab)
T04079	INDICATI	Malaria [ICD-11: 1F40-1F45] Phase 1
T04084	TARGETID	T04084
T04084	TARGNAME	ERBB3 messenger RNA (ERBB3 mRNA)
T04084	INDICATI	Solid tumour/cancer [ICD-11: 2A00-2F9Z] Investigative
T04183	TARGETID	T04183
T04183	TARGNAME	P-glycoprotein (P-GP)
T04183	INDICATI	Solid tumour/cancer [ICD-11: 2A00-2F9Z] Discontinued in Phase 1
T04321	TARGETID	T04321
T04321	TARGNAME	Staphylococcus Alpha-hemolysin (Stap-coc hly)
T04321	INDICATI	Medical/surgical procedure injury [ICD-11: PK80-PK81] Phase 2
T04321	INDICATI	Pneumonia [ICD-11: CA40] Phase 1/2
T04321	INDICATI	Phlegmy cough [ICD-11: SA80-SA8Z] Phase 3
T04361	TARGETID	T04361
T04361	TARGNAME	TGF-beta-activated kinase 1 (MAP3K7)
T04361	INDICATI	Mature B-cell lymphoma [ICD-11: 2A85] Investigative
T04388	TARGETID	T04388
T04388	TARGNAME	Calcium-activated potassium channel KCa2.3 (KCNN3)
T04388	INDICATI	Myelopathy [ICD-11: 8B42] Clinical trial
T04389	TARGETID	T04389
T04389	TARGNAME	ATP phosphatase (ATPase)
T04389	INDICATI	Angina pectoris [ICD-11: BA40] Terminated
T04389	INDICATI	Mild neurocognitive disorder [ICD-11: 6D71] Discontinued in Phase 2
T04389	INDICATI	Psoriasis [ICD-11: EA90] Phase 2
T04389	INDICATI	Ulcerative colitis [ICD-11: DD71] Phase 2
T04394	TARGETID	T04394
T04394	TARGNAME	Vasopressin receptor (VR)
T04394	INDICATI	Abnormal micturition [ICD-11: MF50] Terminated
T04394	INDICATI	Acute diabete complication [ICD-11: 5A2Y] Approved
T04394	INDICATI	Essential hypertension [ICD-11: BA00] Phase 1
T04394	INDICATI	Heart failure [ICD-11: BD10-BD1Z] Phase 1
T04507	TARGETID	T04507
T04507	TARGNAME	Presynaptic density protein 95 (DLG4)
T04507	INDICATI	Cerebral ischaemia [ICD-11: 8B1Z] Phase 3
T04507	INDICATI	Ischaemic/haemorrhagic stroke [ICD-11: 8B20] Phase 3
T04689	TARGETID	T04689
T04689	TARGNAME	Neuronal acetylcholine receptor alpha-1 (CHRNA1)
T04689	INDICATI	Tonus and reflex abnormality [ICD-11: MB47] Approved
T04741	TARGETID	T04741
T04741	TARGNAME	Phosphoribosylaminoimidazolecarboxamide formyltransferase (ATIC)
T04741	INDICATI	Solid tumour/cancer [ICD-11: 2A00-2F9Z] Investigative
T04773	TARGETID	T04773
T04773	TARGNAME	Stromal cell-derived factor 1 (CXCL12)
T04773	INDICATI	Chronic arterial occlusive disease [ICD-11: BD4Z] Phase 2
T04773	INDICATI	Heart failure [ICD-11: BD10-BD1Z] Phase 2
T04773	INDICATI	Retinopathy [ICD-11: 9B71] Phase 1
T04820	TARGETID	T04820
T04820	TARGNAME	Plasmodium CDK Pfmrk (Malaria Pfmrk)
T04820	INDICATI	Malaria [ICD-11: 1F40-1F45] Investigative
T04894	TARGETID	T04894
T04894	TARGNAME	Liver and activation-regulated chemokine (CCL20)
T04894	INDICATI	Psoriatic arthritis [ICD-11: FA21] Phase 1
T04902	TARGETID	T04902
T04902	TARGNAME	Calpain-2 (CAPN2)
T04902	INDICATI	Alzheimer disease [ICD-11: 8A20] Phase 1
T04902	INDICATI	Cerebral ischaemic stroke [ICD-11: 8B11] Terminated
T04902	INDICATI	Dissociative neurological symptom disorder [ICD-11: 6B60] Discontinued in Phase 3
T04902	INDICATI	Trematode disease [ICD-11: 1F8Y] Withdrawn from market
T04911	TARGETID	T04911
T04911	TARGNAME	Hepatitis C virus Non-structural 4B (HCV NS4B)
T04911	INDICATI	Hepatitis virus infection [ICD-11: 1E50-1E51] Phase 1
T04977	TARGETID	T04977
T04977	TARGNAME	Oxalate absorption (Oxalate absor)
T04977	INDICATI	Inborn carbohydrate metabolism error [ICD-11: 5C51] Discontinued in Phase 1
T05031	TARGETID	T05031
T05031	TARGNAME	PI3-kinase beta (PIK3CB)
T05031	INDICATI	Breast cancer [ICD-11: 2C60-2C6Y] Phase 3
T05031	INDICATI	Pain [ICD-11: MG30-MG3Z] Phase 1
T05031	INDICATI	Prostate cancer [ICD-11: 2C82] Phase 1
T05031	INDICATI	Solid tumour/cancer [ICD-11: 2A00-2F9Z] Phase 1
T05031	INDICATI	Thrombosis [ICD-11: DB61-GB90] Terminated
T05034	TARGETID	T05034
T05034	TARGNAME	Fatty acid-binding protein (FABP)
T05034	INDICATI	Obesity [ICD-11: 5B80-5B81] Terminated
T05089	TARGETID	T05089
T05089	TARGNAME	Calcium-dependent chloride channel anoctamin (ANO)
T05089	INDICATI	Gout [ICD-11: FA25] Approved
T05089	INDICATI	Viral intestinal infection [ICD-11: 1A2Z] Approved
T05090	TARGETID	T05090
T05090	TARGNAME	Histone deacetylase 3 (HDAC3)
T05090	INDICATI	Solid tumour/cancer [ICD-11: 2A00-2F9Z] Phase 1
T05114	TARGETID	T05114
T05114	TARGNAME	Chymase (CYM)
T05114	INDICATI	Atopic eczema [ICD-11: EA80] Phase 2
T05114	INDICATI	Cardiovascular disease [ICD-11: BA00-BE2Z] Investigative
T05114	INDICATI	Chronic obstructive pulmonary disease [ICD-11: CA22] Phase 2
T05114	INDICATI	Gram-positive bacterial infection [ICD-11: 1B74-1F40] Phase 2
T05114	INDICATI	Heart failure [ICD-11: BD10-BD1Z] Phase 1
T05114	INDICATI	Left ventricular failure [ICD-11: BD11] Phase 2
T05152	TARGETID	T05152
T05152	TARGNAME	Hepatitis C virus RNA-directed RNA polymerase (HCV NS5B)
T05152	INDICATI	Hepatitis virus infection [ICD-11: 1E50-1E51] Approved
T05152	INDICATI	Virus infection [ICD-11: 1A24-1D9Z] Phase 2
T05196	TARGETID	T05196
T05196	TARGNAME	Uric acid (URA)
T05196	INDICATI	Gout [ICD-11: FA25] Approved
T05351	TARGETID	T05351
T05351	TARGNAME	Myristoylated alanine-rich C-kinase substrate (MARCKS)
T05351	INDICATI	Chronic obstructive pulmonary disease [ICD-11: CA22] Phase 2
T05351	INDICATI	Lung cancer [ICD-11: 2C25] Phase 2
T05409	TARGETID	T05409
T05409	TARGNAME	Neutral endopeptidase (MME)
T05409	INDICATI	Cardiovascular disease [ICD-11: BA00-BE2Z] Phase 1
T05409	INDICATI	Choreiform disorder [ICD-11: 8A01] Phase 2
T05409	INDICATI	Lung cancer [ICD-11: 2C25] Phase 1
T05409	INDICATI	Multiple sclerosis [ICD-11: 8A40] Phase 1
T05409	INDICATI	Chronic kidney disease [ICD-11: GB61] Discontinued in Phase 2/3
T05409	INDICATI	Heart failure [ICD-11: BD10-BD1Z] Discontinued in Phase 2/3
T05409	INDICATI	Hypertension [ICD-11: BA00-BA04] Discontinued in Phase 2/3
T05409	INDICATI	Kidney failure [ICD-11: GB60-GB6Z] Discontinued in Phase 2/3
T05409	INDICATI	Chronic pain [ICD-11: MG30] Phase 1
T05409	INDICATI	Heart disease [ICD-11: BA41-BA42] Terminated
T05409	INDICATI	Hypotension [ICD-11: BA20-BA21] Discontinued in Phase 2
T05409	INDICATI	Intracranial injury [ICD-11: NA07] Phase 2
T05409	INDICATI	Leukaemia [ICD-11: 2A60-2B33] Phase 1
T05409	INDICATI	Mature B-cell lymphoma [ICD-11: 2A85] Phase 1
T05409	INDICATI	Pain [ICD-11: MG30-MG3Z] Discontinued in Phase 2
T05409	INDICATI	Sexual dysfunction [ICD-11: HA00-HA01] Phase 1
T05643	TARGETID	T05643
T05643	TARGNAME	Leucine-rich repeat neuronal protein 1 (LINGO1)
T05643	INDICATI	Multiple sclerosis [ICD-11: 8A40] Phase 2
T05661	TARGETID	T05661
T05661	TARGNAME	Lecithin-cholesterol acyltransferase (LCAT)
T05661	INDICATI	Coronary atherosclerosis [ICD-11: BA80] Phase 2
T05661	INDICATI	Myocardial infarction [ICD-11: BA41-BA43] Phase 1
T05849	TARGETID	T05849
T05849	TARGNAME	Gastrin/cholecystokinin type B receptor (CCKBR)
T05849	INDICATI	Anxiety disorder [ICD-11: 6B00-6B0Z] Discontinued in Phase 2
T05849	INDICATI	Diabetes mellitus [ICD-11: 5A10] Phase 2
T05849	INDICATI	Diagnostic imaging [ICD-11: N.A.] Approved
T05849	INDICATI	Digestive system disease [ICD-11: DE2Z] Terminated
T05849	INDICATI	Duodenal ulcer [ICD-11: DA63] Phase 3
T05849	INDICATI	Dyspepsia [ICD-11: MD92] Terminated
T05849	INDICATI	Gastric ulcer [ICD-11: DA60] Phase 2
T05849	INDICATI	Gastro-oesophageal reflux disease [ICD-11: DA22] Preclinical
T05849	INDICATI	Malignant intestine neoplasm [ICD-11: 2C0Z] Discontinued in Phase 1
T05849	INDICATI	Obesity [ICD-11: 5B80-5B81] Preclinical
T05849	INDICATI	Pancreatic internal secretion disorder [ICD-11: 5A4Y] Approved
T05849	INDICATI	Pancreatic malfunction [ICD-11: DC30-DC3Z] Phase 2
T05849	INDICATI	Stomach disease [ICD-11: DA43-DA4Y] Phase 2
T05849	INDICATI	Thyroid cancer [ICD-11: 2D10] Phase 1
T05849	INDICATI	Ulcerative colitis [ICD-11: DD71] Phase 2
T05880	TARGETID	T05880
T05880	TARGNAME	Gamma-secretase subunit APH-1A/1B (APH-1)
T05880	INDICATI	Alzheimer disease [ICD-11: 8A20] Patented
T05880	INDICATI	Herpes simplex infection [ICD-11: 1F00] Patented
T05904	TARGETID	T05904
T05904	TARGNAME	Phosphodiesterase 8 (PDE8)
T05904	INDICATI	Itching [ICD-11: 1F28-1G07] Investigative
T05904	INDICATI	Postoperative inflammation [ICD-11: 1A00-CA43] Investigative
T05938	TARGETID	T05938
T05938	TARGNAME	Ovarian carcinoma antigen CA125 (MUC16)
T05938	INDICATI	Fallopian tube cancer [ICD-11: 2C74] Phase 1
T05938	INDICATI	Ovarian cancer [ICD-11: 2C73] Phase 1
T05938	INDICATI	Peritoneal cancer [ICD-11: 2C51] Phase 1
T06011	TARGETID	T06011
T06011	TARGNAME	Transforming growth factor beta (TGFB)
T06011	INDICATI	Anemia [ICD-11: 3A00-3A9Z] Phase 1
T06011	INDICATI	Myelodysplastic syndrome [ICD-11: 2A37] Phase 1/2
T06011	INDICATI	Solid tumour/cancer [ICD-11: 2A00-2F9Z] Phase 1
T06037	TARGETID	T06037
T06037	TARGNAME	JNK2 messenger RNA (JNK2 mRNA)
T06037	INDICATI	Solid tumour/cancer [ICD-11: 2A00-2F9Z] Investigative
T06042	TARGETID	T06042
T06042	TARGNAME	Sinus node I(f) channel (SA node IfC)
T06042	INDICATI	Angina pectoris [ICD-11: BA40] Approved
T06046	TARGETID	T06046
T06046	TARGNAME	Nitric-oxide synthase endothelial (NOS3)
T06046	INDICATI	Angina pectoris [ICD-11: BA40] Discontinued in Phase 2
T06046	INDICATI	Coronary atherosclerosis [ICD-11: BA80] Phase 2
T06046	INDICATI	Hypertension [ICD-11: BA00-BA04] Phase 2
T06046	INDICATI	Hypotension [ICD-11: BA20-BA21] Phase 2
T06046	INDICATI	Intracranial injury [ICD-11: NA07] Phase 2
T06046	INDICATI	Myocardial infarction [ICD-11: BA41-BA43] Phase 3
T06046	INDICATI	Pulmonary hypertension [ICD-11: BB01] Phase 1
T06093	TARGETID	T06093
T06093	TARGNAME	Rho-associated protein kinase 2 (ROCK2)
T06093	INDICATI	Chronic obstructive pulmonary disease [ICD-11: CA22] Investigative
T06093	INDICATI	Glaucoma [ICD-11: 9C61] Investigative
T06093	INDICATI	Lupus erythematosus [ICD-11: 4A40] Phase 1
T06093	INDICATI	Psoriasis [ICD-11: EA90] Phase 2
T06093	INDICATI	Psoriatic arthritis [ICD-11: FA21] Phase 1
T06093	INDICATI	Rheumatoid arthritis [ICD-11: FA20] Phase 2
T06093	INDICATI	Systemic sclerosis [ICD-11: 4A42] Phase 1
T06093	INDICATI	Postoperative inflammation [ICD-11: 1A00-CA43] Clinical trial
T06093	INDICATI	Solid tumour/cancer [ICD-11: 2A00-2F9Z] Investigative
T06182	TARGETID	T06182
T06182	TARGNAME	Helodermin-preferring VIP receptor (VIPR2)
T06182	INDICATI	Cardiomyopathy [ICD-11: BC43] Phase 1
T06182	INDICATI	Heart failure [ICD-11: BD10-BD1Z] Phase 2
T06182	INDICATI	Hypertension [ICD-11: BA00-BA04] Phase 1
T06182	INDICATI	Muscular dystrophy [ICD-11: 8C70] Phase 1
T06182	INDICATI	Pulmonary hypertension [ICD-11: BB01] Phase 2
T06182	INDICATI	Chronic obstructive pulmonary disease [ICD-11: CA22] Phase 1
T06273	TARGETID	T06273
T06273	TARGNAME	Poly [ADP-ribose] polymerase 1 (PARP1)
T06273	INDICATI	Acquired cutaneous blood vessel malformation [ICD-11: EF20] Approved
T06273	INDICATI	Acute myeloid leukaemia [ICD-11: 2A60] Phase 3
T06273	INDICATI	Myelodysplastic syndrome [ICD-11: 2A37] Phase 3
T06273	INDICATI	Adaptive immunity immunodeficiency [ICD-11: 4A01] Investigative
T06273	INDICATI	Cerebral ischaemia [ICD-11: 8B1Z] Investigative
T06273	INDICATI	Cerebrovascular disease [ICD-11: 8B22-8B2Z] Phase 3
T06273	INDICATI	Fallopian tube cancer [ICD-11: 2C74] Approved
T06273	INDICATI	Peritoneal cancer [ICD-11: 2C51] Approved
T06273	INDICATI	Ischaemic/haemorrhagic stroke [ICD-11: 8B20] Investigative
T06273	INDICATI	Melanoma [ICD-11: 2C30] Phase 2
T06273	INDICATI	Myocardial infarction [ICD-11: BA41-BA43] Investigative
T06273	INDICATI	Ovarian cancer [ICD-11: 2C73] Approved
T06273	INDICATI	Solid tumour/cancer [ICD-11: 2A00-2F9Z] Investigative
T06320	TARGETID	T06320
T06320	TARGNAME	Galectin (LGALS)
T06320	INDICATI	Chronic kidney disease [ICD-11: GB61] Phase 2
T06365	TARGETID	T06365
T06365	TARGNAME	Alanine glyoxylate aminotransferase (AGXT)
T06365	INDICATI	Inborn carbohydrate metabolism error [ICD-11: 5C51] Terminated
T06413	TARGETID	T06413
T06413	TARGNAME	PKC-alpha messenger RNA (PRKCA mRNA)
T06413	INDICATI	Lung cancer [ICD-11: 2C25] Investigative
T06421	TARGETID	T06421
T06421	TARGNAME	Interferon alpha/beta receptor 2 (IFNAR2)
T06421	INDICATI	Endometriosis [ICD-11: GA10] Phase 1
T06421	INDICATI	Hepatitis virus infection [ICD-11: 1E50-1E51] Approved
T06421	INDICATI	Lupus erythematosus [ICD-11: 4A40] Phase 3
T06421	INDICATI	Mature B-cell leukaemia [ICD-11: 2A82] Approved
T06421	INDICATI	Multiple sclerosis [ICD-11: 8A40] Approved
T06421	INDICATI	Myeloproliferative neoplasm [ICD-11: 2A20] Approved
T06421	INDICATI	Renal cell carcinoma [ICD-11: 2C90] Approved
T06438	TARGETID	T06438
T06438	TARGNAME	Oxidoreductase unspecific (OR)
T06438	INDICATI	Ataxic disorder [ICD-11: 8A03] Phase 1/2
T06438	INDICATI	Muscular dystrophy [ICD-11: 8C70] Phase 1/2
T06438	INDICATI	Ulcerative colitis [ICD-11: DD71] Approved
T06446	TARGETID	T06446
T06446	TARGNAME	Leukotriene biosynthesis (LT synth)
T06446	INDICATI	Asthma [ICD-11: CA23] Investigative
T06455	TARGETID	T06455
T06455	TARGNAME	Cytochrome P450 2A6 (CYP2A6)
T06455	INDICATI	Mycosis fungoides [ICD-11: 2B01] Approved
T06455	INDICATI	Psoriasis [ICD-11: EA90] Approved
T06475	TARGETID	T06475
T06475	TARGNAME	Nucleolin (NCL)
T06475	INDICATI	Leukaemia [ICD-11: 2A60-2B33] Phase 2
T06475	INDICATI	Solid tumour/cancer [ICD-11: 2A00-2F9Z] Phase 1/2
T06542	TARGETID	T06542
T06542	TARGNAME	Cytokine ML-1 (IL17F)
T06542	INDICATI	Psoriasis [ICD-11: EA90] Phase 3
T06569	TARGETID	T06569
T06569	TARGNAME	Carbonic anhydrase VI (CA-VI)
T06569	INDICATI	Bacterial infection [ICD-11: 1A00-1C4Z] Approved
T06569	INDICATI	Breast cancer [ICD-11: 2C60-2C6Y] Phase 2
T06569	INDICATI	Seborrhoeic dermatitis [ICD-11: EA81] Approved
T06569	INDICATI	Solid tumour/cancer [ICD-11: 2A00-2F9Z] Investigative
T06575	TARGETID	T06575
T06575	TARGNAME	Choriogonadotropin beta (CG-beta)
T06575	INDICATI	Bladder cancer [ICD-11: 2C94] Phase 2
T06671	TARGETID	T06671
T06671	TARGNAME	Interleukin-18 (IL18)
T06671	INDICATI	Chronic obstructive pulmonary disease [ICD-11: CA22] Phase 1
T06671	INDICATI	Follicular lymphoma [ICD-11: 2A80] Phase 1
T06671	INDICATI	Malignant haematopoietic neoplasm [ICD-11: 2B33] Phase 1
T06671	INDICATI	Rheumatoid arthritis [ICD-11: FA20] Discontinued in Phase 1
T06671	INDICATI	Ovarian cancer [ICD-11: 2C73] Phase 1
T06671	INDICATI	Type 2 diabetes mellitus [ICD-11: 5A11] Phase 2
T06770	TARGETID	T06770
T06770	TARGNAME	Human immunodeficiency virus Glycoprotein 41 (HIV gp41)
T06770	INDICATI	Human immunodeficiency virus disease [ICD-11: 1C60-1C62] Approved
T06841	TARGETID	T06841
T06841	TARGNAME	Interleukin-23 (IL23)
T06841	INDICATI	Crohn disease [ICD-11: DD70] Phase 1
T06841	INDICATI	Mature B-cell leukaemia [ICD-11: 2A82] Phase 3
T06841	INDICATI	Psoriasis [ICD-11: EA90] Phase 3
T06841	INDICATI	Psoriatic arthritis [ICD-11: FA21] Phase 2
T06841	INDICATI	Rheumatoid arthritis [ICD-11: FA20] Phase 2
T06850	TARGETID	T06850
T06850	TARGNAME	Ghrelin (GHRL)
T06850	INDICATI	Diabetes mellitus [ICD-11: 5A10] Phase 1
T06850	INDICATI	Gastroduodenal motor/secretory disorder [ICD-11: DA41] Phase 2
T06869	TARGETID	T06869
T06869	TARGNAME	Platelet-derived growth factor A (PDGFA)
T06869	INDICATI	Solid tumour/cancer [ICD-11: 2A00-2F9Z] Phase 3
T06955	TARGETID	T06955
T06955	TARGNAME	C-C chemokine receptor type 4 (CCR4)
T06955	INDICATI	Asthma [ICD-11: CA23] Investigative
T06955	INDICATI	Atopic eczema [ICD-11: EA80] Investigative
T06955	INDICATI	Diabetes mellitus [ICD-11: 5A10] Investigative
T06955	INDICATI	Immune system disease [ICD-11: 4A01-4B41] Phase 1
T06955	INDICATI	Immunoproliferative disorder [ICD-11: 2B32] Phase 1
T06955	INDICATI	Lymphatic vessel/lymph nodes disorder [ICD-11: BD9Z] Phase 1
T06955	INDICATI	Lymphoma [ICD-11: 2A80-2A86] Phase 1
T06955	INDICATI	Solid tumour/cancer [ICD-11: 2A00-2F9Z] Phase 1
T06955	INDICATI	Mycosis fungoides [ICD-11: 2B01] Approved
T06955	INDICATI	Sezary syndrome [ICD-11: 2B02] Approved
T07035	TARGETID	T07035
T07035	TARGNAME	Cytomegalovirus IE2 region messenger RNA (CMV IE2 mRNA)
T07035	INDICATI	Retinal inflammation [ICD-11: 9B72] Approved
T07035	INDICATI	Virus infection [ICD-11: 1A24-1D9Z] Investigative
T07045	TARGETID	T07045
T07045	TARGNAME	Pituitary adenylate cyclase-activating 38 (PACAP-38)
T07045	INDICATI	Unspecific body region injury [ICD-11: ND56] Phase 1
T07063	TARGETID	T07063
T07063	TARGNAME	Sodium/iodide cotransporter (SLC5A5)
T07063	INDICATI	Prostate cancer [ICD-11: 2C82] Phase 1
T07087	TARGETID	T07087
T07087	TARGNAME	Focal adhesion kinase 2 (PTK2B)
T07087	INDICATI	Low bone mass disorder [ICD-11: FB83] Investigative
T07137	TARGETID	T07137
T07137	TARGNAME	Hydroxyphenylpyruvate dioxygenase (HPD)
T07137	INDICATI	Metabolism inborn error [ICD-11: 5C50] Approved
T07137	INDICATI	Viral encephalitis [ICD-11: 1C80] Terminated
T07173	TARGETID	T07173
T07173	TARGNAME	Tropomyosin-related kinase A (TrkA)
T07173	INDICATI	Adrenal cancer [ICD-11: 2D11] Phase 1
T07173	INDICATI	Colorectal cancer [ICD-11: 2B91] Phase 2
T07173	INDICATI	Lung cancer [ICD-11: 2C25] Phase 2
T07173	INDICATI	Solid tumour/cancer [ICD-11: 2A00-2F9Z] Phase 1
T07173	INDICATI	Alzheimer disease [ICD-11: 8A20] Patented
T07173	INDICATI	Atopic eczema [ICD-11: EA80] Patented
T07173	INDICATI	Psoriasis [ICD-11: EA90] Patented
T07173	INDICATI	Chronic pain [ICD-11: MG30] Patented
T07173	INDICATI	General pain disorder [ICD-11: 8E43] Patented
T07173	INDICATI	Pruritus [ICD-11: EC90] Patented
T07173	INDICATI	Thymoma [ICD-11: 2C27] Patented
T07173	INDICATI	Pain [ICD-11: MG30-MG3Z] Preclinical
T07173	INDICATI	Pancreatic cancer [ICD-11: 2C10] Phase 1
T07247	TARGETID	T07247
T07247	TARGNAME	Calgranulin D (S100A12)
T07247	INDICATI	Migraine [ICD-11: 8A80] Phase 2/3
T07279	TARGETID	T07279
T07279	TARGNAME	Serine/threonine-protein kinase pim-2 (PIM2)
T07279	INDICATI	Multiple myeloma [ICD-11: 2A83] Phase 1/2
T07279	INDICATI	Postoperative inflammation [ICD-11: 1A00-CA43] Investigative
T07279	INDICATI	Solid tumour/cancer [ICD-11: 2A00-2F9Z] Phase 1
T07289	TARGETID	T07289
T07289	TARGNAME	Duffy antigen chemokine receptor (ACKR1)
T07289	INDICATI	Malaria [ICD-11: 1F40-1F45] Approved
T07303	TARGETID	T07303
T07303	TARGNAME	Vascular endothelial growth factor receptor 3 (FLT-4)
T07303	INDICATI	Alzheimer disease [ICD-11: 8A20] Phase 1/2
T07303	INDICATI	Circulatory system disease [ICD-11: BE2Z] Phase 3
T07303	INDICATI	Liver cancer [ICD-11: 2C12] Phase 3
T07303	INDICATI	Renal cell carcinoma [ICD-11: 2C90] Phase 3
T07303	INDICATI	Solid tumour/cancer [ICD-11: 2A00-2F9Z] Investigative
T07374	TARGETID	T07374
T07374	TARGNAME	Beta-microseminoprotein (MSMB)
T07374	INDICATI	Prostate cancer [ICD-11: 2C82] Phase 1
T07394	TARGETID	T07394
T07394	TARGNAME	Notch-1 receptor (NOTCH1)
T07394	INDICATI	Lymphoma [ICD-11: 2A80-2A86] Phase 1
T07394	INDICATI	Mature T-cell lymphoma [ICD-11: 2A90] Phase 1/2
T07394	INDICATI	Solid tumour/cancer [ICD-11: 2A00-2F9Z] Phase 1
T07400	TARGETID	T07400
T07400	TARGNAME	Advanced glycosylation end product receptor (AGER)
T07400	INDICATI	Alzheimer disease [ICD-11: 8A20] Phase 1
T07400	INDICATI	Dementia [ICD-11: 6D80-6D8Z] Phase 3
T07400	INDICATI	Chronic kidney disease [ICD-11: GB61] Phase 3
T07400	INDICATI	Hypotension [ICD-11: BA20-BA21] Phase 2/3
T07403	TARGETID	T07403
T07403	TARGNAME	Integrin alpha-4/beta-7 (ITGA4/B7)
T07403	INDICATI	Crohn disease [ICD-11: DD70] Approved
T07403	INDICATI	Indeterminate colitis [ICD-11: DD72] Phase 2
T07403	INDICATI	Multiple sclerosis [ICD-11: 8A40] Discontinued in Phase 1
T07403	INDICATI	Rheumatoid arthritis [ICD-11: FA20] Discontinued in Phase 1
T07448	TARGETID	T07448
T07448	TARGNAME	Mannan-binding lectin serine protease-2 (MASP2)
T07448	INDICATI	Amyloidosis [ICD-11: 5D00] Phase 2
T07448	INDICATI	Lupus erythematosus [ICD-11: 4A40] Phase 2
T07448	INDICATI	Thrombotic microangiopathy [ICD-11: 3B65] Phase 2
T07485	TARGETID	T07485
T07485	TARGNAME	Respiratory syncytial virus protein F (RSV F)
T07485	INDICATI	Low bone mass disorder [ICD-11: FB83] Approved
T07485	INDICATI	Viral encephalitis [ICD-11: 1C80] Approved
T07485	INDICATI	Virus infection [ICD-11: 1A24-1D9Z] Terminated
T07507	TARGETID	T07507
T07507	TARGNAME	Myosin-7 (MYH7)
T07507	INDICATI	Deafness [ICD-11: AB52] Phase 1/2
T07507	INDICATI	Inherited retinal dystrophy [ICD-11: 9B70] Phase 1
T07533	TARGETID	T07533
T07533	TARGNAME	Apolipoprotein B-100 (APOB)
T07533	INDICATI	Hyper-lipoproteinaemia [ICD-11: 5C80] Phase 1
T07569	TARGETID	T07569
T07569	TARGNAME	Electron transport complex III (Complex III)
T07569	INDICATI	Malaria [ICD-11: 1F40-1F45] Approved
T07601	TARGETID	T07601
T07601	TARGNAME	Cyclophilin (PPI)
T07601	INDICATI	Allergic/hypersensitivity disorder [ICD-11: 4A80-4A8Z] Terminated
T07601	INDICATI	Glaucoma [ICD-11: 9C61] Preclinical
T07601	INDICATI	Hepatitis virus infection [ICD-11: 1E50-1E51] Phase 2
T07601	INDICATI	Muscular dystrophy [ICD-11: 8C70] Phase 3
T07663	TARGETID	T07663
T07663	TARGNAME	Phosphodiesterase 5A (PDE5A)
T07663	INDICATI	Allergic/hypersensitivity disorder [ICD-11: 4A80-4A8Z] Discontinued in Phase 2
T07663	INDICATI	Angina pectoris [ICD-11: BA40] Discontinued in Phase 2
T07663	INDICATI	Asthma [ICD-11: CA23] Terminated
T07663	INDICATI	Cardiovascular disease [ICD-11: BA00-BE2Z] Discontinued in Phase 2
T07663	INDICATI	Chronic obstructive pulmonary disease [ICD-11: CA22] Phase 2
T07663	INDICATI	Raynaud phenomenon [ICD-11: BD42] Phase 2
T07663	INDICATI	Colorectal cancer [ICD-11: 2B91] Phase 3
T07663	INDICATI	Hypertension [ICD-11: BA00-BA04] Approved
T07663	INDICATI	Sexual dysfunction [ICD-11: HA00-HA01] Discontinued in Phase 2
T07663	INDICATI	Innate/adaptive immunodeficiency [ICD-11: 4A00] Approved
T07663	INDICATI	Tonus and reflex abnormality [ICD-11: MB47] Approved
T07806	TARGETID	T07806
T07806	TARGNAME	5-HT 1B receptor (HTR1B)
T07806	INDICATI	Anxiety disorder [ICD-11: 6B00-6B0Z] Terminated
T07806	INDICATI	Attention deficit hyperactivity disorder [ICD-11: 6A05] Phase 3
T07806	INDICATI	Depression [ICD-11: 6A70-6A7Z] Terminated
T07806	INDICATI	Migraine [ICD-11: 8A80] Approved
T07806	INDICATI	Mood disorder [ICD-11: 6A60-6E23] Discontinued in Phase 2
T07806	INDICATI	Pain [ICD-11: MG30-MG3Z] Terminated
T07806	INDICATI	Pituitary gland disorder [ICD-11: 5A60-5A61] Approved
T07806	INDICATI	Psychotic disorder [ICD-11: 6A20-6A25] Approved
T07806	INDICATI	Schizophrenia [ICD-11: 6A20] Approved
T07861	TARGETID	T07861
T07861	TARGNAME	IL-1 synthesis/release (IL-1 synth/rele)
T07861	INDICATI	Asthma [ICD-11: CA23] Phase 2
T07958	TARGETID	T07958
T07958	TARGNAME	Erythropoietin (EPO)
T07958	INDICATI	Anemia [ICD-11: 3A00-3A9Z] Discontinued in Phase 1
T07958	INDICATI	Cerebral ischaemia [ICD-11: 8B1Z] Terminated
T07958	INDICATI	Depression [ICD-11: 6A70-6A7Z] Phase 2
T07958	INDICATI	General pain disorder [ICD-11: 8E43] Phase 2
T07958	INDICATI	Retinopathy [ICD-11: 9B71] Phase 1
T07958	INDICATI	Sarcoidosis [ICD-11: 4B20] Phase 2
T08014	TARGETID	T08014
T08014	TARGNAME	TAR DNA binding protein 43 (TARDBP)
T08014	INDICATI	Acute myeloid leukaemia [ICD-11: 2A60] Phase 3
T08014	INDICATI	Alzheimer disease [ICD-11: 8A20] Phase 3
T08123	TARGETID	T08123
T08123	TARGNAME	Leucine-rich repeat kinase 2 (LRRK2)
T08123	INDICATI	Parkinsonism [ICD-11: 8A00] Phase 1
T08133	TARGETID	T08133
T08133	TARGNAME	Transient receptor potential cation channel V6 (TRPV6)
T08133	INDICATI	Alzheimer disease [ICD-11: 8A20] Phase 1
T08133	INDICATI	Ovarian cancer [ICD-11: 2C73] Phase 1
T08133	INDICATI	Solid tumour/cancer [ICD-11: 2A00-2F9Z] Phase 1
T08156	TARGETID	T08156
T08156	TARGNAME	Interferon-alpha 5 (IFNA5)
T08156	INDICATI	Hepatitis virus infection [ICD-11: 1E50-1E51] Phase 1/2
T08156	INDICATI	Postoperative inflammation [ICD-11: 1A00-CA43] Phase 1/2
T08231	TARGETID	T08231
T08231	TARGNAME	HLA-DR antigens-associated invariant (CD74)
T08231	INDICATI	Lupus erythematosus [ICD-11: 4A40] Phase 1
T08231	INDICATI	Mature B-cell leukaemia [ICD-11: 2A82] Phase 1/2
T08298	TARGETID	T08298
T08298	TARGNAME	Granzyme B (GZMB)
T08298	INDICATI	Aneurysm/dissection [ICD-11: BD50] Investigative
T08306	TARGETID	T08306
T08306	TARGNAME	B-cell-specific glycoprotein B29 (CD79B)
T08306	INDICATI	Autoimmune disease [ICD-11: 4A40-4A45] Phase 1
T08306	INDICATI	Diffuse large B-cell lymphoma [ICD-11: 2A81] Phase 2
T08306	INDICATI	Malignant haematopoietic neoplasm [ICD-11: 2B33] Phase 2
T08378	TARGETID	T08378
T08378	TARGNAME	Solute carrier family 23 member 2 (SLC23A2)
T08378	INDICATI	Autoimmune liver disease [ICD-11: DB96] Approved
T08378	INDICATI	Vitamin deficiency [ICD-11: 5B55-5B5F] Approved
T08383	TARGETID	T08383
T08383	TARGNAME	Ketogenesis (KG)
T08383	INDICATI	Cognition symptoms/signs/clinical sympton [ICD-11: MB21] Phase 2
T08391	TARGETID	T08391
T08391	TARGNAME	Janus kinase 2 (JAK-2)
T08391	INDICATI	Acquired hypomelanotic disorder [ICD-11: ED63] Phase 1/2
T08391	INDICATI	Atopic eczema [ICD-11: EA80] Phase 1/2
T08391	INDICATI	B-cell lymphoma [ICD-11: 2A86] Phase 2
T08391	INDICATI	Malignant haematopoietic neoplasm [ICD-11: 2B33] Phase 1/2
T08391	INDICATI	Anemia [ICD-11: 3A00-3A9Z] Investigative
T08391	INDICATI	Asthma [ICD-11: CA23] Phase 2
T08391	INDICATI	Breast cancer [ICD-11: 2C60-2C6Y] Phase 2
T08391	INDICATI	Myeloproliferative neoplasm [ICD-11: 2A20] Phase 2
T08391	INDICATI	Leukaemia [ICD-11: 2A60-2B33] Phase 1
T08391	INDICATI	Lung cancer [ICD-11: 2C25] Phase 2
T08391	INDICATI	Solid tumour/cancer [ICD-11: 2A00-2F9Z] Phase 2
T08391	INDICATI	Multiple myeloma [ICD-11: 2A83] Terminated
T08391	INDICATI	Transplant rejection [ICD-11: NE84] Terminated
T08391	INDICATI	Multiple sclerosis [ICD-11: 8A40] Phase 1
T08391	INDICATI	Muscular dystrophy [ICD-11: 8C70] Phase 3
T08391	INDICATI	Thrombocytosis [ICD-11: 3B63] Approved
T08391	INDICATI	Rheumatoid arthritis [ICD-11: FA20] Approved
T08441	TARGETID	T08441
T08441	TARGNAME	Viral Maturation (VM)
T08441	INDICATI	Human immunodeficiency virus disease [ICD-11: 1C60-1C62] Phase 1
T08499	TARGETID	T08499
T08499	TARGNAME	Caterpiller protein 1.1 (NLRP3)
T08499	INDICATI	Chronic pain [ICD-11: MG30] Phase 2
T08499	INDICATI	Gout [ICD-11: FA25] Phase 2
T08583	TARGETID	T08583
T08583	TARGNAME	Thrombomodulin (THBD)
T08583	INDICATI	Disseminated intravascular coagulation [ICD-11: 3B20] Discontinued in Phase 3
T08735	TARGETID	T08735
T08735	TARGNAME	Aspergillus Mannitol 2-dehydrogenase (Asperg M2DH)
T08735	INDICATI	Bronchiectasis [ICD-11: CA24] Approved
T08735	INDICATI	Kidney failure [ICD-11: GB60-GB6Z] Approved
T08743	TARGETID	T08743
T08743	TARGNAME	Aminopeptidase (AMP)
T08743	INDICATI	Acute myeloid leukaemia [ICD-11: 2A60] Phase 2
T08743	INDICATI	Myelodysplastic syndrome [ICD-11: 2A37] Phase 2
T08743	INDICATI	Postoperative inflammation [ICD-11: 1A00-CA43] Terminated
T08769	TARGETID	T08769
T08769	TARGNAME	STAT3-Beta-catenin pathway (SBC pathway)
T08769	INDICATI	Solid tumour/cancer [ICD-11: 2A00-2F9Z] Phase 3
T08856	TARGETID	T08856
T08856	TARGNAME	Matrix metalloproteinase-8 (MMP-8)
T08856	INDICATI	Corneal disease [ICD-11: 9A76-9A78] Discontinued in Phase 2
T08856	INDICATI	Multiple sclerosis [ICD-11: 8A40] Terminated
T08856	INDICATI	Rheumatoid arthritis [ICD-11: FA20] Phase 3
T08884	TARGETID	T08884
T08884	TARGNAME	Plasmodium Thrombospondin relate anonymous protein (Plasm TRAP)
T08884	INDICATI	Malaria [ICD-11: 1F40-1F45] Phase 2
T08898	TARGETID	T08898
T08898	TARGNAME	Melanocortin receptor 2 (MC2R)
T08898	INDICATI	Adrenocortical insufficiency [ICD-11: 5A74] Approved
T08910	TARGETID	T08910
T08910	TARGNAME	GABA(A) receptor gamma-2 (GABRG2)
T08910	INDICATI	Anxiety disorder [ICD-11: 6B00-6B0Z] Discontinued in Phase 1
T08910	INDICATI	Depression [ICD-11: 6A70-6A7Z] Approved
T08910	INDICATI	Mental/behavioural/neurodevelopmental disorder [ICD-11: 6E20-6E8Z] Approved
T08910	INDICATI	Epilepsy/seizure [ICD-11: 8A61-8A6Z] Phase 3
T08910	INDICATI	Female pelvic pain [ICD-11: GA34] Discontinued in Phase 3
T08910	INDICATI	Indeterminate colitis [ICD-11: DD72] Phase 2
T08910	INDICATI	Postoperative inflammation [ICD-11: 1A00-CA43] Investigative
T08910	INDICATI	Substance abuse [ICD-11: 6C40] Terminated
T08910	INDICATI	Tonus and reflex abnormality [ICD-11: MB47] Approved
T08922	TARGETID	T08922
T08922	TARGNAME	Acetyl-CoA carboxylase 2 (ACACB)
T08922	INDICATI	Bacterial infection [ICD-11: 1A00-1C4Z] Terminated
T08922	INDICATI	Obesity [ICD-11: 5B80-5B81] Discontinued in Phase 3
T08922	INDICATI	Parkinsonism [ICD-11: 8A00] Investigative
T08922	INDICATI	Skin disease [ICD-11: EA00-EM0Z] Investigative
T08922	INDICATI	Type 2 diabetes mellitus [ICD-11: 5A11] Approved
T09005	TARGETID	T09005
T09005	TARGNAME	Corynebacterium Mutated CRM197 (Cory mTOX)
T09005	INDICATI	Infectious meningitis [ICD-11: 1D01] Approved
T09005	INDICATI	Meningococcal disease [ICD-11: 1C1C] Approved
T09037	TARGETID	T09037
T09037	TARGNAME	Ebola virus VP35 messenger RNA (EV VP35 mRNA)
T09037	INDICATI	Filovirus disease [ICD-11: 1D60] Phase 1
T09058	TARGETID	T09058
T09058	TARGNAME	Oncotrophoblast glycoprotein 5T4 (TPBG)
T09058	INDICATI	Breast cancer [ICD-11: 2C60-2C6Y] Terminated
T09058	INDICATI	Lung cancer [ICD-11: 2C25] Phase 1/2
T09058	INDICATI	Prostate cancer [ICD-11: 2C82] Phase 3
T09058	INDICATI	Solid tumour/cancer [ICD-11: 2A00-2F9Z] Phase 1
T09092	TARGETID	T09092
T09092	TARGNAME	Interleukin-10 (IL10)
T09092	INDICATI	Endometriosis [ICD-11: GA10] Phase 2
T09092	INDICATI	Indeterminate colitis [ICD-11: DD72] Phase 1
T09092	INDICATI	Rheumatoid arthritis [ICD-11: FA20] Phase 2
T09092	INDICATI	Psoriasis [ICD-11: EA90] Investigative
T09092	INDICATI	Pancreatic cancer [ICD-11: 2C10] Phase 3
T09092	INDICATI	Sarcoidosis [ICD-11: 4B20] Phase 2
T09128	TARGETID	T09128
T09128	TARGNAME	Caspase-2 (CASP2)
T09128	INDICATI	Choreiform disorder [ICD-11: 8A01] Patented
T09130	TARGETID	T09130
T09130	TARGNAME	Muscarinic acetylcholine receptor (CHRM)
T09130	INDICATI	Abnormal micturition [ICD-11: MF50] Approved
T09130	INDICATI	Alzheimer disease [ICD-11: 8A20] Terminated
T09130	INDICATI	Asthma [ICD-11: CA23] Investigative
T09130	INDICATI	Breast cancer [ICD-11: 2C60-2C6Y] Phase 1
T09130	INDICATI	Chronic obstructive pulmonary disease [ICD-11: CA22] Phase 2
T09130	INDICATI	Cataract [ICD-11: 9B10] Approved
T09130	INDICATI	Cognition symptoms/signs/clinical sympton [ICD-11: MB21] Terminated
T09130	INDICATI	Functional bladder disorder [ICD-11: GC50] Approved
T09130	INDICATI	Irritable bowel syndrome [ICD-11: DD91] Approved
T09130	INDICATI	Lips/oral mucosa miscellaneous disorder [ICD-11: DA02] Phase 2
T09130	INDICATI	Mild neurocognitive disorder [ICD-11: 6D71] Discontinued in Phase 3
T09130	INDICATI	Peptic ulcer [ICD-11: DA61] Approved
T09130	INDICATI	Vasomotor/allergic rhinitis [ICD-11: CA08] Approved
T09227	TARGETID	T09227
T09227	TARGNAME	Protein tyrosine phosphatase (PTP)
T09227	INDICATI	Diabetes mellitus [ICD-11: 5A10] Phase 1/2
T09227	INDICATI	Type 2 diabetes mellitus [ICD-11: 5A11] Phase 2a
T09347	TARGETID	T09347
T09347	TARGNAME	Neurotransmitter release (NT rele)
T09347	INDICATI	Mild neurocognitive disorder [ICD-11: 6D71] Phase 2
T09423	TARGETID	T09423
T09423	TARGNAME	Inward rectifier potassium channel Kir1.2 (KCNJ10)
T09423	INDICATI	Acute diabete complication [ICD-11: 5A2Y] Approved
T09423	INDICATI	Type 2 diabetes mellitus [ICD-11: 5A11] Approved
T09507	TARGETID	T09507
T09507	TARGNAME	APOB messenger RNA (APOB mRNA)
T09507	INDICATI	Hyper-lipoproteinaemia [ICD-11: 5C80] Approved
T09528	TARGETID	T09528
T09528	TARGNAME	C-X-C chemokine receptor type 5 (CXCR5)
T09528	INDICATI	Lupus erythematosus [ICD-11: 4A40] Phase 1
T09538	TARGETID	T09538
T09538	TARGNAME	Alkaline phosphatase tissue-nonspecific (ALPL)
T09538	INDICATI	Genetic prion disease [ICD-11: 8E02] Approved
T09538	INDICATI	Parasitic infection [ICD-11: 1D0Y-1G2Z] Approved
T09572	TARGETID	T09572
T09572	TARGNAME	Melanin-concentrating hormone receptor 1 (MCHR1)
T09572	INDICATI	Anxiety disorder [ICD-11: 6B00-6B0Z] Preclinical
T09572	INDICATI	Depression [ICD-11: 6A70-6A7Z] Preclinical
T09572	INDICATI	Obesity [ICD-11: 5B80-5B81] Preclinical
T09572	INDICATI	Supraventricular tachyarrhythmia [ICD-11: BC81] Investigative
T09756	TARGETID	T09756
T09756	TARGNAME	Polyamine unspecific (PLA)
T09756	INDICATI	Solid tumour/cancer [ICD-11: 2A00-2F9Z] Discontinued in Phase 1
T09826	TARGETID	T09826
T09826	TARGNAME	DNA topoisomerase I (TOP1)
T09826	INDICATI	Bacterial infection [ICD-11: 1A00-1C4Z] Approved
T09826	INDICATI	Bladder cancer [ICD-11: 2C94] Clinical trial
T09826	INDICATI	Brain cancer [ICD-11: 2A00] Phase 2
T09826	INDICATI	Myelodysplastic syndrome [ICD-11: 2A37] Phase 2
T09826	INDICATI	Breast cancer [ICD-11: 2C60-2C6Y] Phase 1
T09826	INDICATI	Colorectal cancer [ICD-11: 2B91] Phase 2
T09826	INDICATI	Solid tumour/cancer [ICD-11: 2A00-2F9Z] Phase 2
T09826	INDICATI	Esophageal cancer [ICD-11: 2B70] Phase 2
T09826	INDICATI	Human immunodeficiency virus disease [ICD-11: 1C60-1C62] Phase 2
T09826	INDICATI	Lung cancer [ICD-11: 2C25] Approved
T09826	INDICATI	Ovarian cancer [ICD-11: 2C73] Discontinued in Phase 2
T09826	INDICATI	Renal cell carcinoma [ICD-11: 2C90] Phase 2
T09826	INDICATI	Lymphoma [ICD-11: 2A80-2A86] Phase 1
T09826	INDICATI	Mature B-cell lymphoma [ICD-11: 2A85] Phase 1
T09826	INDICATI	Stomach cancer [ICD-11: 2B72] Phase 3
T09909	TARGETID	T09909
T09909	TARGNAME	Angiotensin II receptor type-2 (AGTR2)
T09909	INDICATI	Hypertension [ICD-11: BA00-BA04] Approved
T09909	INDICATI	Neuropathy [ICD-11: 8C0Z] Phase 2
T09909	INDICATI	Zoster [ICD-11: 1E91] Phase 2
T09909	INDICATI	Secondary hypertension [ICD-11: BA04] Approved
T09937	TARGETID	T09937
T09937	TARGNAME	Receptor unspecific (Rec)
T09937	INDICATI	Diabetes mellitus [ICD-11: 5A10] Phase 1
T09937	INDICATI	General pain disorder [ICD-11: 8E43] Phase 2
T09937	INDICATI	Ischemic heart disease [ICD-11: BA40-BA6Z] Phase 1
T09937	INDICATI	Oral mucositis [ICD-11: DA01] Phase 1
T09937	INDICATI	Skin sensation disturbance [ICD-11: ME65] Discontinued in Phase 2
T09937	INDICATI	Solid tumour/cancer [ICD-11: 2A00-2F9Z] Phase 2
T09960	TARGETID	T09960
T09960	TARGNAME	C-C chemokine receptor type 5 (CCR5)
T09960	INDICATI	Chronic kidney disease [ICD-11: GB61] Phase 2
T09960	INDICATI	Solid tumour/cancer [ICD-11: 2A00-2F9Z] Phase 1
T09960	INDICATI	Chronic obstructive pulmonary disease [ICD-11: CA22] Discontinued in Phase 1
T09960	INDICATI	Rheumatoid arthritis [ICD-11: FA20] Discontinued in Phase 1
T09960	INDICATI	Diabetes mellitus [ICD-11: 5A10] Investigative
T09960	INDICATI	Human immunodeficiency virus disease [ICD-11: 1C60-1C62] Approved
T09960	INDICATI	Postoperative inflammation [ICD-11: 1A00-CA43] Phase 2a
T09960	INDICATI	Transplant rejection [ICD-11: NE84] Terminated
T10052	TARGETID	T10052
T10052	TARGNAME	G1/S-specific cyclin-E1 (CCNE1)
T10052	INDICATI	Retina cancer [ICD-11: 2D02] Terminated
T10091	TARGETID	T10091
T10091	TARGNAME	Rhodopsin (RHO)
T10091	INDICATI	Solid tumour/cancer [ICD-11: 2A00-2F9Z] Investigative
T10092	TARGETID	T10092
T10092	TARGNAME	Follicle stimulating hormone (FSHB)
T10092	INDICATI	Female infertility [ICD-11: GA31] Phase 1
T10092	INDICATI	Male infertility [ICD-11: GB04] Phase 2
T10147	TARGETID	T10147
T10147	TARGNAME	Protein-tyrosine phosphatase sigma (R-PTP-sigma)
T10147	INDICATI	Bone paget disease [ICD-11: FB85] Approved
T10191	TARGETID	T10191
T10191	TARGNAME	T-cell surface glycoprotein CD4 (CD4)
T10191	INDICATI	Asthma [ICD-11: CA23] Phase 2
T10191	INDICATI	Psoriasis [ICD-11: EA90] Phase 2
T10191	INDICATI	Human immunodeficiency virus disease [ICD-11: 1C60-1C62] Approved
T10191	INDICATI	Influenza [ICD-11: 1E30-1E32] Phase 2
T10191	INDICATI	Lymphoma [ICD-11: 2A80-2A86] Phase 3
T10191	INDICATI	Rheumatoid arthritis [ICD-11: FA20] Discontinued in Phase 2
T10191	INDICATI	Solid tumour/cancer [ICD-11: 2A00-2F9Z] Investigative
T10249	TARGETID	T10249
T10249	TARGNAME	Histamine/peptide leukotriene release (His/p-LT rele)
T10249	INDICATI	Asthma [ICD-11: CA23] Phase 3
T10265	TARGETID	T10265
T10265	TARGNAME	Phosphodiesterase 4B (PDE4B)
T10265	INDICATI	Acute upper respiratory infection [ICD-11: CA07] Investigative
T10265	INDICATI	Allergic/hypersensitivity disorder [ICD-11: 4A80-4A8Z] Terminated
T10265	INDICATI	Amyloidosis [ICD-11: 5D00] Terminated
T10265	INDICATI	Asthma [ICD-11: CA23] Discontinued in Phase 1
T10265	INDICATI	Atopic eczema [ICD-11: EA80] Investigative
T10265	INDICATI	Choreiform disorder [ICD-11: 8A01] Phase 1
T10265	INDICATI	Chronic arterial occlusive disease [ICD-11: BD4Z] Terminated
T10265	INDICATI	Chronic obstructive pulmonary disease [ICD-11: CA22] Discontinued in Phase 1
T10265	INDICATI	Crohn disease [ICD-11: DD70] Phase 2
T10265	INDICATI	Mature B-cell leukaemia [ICD-11: 2A82] Investigative
T10265	INDICATI	Mild neurocognitive disorder [ICD-11: 6D71] Phase 2
T10265	INDICATI	Mood disorder [ICD-11: 6A60-6E23] Phase 1
T10265	INDICATI	Multiple sclerosis [ICD-11: 8A40] Discontinued in Phase 2
T10265	INDICATI	Mycosis fungoides [ICD-11: 2B01] Discontinued in Phase 1
T10265	INDICATI	Parkinsonism [ICD-11: 8A00] Phase 1
T10265	INDICATI	Pneumonia [ICD-11: CA40] Investigative
T10265	INDICATI	Postoperative inflammation [ICD-11: 1A00-CA43] Investigative
T10265	INDICATI	Psoriasis [ICD-11: EA90] Discontinued in Phase 2
T10265	INDICATI	Rheumatoid arthritis [ICD-11: FA20] Phase 2
T10265	INDICATI	Vitamin deficiency [ICD-11: 5B55-5B5F] Investigative
T10339	TARGETID	T10339
T10339	TARGNAME	Lipoxygenase (ALOX)
T10339	INDICATI	Migraine [ICD-11: 8A80] Phase 2
T10339	INDICATI	Osteoarthritis [ICD-11: FA00-FA05] Phase 1
T10339	INDICATI	Pain [ICD-11: MG30-MG3Z] Phase 1
T10339	INDICATI	Postoperative inflammation [ICD-11: 1A00-CA43] Discontinued in Phase 1
T10339	INDICATI	Rheumatoid arthritis [ICD-11: FA20] Discontinued in Phase 2
T10362	TARGETID	T10362
T10362	TARGNAME	Enzyme unspecific (Enz)
T10362	INDICATI	Acute diabete complication [ICD-11: 5A2Y] Investigative
T10362	INDICATI	Bacterial infection [ICD-11: 1A00-1C4Z] Terminated
T10362	INDICATI	Colorectal cancer [ICD-11: 2B91] Terminated
T10362	INDICATI	Female genital tract inflammatory disorder [ICD-11: GA0Z] Approved
T10362	INDICATI	Hepatitis virus infection [ICD-11: 1E50-1E51] Terminated
T10362	INDICATI	Human immunodeficiency virus disease [ICD-11: 1C60-1C62] Approved
T10362	INDICATI	Infectious meningitis [ICD-11: 1D01] Phase 1
T10362	INDICATI	Nail/perionychium infection [ICD-11: EE12] Phase 2
T10362	INDICATI	Onchocerciasis [ICD-11: 1F6A] Phase 2
T10362	INDICATI	Lysosomal disease [ICD-11: 5C56] Terminated
T10362	INDICATI	Malignant haematopoietic neoplasm [ICD-11: 2B33] Phase 1
T10362	INDICATI	Mycobacterium infection [ICD-11: 1B10-1B21] Terminated
T10362	INDICATI	Obesity [ICD-11: 5B80-5B81] Phase 2
T10383	TARGETID	T10383
T10383	TARGNAME	Phospholipase D2 (PLD2)
T10383	INDICATI	Coagulation defect [ICD-11: 3B10] Clinical trial
T10445	TARGETID	T10445
T10445	TARGNAME	Lipase unspecific (LIP)
T10445	INDICATI	Fungal infection [ICD-11: 1F29-1F2F] Preclinical
T10445	INDICATI	Obesity [ICD-11: 5B80-5B81] Discontinued in Phase 2
T10482	TARGETID	T10482
T10482	TARGNAME	Factor XII messenger RNA (FA12 mRNA)
T10482	INDICATI	Alzheimer disease [ICD-11: 8A20] Clinical trial
T10491	TARGETID	T10491
T10491	TARGNAME	C-X-C chemokine receptor type 7 (ACKR3)
T10491	INDICATI	Asthma [ICD-11: CA23] Discontinued in Phase 2
T10491	INDICATI	Solid tumour/cancer [ICD-11: 2A00-2F9Z] Investigative
T10513	TARGETID	T10513
T10513	TARGNAME	Integrin beta-2 (ITGB2)
T10513	INDICATI	Cerebral ischaemia [ICD-11: 8B1Z] Discontinued in Phase 1
T10513	INDICATI	Ischaemic/haemorrhagic stroke [ICD-11: 8B20] Discontinued in Phase 2
T10513	INDICATI	Psoriasis [ICD-11: EA90] Discontinued in Phase 2
T10670	TARGETID	T10670
T10670	TARGNAME	Neuropeptide Y receptor type 2 (NPY2R)
T10670	INDICATI	Acute diabete complication [ICD-11: 5A2Y] Investigative
T10670	INDICATI	Metabolic disorder [ICD-11: 5C50-5D2Z] Investigative
T10670	INDICATI	Obesity [ICD-11: 5B80-5B81] Discontinued in Phase 1
T10735	TARGETID	T10735
T10735	TARGNAME	Histidine decarboxylase (HDC)
T10735	INDICATI	Hypo-osmolality/hyponatraemia [ICD-11: 5C72] Phase 3
T10735	INDICATI	Pruritus [ICD-11: EC90] Phase 1
T10822	TARGETID	T10822
T10822	TARGNAME	Cyclin-dependent kinase 8 (CDK8)
T10822	INDICATI	Pain [ICD-11: MG30-MG3Z] Investigative
T10828	TARGETID	T10828
T10828	TARGNAME	Alpha-fetoprotein (AFP)
T10828	INDICATI	Diabetes mellitus [ICD-11: 5A10] Phase 2
T10877	TARGETID	T10877
T10877	TARGNAME	Cyclic ADP-ribose hydrolase 1 (CD38)
T10877	INDICATI	Acute myeloid leukaemia [ICD-11: 2A60] Phase 1/2
T10877	INDICATI	Myelodysplastic syndrome [ICD-11: 2A37] Phase 1
T10877	INDICATI	B-cell lymphoma [ICD-11: 2A86] Phase 1/2
T10877	INDICATI	Malignant haematopoietic neoplasm [ICD-11: 2B33] Phase 1/2
T10877	INDICATI	Mature B-cell lymphoma [ICD-11: 2A85] Phase 1/2
T10877	INDICATI	Multiple myeloma [ICD-11: 2A83] Approved
T10877	INDICATI	Solid tumour/cancer [ICD-11: 2A00-2F9Z] Investigative
T10897	TARGETID	T10897
T10897	TARGNAME	Acyl-CoA desaturase (SCD)
T10897	INDICATI	Acute diabete complication [ICD-11: 5A2Y] Investigative
T10897	INDICATI	Bacterial infection [ICD-11: 1A00-1C4Z] Approved
T10897	INDICATI	Inborn lipid metabolism error [ICD-11: 5C52] Phase 2/3
T10897	INDICATI	Type 2 diabetes mellitus [ICD-11: 5A11] Phase 2
T10937	TARGETID	T10937
T10937	TARGNAME	Mdm2 messenger RNA (MDM2 mRNA)
T10937	INDICATI	Solid tumour/cancer [ICD-11: 2A00-2F9Z] Investigative
T10965	TARGETID	T10965
T10965	TARGNAME	P-selectin (SELP)
T10965	INDICATI	Allergic/hypersensitivity disorder [ICD-11: 4A80-4A8Z] Discontinued in Phase 1
T10965	INDICATI	Arterial occlusive disease [ICD-11: BD40] Phase 1
T10965	INDICATI	Thrombosis [ICD-11: DB61-GB90] Phase 1
T10965	INDICATI	Asthma [ICD-11: CA23] Discontinued in Phase 1
T10965	INDICATI	Circulatory system disease [ICD-11: BE2Z] Phase 3
T10965	INDICATI	Graft-versus-host disease [ICD-11: 4B24] Phase 2
T10965	INDICATI	Hypertension [ICD-11: BA00-BA04] Phase 2/3
T10965	INDICATI	Solid tumour/cancer [ICD-11: 2A00-2F9Z] Discontinued in Phase 2
T10988	TARGETID	T10988
T10988	TARGNAME	IL-1 receptor-like 2 (IL1RL2)
T10988	INDICATI	Psoriasis [ICD-11: EA90] Phase 2
T11005	TARGETID	T11005
T11005	TARGNAME	Interferon-omega (IFNW1)
T11005	INDICATI	Hepatitis virus infection [ICD-11: 1E50-1E51] Phase 2
T11011	TARGETID	T11011
T11011	TARGNAME	Corticotropin-releasing factor receptor 2 (CRHR2)
T11011	INDICATI	Anxiety disorder [ICD-11: 6B00-6B0Z] Terminated
T11011	INDICATI	Binge eating disorder [ICD-11: 6B82] Phase 1
T11011	INDICATI	Heart failure [ICD-11: BD10-BD1Z] Phase 2
T11069	TARGETID	T11069
T11069	TARGNAME	Lyase unspecific (LYA)
T11069	INDICATI	Prostate cancer [ICD-11: 2C82] Phase 2
T11069	INDICATI	Solid tumour/cancer [ICD-11: 2A00-2F9Z] Phase 1
T11072	TARGETID	T11072
T11072	TARGNAME	5-HT 1D receptor (HTR1D)
T11072	INDICATI	Alzheimer disease [ICD-11: 8A20] Phase 2
T11072	INDICATI	Dementia [ICD-11: 6D80-6D8Z] Phase 2
T11072	INDICATI	Insomnia [ICD-11: 7A00-7A0Z] Phase 2
T11072	INDICATI	Depression [ICD-11: 6A70-6A7Z] Terminated
T11072	INDICATI	Epilepsy/seizure [ICD-11: 8A61-8A6Z] Phase 2
T11072	INDICATI	Migraine [ICD-11: 8A80] Approved
T11072	INDICATI	Mood disorder [ICD-11: 6A60-6E23] Discontinued in Phase 2
T11072	INDICATI	Pituitary gland disorder [ICD-11: 5A60-5A61] Approved
T11164	TARGETID	T11164
T11164	TARGNAME	Secretory phospholipase A2 (sPLA2)
T11164	INDICATI	Rheumatoid arthritis [ICD-11: FA20] Phase 3
T11211	TARGETID	T11211
T11211	TARGNAME	Androgen receptor (AR)
T11211	INDICATI	Acne vulgaris [ICD-11: ED80] Phase 2
T11211	INDICATI	Alopecia [ICD-11: ED70] Phase 2
T11211	INDICATI	Acute myeloid leukaemia [ICD-11: 2A60] Approved
T11211	INDICATI	Alcoholic liver disease [ICD-11: DB94] Approved
T11211	INDICATI	Bladder cancer [ICD-11: 2C94] Investigative
T11211	INDICATI	Breast cancer [ICD-11: 2C60-2C6Y] Approved
T11211	INDICATI	Cachexia [ICD-11: MG20] Discontinued in Phase 1
T11211	INDICATI	Chronic obstructive pulmonary disease [ICD-11: CA22] Approved
T11211	INDICATI	Contraceptive management [ICD-11: QA21] Phase 1
T11211	INDICATI	Cystic fibrosis [ICD-11: CA25] Discontinued in Phase 2
T11211	INDICATI	Dissociative neurological symptom disorder [ICD-11: 6B60] Discontinued in Phase 1
T11211	INDICATI	Endocrine disease [ICD-11: 5B3Z] Phase 2
T11211	INDICATI	Female pelvic pain [ICD-11: GA34] Approved
T11211	INDICATI	Heart failure [ICD-11: BD10-BD1Z] Discontinued in Phase 1
T11211	INDICATI	Hypo-osmolality/hyponatraemia [ICD-11: 5C72] Approved
T11211	INDICATI	Low bone mass disorder [ICD-11: FB83] Approved
T11211	INDICATI	Mammary tumour [ICD-11: 2C60-2C6Z] Approved
T11211	INDICATI	Muscle disorder [ICD-11: FB32-FB3Z] Phase 1
T11211	INDICATI	Muscular dystrophy [ICD-11: 8C70] Phase 1
T11211	INDICATI	Oesophagitis [ICD-11: DA24] Investigative
T11211	INDICATI	Pain [ICD-11: MG30-MG3Z] Discontinued in Phase 2
T11211	INDICATI	Pituitary gland disorder [ICD-11: 5A60-5A61] Discontinued in Phase 1
T11211	INDICATI	Prostate cancer [ICD-11: 2C82] Approved
T11211	INDICATI	Prostate hyperplasia [ICD-11: GA90] Investigative
T11211	INDICATI	Solid tumour/cancer [ICD-11: 2A00-2F9Z] Investigative
T11211	INDICATI	Testicular dysfunction [ICD-11: 5A81] Approved
T11241	TARGETID	T11241
T11241	TARGNAME	Sphingosine-1-phosphate receptor 3 (S1PR3)
T11241	INDICATI	Breast cancer [ICD-11: 2C60-2C6Y] Investigative
T11253	TARGETID	T11253
T11253	TARGNAME	HSPB1 messenger RNA (HSPB1 mRNA)
T11253	INDICATI	Bladder cancer [ICD-11: 2C94] Investigative
T11253	INDICATI	Breast cancer [ICD-11: 2C60-2C6Y] Investigative
T11253	INDICATI	Lung cancer [ICD-11: 2C25] Investigative
T11253	INDICATI	Ovarian cancer [ICD-11: 2C73] Investigative
T11253	INDICATI	Prostate cancer [ICD-11: 2C82] Investigative
T11253	INDICATI	Rheumatoid arthritis [ICD-11: FA20] Discontinued in Phase 1
T11283	TARGETID	T11283
T11283	TARGNAME	Mitochondrial matrix protein P1 (HSPD1)
T11283	INDICATI	Diabetes mellitus [ICD-11: 5A10] Phase 3
T11288	TARGETID	T11288
T11288	TARGNAME	Multidrug resistance-associated protein 1 (ABCC1)
T11288	INDICATI	Gout [ICD-11: FA25] Approved
T11309	TARGETID	T11309
T11309	TARGNAME	Monocyte chemotactic and activating factor (CCL2)
T11309	INDICATI	Acute diabete complication [ICD-11: 5A2Y] Phase 2
T11309	INDICATI	Asthma [ICD-11: CA23] Discontinued in Phase 1
T11309	INDICATI	Chronic obstructive pulmonary disease [ICD-11: CA22] Preclinical
T11309	INDICATI	Idiopathic interstitial pneumonitis [ICD-11: CB03] Phase 2
T11309	INDICATI	Nephritic syndrome [ICD-11: GB40] Phase 3
T11309	INDICATI	Rheumatoid arthritis [ICD-11: FA20] Preclinical
T11388	TARGETID	T11388
T11388	TARGNAME	Cathepsin K (CTSK)
T11388	INDICATI	Asthma [ICD-11: CA23] Investigative
T11388	INDICATI	Bone cancer [ICD-11: 2B5Z] Patented
T11388	INDICATI	Chronic pain [ICD-11: MG30] Patented
T11388	INDICATI	Chronic obstructive pulmonary disease [ICD-11: CA22] Patented
T11388	INDICATI	Digestive system disease [ICD-11: DE2Z] Patented
T11388	INDICATI	Hepatic fibrosis/cirrhosis [ICD-11: DB93] Patented
T11388	INDICATI	Multiple sclerosis [ICD-11: 8A40] Patented
T11388	INDICATI	Psoriasis [ICD-11: EA90] Patented
T11388	INDICATI	Low bone mass disorder [ICD-11: FB83] Discontinued in Phase 1
T11388	INDICATI	Metastatic tumour [ICD-11: 2D50-2E2Z] Discontinued in Phase 2
T11388	INDICATI	Musculoskeletal system/connective tissue disease [ICD-11: FC0Z] Investigative
T11388	INDICATI	Pain [ICD-11: MG30-MG3Z] Patented
T11388	INDICATI	Postoperative inflammation [ICD-11: 1A00-CA43] Investigative
T11388	INDICATI	Rheumatoid arthritis [ICD-11: FA20] Patented
T11448	TARGETID	T11448
T11448	TARGNAME	Adrenergic receptor alpha-2A (ADRA2A)
T11448	INDICATI	Attention deficit hyperactivity disorder [ICD-11: 6A05] Approved
T11448	INDICATI	Dementia [ICD-11: 6D80-6D8Z] Investigative
T11448	INDICATI	Obesity [ICD-11: 5B80-5B81] Investigative
T11448	INDICATI	Depression [ICD-11: 6A70-6A7Z] Phase 1
T11448	INDICATI	Genetic cardiac arrhythmia [ICD-11: BC65] Terminated
T11448	INDICATI	Opioid use disorder [ICD-11: 6C43] Approved
T11448	INDICATI	Pain [ICD-11: MG30-MG3Z] Phase 2
T11448	INDICATI	Sexual dysfunction [ICD-11: HA00-HA01] Discontinued in Phase 2
T11448	INDICATI	Substance abuse [ICD-11: 6C40] Approved
T11451	TARGETID	T11451
T11451	TARGNAME	Toll-like receptor 9 (TLR9)
T11451	INDICATI	Allergic/hypersensitivity disorder [ICD-11: 4A80-4A8Z] Preclinical
T11451	INDICATI	Asthma [ICD-11: CA23] Preclinical
T11451	INDICATI	Autoimmune disease [ICD-11: 4A40-4A45] Phase 1
T11451	INDICATI	Brain cancer [ICD-11: 2A00] Phase 1
T11451	INDICATI	Colorectal cancer [ICD-11: 2B91] Phase 3
T11451	INDICATI	Diabetes mellitus [ICD-11: 5A10] Phase 1
T11451	INDICATI	Diffuse large B-cell lymphoma [ICD-11: 2A81] Discontinued in Phase 1/2
T11451	INDICATI	Hepatitis virus infection [ICD-11: 1E50-1E51] Phase 2
T11451	INDICATI	Human immunodeficiency virus disease [ICD-11: 1C60-1C62] Discontinued in Phase 3
T11451	INDICATI	Indeterminate colitis [ICD-11: DD72] Phase 2
T11451	INDICATI	Influenza [ICD-11: 1E30-1E32] Phase 1
T11451	INDICATI	Leukaemia [ICD-11: 2A60-2B33] Phase 2
T11451	INDICATI	Lung cancer [ICD-11: 2C25] Discontinued in Phase 2
T11451	INDICATI	Melanoma [ICD-11: 2C30] Phase 1
T11451	INDICATI	Lupus erythematosus [ICD-11: 4A40] Phase 1
T11451	INDICATI	Mature B-cell leukaemia [ICD-11: 2A82] Phase 1
T11451	INDICATI	Postoperative inflammation [ICD-11: 1A00-CA43] Investigative
T11451	INDICATI	Prostate cancer [ICD-11: 2C82] Phase 3
T11451	INDICATI	Renal cell carcinoma [ICD-11: 2C90] Phase 2
T11451	INDICATI	Solid tumour/cancer [ICD-11: 2A00-2F9Z] Phase 2
T11451	INDICATI	Sepsis [ICD-11: 1G40-1G41] Investigative
T11451	INDICATI	Vasomotor/allergic rhinitis [ICD-11: CA08] Phase 2
T11487	TARGETID	T11487
T11487	TARGNAME	Acetoacetyl-CoA thiolase (ACAT1)
T11487	INDICATI	Adrenal cancer [ICD-11: 2D11] Phase 1
T11487	INDICATI	Postoperative inflammation [ICD-11: 1A00-CA43] Withdrawn from market
T11701	TARGETID	T11701
T11701	TARGNAME	Interleukin-31 (IL31)
T11701	INDICATI	Atopic eczema [ICD-11: EA80] Phase 1
T11701	INDICATI	Prurigo [ICD-11: EC91] Phase 1
T11754	TARGETID	T11754
T11754	TARGNAME	Fatty acid amide hydrolase (FAAH)
T11754	INDICATI	Anxiety disorder [ICD-11: 6B00-6B0Z] Investigative
T11754	INDICATI	Social anxiety disorder [ICD-11: 6B04] Phase 2
T11754	INDICATI	Corneal disease [ICD-11: 9A76-9A78] Approved
T11754	INDICATI	Depression [ICD-11: 6A70-6A7Z] Phase 2
T11754	INDICATI	General pain disorder [ICD-11: 8E43] Investigative
T11754	INDICATI	Liver disease [ICD-11: DB90-DB9Z] Phase 2
T11754	INDICATI	Pain [ICD-11: MG30-MG3Z] Investigative
T11754	INDICATI	Postoperative inflammation [ICD-11: 1A00-CA43] Investigative
T11822	TARGETID	T11822
T11822	TARGNAME	Retinoic acid receptor (RAR)
T11822	INDICATI	Acne vulgaris [ICD-11: ED80] Approved
T11822	INDICATI	Brain cancer [ICD-11: 2A00] Phase 3
T11822	INDICATI	Breast cancer [ICD-11: 2C60-2C6Y] Terminated
T11822	INDICATI	Light sensitivity impairment [ICD-11: 9D45] Approved
T11822	INDICATI	Liver cancer [ICD-11: 2C12] Phase 3
T11822	INDICATI	Psoriasis [ICD-11: EA90] Discontinued in Phase 3
T11822	INDICATI	Retinopathy [ICD-11: 9B71] Phase 3
T11822	INDICATI	Rosacea [ICD-11: ED90] Discontinued in Preregistration
T11822	INDICATI	Solid tumour/cancer [ICD-11: 2A00-2F9Z] Discontinued in Phase 2
T11843	TARGETID	T11843
T11843	TARGNAME	Vitamin K epoxide reductase complex 1 (VKORC1)
T11843	INDICATI	Bleeding disorder [ICD-11: GA20-GA21] Approved
T11843	INDICATI	Thrombosis [ICD-11: DB61-GB90] Approved
T11843	INDICATI	Cerebral ischaemia [ICD-11: 8B1Z] Phase 3
T11843	INDICATI	Coagulation defect [ICD-11: 3B10] Approved
T11843	INDICATI	Pulmonary thromboembolism [ICD-11: BB00] Approved
T11843	INDICATI	Supraventricular tachyarrhythmia [ICD-11: BC81] Approved
T11911	TARGETID	T11911
T11911	TARGNAME	Calcium-activated potassium channel KCa2.1 (KCNN1)
T11911	INDICATI	Myelopathy [ICD-11: 8B42] Clinical trial
T11947	TARGETID	T11947
T11947	TARGNAME	Coagulation factor XIII (F13B)
T11947	INDICATI	Coagulation defect [ICD-11: 3B10] Phase 3
T11947	INDICATI	Graft-versus-host disease [ICD-11: 4B24] Phase 3
T11947	INDICATI	Thrombosis [ICD-11: DB61-GB90] Terminated
T12059	TARGETID	T12059
T12059	TARGNAME	Alpha-mannosidase (MANA)
T12059	INDICATI	Lysosomal disease [ICD-11: 5C56] Phase 3
T12097	TARGETID	T12097
T12097	TARGNAME	Melanoma-associated antigen 4 (MAGEA4)
T12097	INDICATI	Lung cancer [ICD-11: 2C25] Phase 1/2
T12119	TARGETID	T12119
T12119	TARGNAME	Voltage-gated sodium channel alpha Nav1.7 (SCN9A)
T12119	INDICATI	Asthma [ICD-11: CA23] Discontinued in Phase 2
T12119	INDICATI	Chronic pain [ICD-11: MG30] Phase 1
T12119	INDICATI	General pain disorder [ICD-11: 8E43] Phase 1
T12119	INDICATI	Dissociative neurological symptom disorder [ICD-11: 6B60] Discontinued in Phase 2
T12119	INDICATI	Pain [ICD-11: MG30-MG3Z] Phase 1
T12119	INDICATI	Radiculopathy [ICD-11: 8B93] Phase 2
T12119	INDICATI	Trigeminal nerve disorder [ICD-11: 8B82] Phase 2
T12187	TARGETID	T12187
T12187	TARGNAME	Mycobacterium D-alanine-D-alanine ligase A (MycB ddl)
T12187	INDICATI	Bacterial infection [ICD-11: 1A00-1C4Z] Approved
T12187	INDICATI	HIV-infected patients with tuberculosis [ICD-11: 1B10-1B14] Approved
T12189	TARGETID	T12189
T12189	TARGNAME	Telomerase messenger RNA (Telomerase mRNA)
T12189	INDICATI	Chronic obstructive pulmonary disease [ICD-11: CA22] Discontinued in Phase 2
T12279	TARGETID	T12279
T12279	TARGNAME	Human papillomavirus E2 transactivator messenger RNA (HPV E2 mRNA)
T12279	INDICATI	Sexually transmitted infection [ICD-11: 1A9Y-1A9Z] Discontinued in Phase 2
T12355	TARGETID	T12355
T12355	TARGNAME	G1/S-specific cyclin-D1 (CCND1)
T12355	INDICATI	Mature B-cell leukaemia [ICD-11: 2A82] Phase 2
T12355	INDICATI	Myeloproliferative neoplasm [ICD-11: 2A20] Phase 2
T12355	INDICATI	Solid tumour/cancer [ICD-11: 2A00-2F9Z] Phase 1
T12427	TARGETID	T12427
T12427	TARGNAME	Sodium pump (NaP)
T12427	INDICATI	Cardiovascular disease [ICD-11: BA00-BE2Z] Approved
T12475	TARGETID	T12475
T12475	TARGNAME	Gonadotropin-releasing hormone receptor (GNRHR)
T12475	INDICATI	Endometriosis [ICD-11: GA10] Approved
T12475	INDICATI	Prostate cancer [ICD-11: 2C82] Phase 3
T12475	INDICATI	Esophageal cancer [ICD-11: 2B70] Discontinued in Phase 1
T12475	INDICATI	Female infertility [ICD-11: GA31] Phase 3
T12475	INDICATI	Mature B-cell lymphoma [ICD-11: 2A85] Phase 3
T12475	INDICATI	Ovarian developmental anomaly [ICD-11: LB45] Approved
T12475	INDICATI	Ovarian dysfunction [ICD-11: 5A80] Approved
T12475	INDICATI	Pituitary gland disorder [ICD-11: 5A60-5A61] Approved
T12475	INDICATI	Prostate disease [ICD-11: GA91] Phase 2
T12475	INDICATI	Prostate hyperplasia [ICD-11: GA90] Discontinued in Phase 2
T12475	INDICATI	Solid tumour/cancer [ICD-11: 2A00-2F9Z] Investigative
T12475	INDICATI	Uterine fibroid [ICD-11: 2E86] Discontinued in Phase 2
T12499	TARGETID	T12499
T12499	TARGNAME	LCK tyrosine protein kinase (LCK)
T12499	INDICATI	Cardiovascular disease [ICD-11: BA00-BE2Z] Phase 1
T12499	INDICATI	Postoperative inflammation [ICD-11: 1A00-CA43] Phase 1
T12499	INDICATI	Diabetes mellitus [ICD-11: 5A10] Investigative
T12499	INDICATI	Gram-positive bacterial infection [ICD-11: 1B74-1F40] Investigative
T12499	INDICATI	Myeloproliferative neoplasm [ICD-11: 2A20] Approved
T12499	INDICATI	Solid tumour/cancer [ICD-11: 2A00-2F9Z] Investigative
T12646	TARGETID	T12646
T12646	TARGNAME	Valosin-containing protein p97 (VCP)
T12646	INDICATI	Multiple myeloma [ICD-11: 2A83] Phase 1
T12646	INDICATI	Solid tumour/cancer [ICD-11: 2A00-2F9Z] Phase 1
T12719	TARGETID	T12719
T12719	TARGNAME	Cytomegalovirus Replication (CMV replication)
T12719	INDICATI	Virus infection [ICD-11: 1A24-1D9Z] Discontinued in Phase 2
T12808	TARGETID	T12808
T12808	TARGNAME	Protein kinase C alpha (PRKCA)
T12808	INDICATI	Human immunodeficiency virus disease [ICD-11: 1C60-1C62] Investigative
T12808	INDICATI	Muscular atrophy [ICD-11: 8B61] Approved
T12808	INDICATI	Transplant rejection [ICD-11: NE84] Phase 2
T12819	TARGETID	T12819
T12819	TARGNAME	E3 ubiquitin-protein ligase COP1 (RFWD2)
T12819	INDICATI	Genetic cardiac arrhythmia [ICD-11: BC65] Terminated
T12819	INDICATI	Malaria [ICD-11: 1F40-1F45] Approved
T12819	INDICATI	Ventricular tachyarrhythmia [ICD-11: BC71] Approved
T12837	TARGETID	T12837
T12837	TARGNAME	Histone-arginine methyltransferase CARM1 (CARM1)
T12837	INDICATI	Solid tumour/cancer [ICD-11: 2A00-2F9Z] Investigative
T12909	TARGETID	T12909
T12909	TARGNAME	Dystrophin (DMD)
T12909	INDICATI	Muscular dystrophy [ICD-11: 8C70] Phase 1
T12966	TARGETID	T12966
T12966	TARGNAME	Troponin C (TN-C)
T12966	INDICATI	Acquired cutaneous blood vessel malformation [ICD-11: EF20] Approved
T12966	INDICATI	Heart failure [ICD-11: BD10-BD1Z] Approved
T13017	TARGETID	T13017
T13017	TARGNAME	Syndecan-1 (SDC1)
T13017	INDICATI	Immune system disease [ICD-11: 4A01-4B41] Phase 1
T13017	INDICATI	Multiple myeloma [ICD-11: 2A83] Phase 1
T13057	TARGETID	T13057
T13057	TARGNAME	Protein-tyrosine phosphatase SHP-2 (PTPN11)
T13057	INDICATI	Solid tumour/cancer [ICD-11: 2A00-2F9Z] Phase 1
T13127	TARGETID	T13127
T13127	TARGNAME	Farnesyl protein transferase (Ftase)
T13127	INDICATI	Colorectal cancer [ICD-11: 2B91] Phase 1/2
T13127	INDICATI	Mature T-cell lymphoma [ICD-11: 2A90] Phase 2
T13127	INDICATI	Myelodysplastic syndrome [ICD-11: 2A37] Phase 2
T13127	INDICATI	Myeloproliferative neoplasm [ICD-11: 2A20] Phase 2
T13127	INDICATI	Pancreatic cancer [ICD-11: 2C10] Phase 1/2
T13127	INDICATI	Sexually transmitted infection [ICD-11: 1A9Y-1A9Z] Phase 2
T13127	INDICATI	Hepatitis virus infection [ICD-11: 1E50-1E51] Phase 2
T13127	INDICATI	Lung cancer [ICD-11: 2C25] Phase 1
T13127	INDICATI	Lymphoma [ICD-11: 2A80-2A86] Phase 1
T13127	INDICATI	Solid tumour/cancer [ICD-11: 2A00-2F9Z] Phase 1
T13201	TARGETID	T13201
T13201	TARGNAME	Carbonic anhydrase I (CA-I)
T13201	INDICATI	Breast cancer [ICD-11: 2C60-2C6Y] Phase 2
T13201	INDICATI	Glaucoma [ICD-11: 9C61] Approved
T13201	INDICATI	Rheumatoid arthritis [ICD-11: FA20] Phase 3
T13201	INDICATI	Seborrhoeic dermatitis [ICD-11: EA81] Approved
T13201	INDICATI	Solid tumour/cancer [ICD-11: 2A00-2F9Z] Investigative
T13251	TARGETID	T13251
T13251	TARGNAME	Interleukin-12 alpha (IL12A)
T13251	INDICATI	Crohn disease [ICD-11: DD70] Phase 2
T13251	INDICATI	Rheumatoid arthritis [ICD-11: FA20] Phase 2
T13251	INDICATI	Psoriasis [ICD-11: EA90] Approved
T13259	TARGETID	T13259
T13259	TARGNAME	Succinate-semialdehyde dehydrogenase (ALDH5A1)
T13259	INDICATI	Diagnostic imaging [ICD-11: N.A.] Approved
T13259	INDICATI	Nutritional deficiency [ICD-11: 5B50-5B71] Approved
T13260	TARGETID	T13260
T13260	TARGNAME	Aromatase (CYP19A1)
T13260	INDICATI	Bladder cancer [ICD-11: 2C94] Discontinued in Phase 2
T13260	INDICATI	Breast cancer [ICD-11: 2C60-2C6Y] Approved
T13260	INDICATI	Cushing syndrome [ICD-11: 5A70] Approved
T13260	INDICATI	Endometriosis [ICD-11: GA10] Phase 2
T13260	INDICATI	Neuropathy [ICD-11: 8C0Z] Phase 2
T13260	INDICATI	Oesophagitis [ICD-11: DA24] Phase 2/3
T13260	INDICATI	Prostate disease [ICD-11: GA91] Discontinued in Phase 2
T13348	TARGETID	T13348
T13348	TARGNAME	AP endonuclease 1 (APEX1)
T13348	INDICATI	Brain cancer [ICD-11: 2A00] Investigative
T13348	INDICATI	Melanoma [ICD-11: 2C30] Investigative
T13348	INDICATI	Solid tumour/cancer [ICD-11: 2A00-2F9Z] Phase 1
T13409	TARGETID	T13409
T13409	TARGNAME	Human immunodeficiency virus Matrix p17 (HIV MA)
T13409	INDICATI	Human immunodeficiency virus disease [ICD-11: 1C60-1C62] Phase 2
T13491	TARGETID	T13491
T13491	TARGNAME	Solute carrier family 29 member 1 (SLC29A1)
T13491	INDICATI	Angina pectoris [ICD-11: BA40] Approved
T13616	TARGETID	T13616
T13616	TARGNAME	Integrin-linked protein kinase 1 (ILK)
T13616	INDICATI	Solid tumour/cancer [ICD-11: 2A00-2F9Z] Investigative
T13629	TARGETID	T13629
T13629	TARGNAME	PD-1-PD-L1 interaction (PD-1/PD-L1 PPI)
T13629	INDICATI	Human immunodeficiency virus disease [ICD-11: 1C60-1C62] Patented
T13629	INDICATI	Inflammatory liver disease [ICD-11: DB97] Patented
T13629	INDICATI	Postoperative inflammation [ICD-11: 1A00-CA43] Patented
T13629	INDICATI	Solid tumour/cancer [ICD-11: 2A00-2F9Z] Patented
T13644	TARGETID	T13644
T13644	TARGNAME	Somatostatin receptor type 3 (SSTR3)
T13644	INDICATI	Alzheimer disease [ICD-11: 8A20] Terminated
T13644	INDICATI	Cushing syndrome [ICD-11: 5A70] Approved
T13644	INDICATI	Stomach cancer [ICD-11: 2B72] Investigative
T13712	TARGETID	T13712
T13712	TARGNAME	Cholesterol synthesis (Chole synth)
T13712	INDICATI	Cardiovascular disease [ICD-11: BA00-BE2Z] Phase 3
T13714	TARGETID	T13714
T13714	TARGNAME	Oxysterols receptor LXR-beta (NR1H2)
T13714	INDICATI	Arterial occlusive disease [ICD-11: BD40] Investigative
T13714	INDICATI	Atopic eczema [ICD-11: EA80] Phase 2
T13714	INDICATI	Depression [ICD-11: 6A70-6A7Z] Investigative
T13726	TARGETID	T13726
T13726	TARGNAME	Retinoic acid receptor RXR-alpha (RXRA)
T13726	INDICATI	Kaposi sarcoma [ICD-11: 2B57] Approved
T13726	INDICATI	Mycosis fungoides [ICD-11: 2B01] Approved
T13741	TARGETID	T13741
T13741	TARGNAME	Opioid receptor zeta (OGFR)
T13741	INDICATI	Pancreatic cancer [ICD-11: 2C10] Phase 2
T13741	INDICATI	Solid tumour/cancer [ICD-11: 2A00-2F9Z] Phase 1
T13852	TARGETID	T13852
T13852	TARGNAME	Sphingosine-1-phosphate receptor 1 (S1PR1)
T13852	INDICATI	Acne vulgaris [ICD-11: ED80] Phase 1
T13852	INDICATI	Cardiovascular disease [ICD-11: BA00-BE2Z] Investigative
T13852	INDICATI	Crohn disease [ICD-11: DD70] Phase 2
T13852	INDICATI	Multiple sclerosis [ICD-11: 8A40] Phase 2
T13852	INDICATI	Cutaneous lupus erythematosus [ICD-11: EB50-EB5Z] Phase 2
T13852	INDICATI	Diabetes mellitus [ICD-11: 5A10] Investigative
T13852	INDICATI	Pyoderma gangrenosum [ICD-11: EB21] Phase 2
T13852	INDICATI	Ulcerative colitis [ICD-11: DD71] Phase 2
T13852	INDICATI	Immune system disease [ICD-11: 4A01-4B41] Investigative
T13852	INDICATI	Liver cancer [ICD-11: 2C12] Phase 3
T13852	INDICATI	Lung cancer [ICD-11: 2C25] Phase 3
T13852	INDICATI	Postoperative inflammation [ICD-11: 1A00-CA43] Investigative
T13852	INDICATI	Psoriasis [ICD-11: EA90] Phase 2
T13852	INDICATI	Retinopathy [ICD-11: 9B71] Phase 1
T13852	INDICATI	Rheumatoid arthritis [ICD-11: FA20] Discontinued in Phase 1
T13852	INDICATI	Solid tumour/cancer [ICD-11: 2A00-2F9Z] Investigative
T13910	TARGETID	T13910
T13910	TARGNAME	Phosphofructokinase 2 (PFK2)
T13910	INDICATI	Type-1/2 diabete [ICD-11: 5A10-5A11] Phase 2
T14056	TARGETID	T14056
T14056	TARGNAME	Netrin (NET)
T14056	INDICATI	Parkinsonism [ICD-11: 8A00] Phase 2
T14065	TARGETID	T14065
T14065	TARGNAME	Integrin beta-7 (ITGB7)
T14065	INDICATI	Crohn disease [ICD-11: DD70] Approved
T14065	INDICATI	Ulcerative colitis [ICD-11: DD71] Approved
T14110	TARGETID	T14110
T14110	TARGNAME	Beta-klotho (KLB)
T14110	INDICATI	Type 2 diabetes mellitus [ICD-11: 5A11] Phase 1
T14121	TARGETID	T14121
T14121	TARGNAME	Virus Major envelope p37 (Viru p37)
T14121	INDICATI	Virus infection [ICD-11: 1A24-1D9Z] Phase 3
T14143	TARGETID	T14143
T14143	TARGNAME	Transforming growth factor beta 2 (TGFB2)
T14143	INDICATI	Colorectal cancer [ICD-11: 2B91] Phase 3
T14143	INDICATI	Ewing sarcoma [ICD-11: 2B52] Phase 2/3
T14143	INDICATI	Melanoma [ICD-11: 2C30] Phase 2/3
T14143	INDICATI	Ovarian cancer [ICD-11: 2C73] Phase 2/3
T14231	TARGETID	T14231
T14231	TARGNAME	Leucine-rich repeat-containing GPCR 5 (LGR5)
T14231	INDICATI	Solid tumour/cancer [ICD-11: 2A00-2F9Z] Investigative
T14342	TARGETID	T14342
T14342	TARGNAME	Human immunodeficiency virus Reverse transcriptase (HIV RT)
T14342	INDICATI	Breast cancer [ICD-11: 2C60-2C6Y] Phase 2
T14342	INDICATI	Cytomegaloviral disease [ICD-11: 1D82] Terminated
T14342	INDICATI	Hepatic fibrosis/cirrhosis [ICD-11: DB93] Phase 3
T14342	INDICATI	Hepatitis virus infection [ICD-11: 1E50-1E51] Approved
T14342	INDICATI	Human immunodeficiency virus disease [ICD-11: 1C60-1C62] Approved
T14342	INDICATI	Herpes simplex infection [ICD-11: 1F00] Terminated
T14342	INDICATI	Mycobacterium infection [ICD-11: 1B10-1B21] Phase 1
T14342	INDICATI	Sexually transmitted infection [ICD-11: 1A9Y-1A9Z] Phase 3
T14342	INDICATI	Solid tumour/cancer [ICD-11: 2A00-2F9Z] Phase 1
T14342	INDICATI	Unspecific body region injury [ICD-11: ND56] Phase 2
T14342	INDICATI	Virus infection [ICD-11: 1A24-1D9Z] Approved
T14463	TARGETID	T14463
T14463	TARGNAME	Sterol O-acyltransferase (SOAT)
T14463	INDICATI	Adrenal cancer [ICD-11: 2D11] Phase 1
T14541	TARGETID	T14541
T14541	TARGNAME	Clostridium difficile Toxin B (CD toxB)
T14541	INDICATI	Clostridium difficile enterocolitis [ICD-11: 1A04] Approved
T14541	INDICATI	Malaria [ICD-11: 1F40-1F45] Phase 3
T14557	TARGETID	T14557
T14557	TARGNAME	Interleukin 10 receptor (IL10RB)
T14557	INDICATI	General pain disorder [ICD-11: 8E43] Investigative
T14557	INDICATI	Indeterminate colitis [ICD-11: DD72] Investigative
T14557	INDICATI	Postoperative inflammation [ICD-11: 1A00-CA43] Investigative
T14558	TARGETID	T14558
T14558	TARGNAME	Tryptase alpha/beta-1 (Tryptase)
T14558	INDICATI	Asthma [ICD-11: CA23] Discontinued in Phase 2
T14558	INDICATI	Fungal infection [ICD-11: 1F29-1F2F] Approved
T14558	INDICATI	Indeterminate colitis [ICD-11: DD72] Discontinued in Phase 2
T14558	INDICATI	Solid tumour/cancer [ICD-11: 2A00-2F9Z] Approved
T14582	TARGETID	T14582
T14582	TARGNAME	Mycobacterium Biosynthetic alanine racemase (MycB alr)
T14582	INDICATI	Bacterial infection [ICD-11: 1A00-1C4Z] Approved
T14582	INDICATI	HIV-infected patients with tuberculosis [ICD-11: 1B10-1B14] Approved
T14592	TARGETID	T14592
T14592	TARGNAME	Apoptosis mediating surface antigen FAS (FAS)
T14592	INDICATI	Brain cancer [ICD-11: 2A00] Phase 3
T14592	INDICATI	Ovarian cancer [ICD-11: 2C73] Phase 3
T14592	INDICATI	Cerebral ischaemia [ICD-11: 8B1Z] Phase 2
T14592	INDICATI	Multiple myeloma [ICD-11: 2A83] Phase 1
T14592	INDICATI	Postoperative inflammation [ICD-11: 1A00-CA43] Investigative
T14592	INDICATI	Rheumatoid arthritis [ICD-11: FA20] Phase 2
T14592	INDICATI	Solid tumour/cancer [ICD-11: 2A00-2F9Z] Investigative
T14597	TARGETID	T14597
T14597	TARGNAME	Erbb2 tyrosine kinase receptor (HER2)
T14597	INDICATI	Bladder cancer [ICD-11: 2C94] Phase 1/2
T14597	INDICATI	Brain cancer [ICD-11: 2A00] Phase 1
T14597	INDICATI	Colorectal cancer [ICD-11: 2B91] Phase 1/2
T14597	INDICATI	Lung cancer [ICD-11: 2C25] Phase 1/2
T14597	INDICATI	Ovarian cancer [ICD-11: 2C73] Phase 1/2
T14597	INDICATI	Pancreatic cancer [ICD-11: 2C10] Phase 1/2
T14597	INDICATI	Stomach cancer [ICD-11: 2B72] Phase 1/2
T14597	INDICATI	Spinal cord/cranial nerve neoplasm [ICD-11: 2A02] Phase 1
T14597	INDICATI	Testicular cancer [ICD-11: 2C80] Phase 1
T14597	INDICATI	Breast cancer [ICD-11: 2C60-2C6Y] Application submitted
T14597	INDICATI	Solid tumour/cancer [ICD-11: 2A00-2F9Z] Phase 2
T14597	INDICATI	Urogenital cancer [ICD-11: 2C95-2C9Z] Phase 2
T14597	INDICATI	Lymphoma [ICD-11: 2A80-2A86] Phase 2
T14597	INDICATI	Malignant haematopoietic neoplasm [ICD-11: 2B33] Phase 3
T14597	INDICATI	Malignant mesenchymal neoplasm [ICD-11: 2B5D-2B5Y] Phase 1/2
T14597	INDICATI	Metastatic biliary tract neoplasms [ICD-11: 2C14-2C17] Phase 2/3
T14597	INDICATI	Metastatic malignant neoplasm [ICD-11: 2D50-2E09] Phase 1
T14597	INDICATI	Prostate cancer [ICD-11: 2C82] Approved
T14597	INDICATI	Retinal vascular occlusion [ICD-11: 9B74] Phase 1/2
T14602	TARGETID	T14602
T14602	TARGNAME	Coagulation factor VIII (F8)
T14602	INDICATI	Angina pectoris [ICD-11: BA40] Investigative
T14602	INDICATI	Cerebral ischaemia [ICD-11: 8B1Z] Approved
T14602	INDICATI	Sepsis [ICD-11: 1G40-1G41] Approved
T14602	INDICATI	Coagulation defect [ICD-11: 3B10] Approved
T14602	INDICATI	Ischaemic/haemorrhagic stroke [ICD-11: 8B20] Phase 3
T14602	INDICATI	Supraventricular tachyarrhythmia [ICD-11: BC81] Phase 2
T14602	INDICATI	Von Willebrand disease [ICD-11: 3B12] Phase 3
T14676	TARGETID	T14676
T14676	TARGNAME	A proliferation-inducing ligand (APRIL)
T14676	INDICATI	Lymphoma [ICD-11: 2A80-2A86] Phase 3
T14731	TARGETID	T14731
T14731	TARGNAME	NAD-dependent deacetylase sirtuin-1 (SIRT1)
T14731	INDICATI	Choreiform disorder [ICD-11: 8A01] Phase 2
T14731	INDICATI	Chronic obstructive pulmonary disease [ICD-11: CA22] Phase 2
T14731	INDICATI	Colon cancer [ICD-11: 2B90] Discontinued in Phase 2
T14731	INDICATI	Malignant haematopoietic neoplasm [ICD-11: 2B33] Discontinued in Phase 2
T14731	INDICATI	Type 2 diabetes mellitus [ICD-11: 5A11] Discontinued in Phase 2
T14731	INDICATI	Obesity [ICD-11: 5B80-5B81] Phase 2
T14731	INDICATI	Rheumatoid arthritis [ICD-11: FA20] Phase 3
T14731	INDICATI	Systemic sclerosis [ICD-11: 4A42] Phase 3
T14731	INDICATI	Vasculitis [ICD-11: 4A44] Phase 3
T14731	INDICATI	Solid tumour/cancer [ICD-11: 2A00-2F9Z] Investigative
T14755	TARGETID	T14755
T14755	TARGNAME	TNF related activation protein (CD40LG)
T14755	INDICATI	B-cell lymphoma [ICD-11: 2A86] Phase 1
T14755	INDICATI	Diabetes mellitus [ICD-11: 5A10] Phase 2
T14755	INDICATI	Diffuse large B-cell lymphoma [ICD-11: 2A81] Terminated
T14755	INDICATI	Malignant haematopoietic neoplasm [ICD-11: 2B33] Terminated
T14755	INDICATI	Lupus erythematosus [ICD-11: 4A40] Phase 1
T14755	INDICATI	Rheumatoid arthritis [ICD-11: FA20] Phase 1
T14755	INDICATI	Thrombocytopenia [ICD-11: 3B64] Phase 1
T14755	INDICATI	Lymphoma [ICD-11: 2A80-2A86] Phase 2
T14755	INDICATI	Mature B-cell leukaemia [ICD-11: 2A82] Phase 2
T14755	INDICATI	Mature B-cell lymphoma [ICD-11: 2A85] Phase 2
T14755	INDICATI	Melanoma [ICD-11: 2C30] Investigative
T14755	INDICATI	Prostate cancer [ICD-11: 2C82] Phase 1
T14755	INDICATI	Sjogren syndrome [ICD-11: 4A43] Phase 1
T14755	INDICATI	Solid tumour/cancer [ICD-11: 2A00-2F9Z] Phase 1
T14825	TARGETID	T14825
T14825	TARGNAME	VEGFR2 messenger RNA (VEGFR2 mRNA)
T14825	INDICATI	Degenerative high myopia [ICD-11: 9B76] Discontinued in Phase 2
T14834	TARGETID	T14834
T14834	TARGNAME	Cytosolic phospholipase A2 (GIVA cPLA2)
T14834	INDICATI	Asthma [ICD-11: CA23] Terminated
T14834	INDICATI	Atopic eczema [ICD-11: EA80] Phase 1/2
T14853	TARGETID	T14853
T14853	TARGNAME	Fibroblast growth factor-23 (FGF23)
T14853	INDICATI	Vitamin/non-protein cofactor absorption/transport disorder [ICD-11: 5C63] Approved
T14894	TARGETID	T14894
T14894	TARGNAME	Caspase-10 (CASP10)
T14894	INDICATI	Neurodegenerative disorder [ICD-11: 8A20-8A23] Patented
T14908	TARGETID	T14908
T14908	TARGNAME	Ceramide glucosyltransferase (UGCG)
T14908	INDICATI	Lysosomal disease [ICD-11: 5C56] Approved
T14908	INDICATI	Metabolic disorder [ICD-11: 5C50-5D2Z] Approved
T14908	INDICATI	Parkinsonism [ICD-11: 8A00] Phase 2
T14912	TARGETID	T14912
T14912	TARGNAME	Induced myeloid leukemia cell differentiation protein Mcl-1 (MCL1)
T14912	INDICATI	Acute myeloid leukaemia [ICD-11: 2A60] Phase 1
T14912	INDICATI	Multiple myeloma [ICD-11: 2A83] Phase 1
T14912	INDICATI	Asthma [ICD-11: CA23] Terminated
T14912	INDICATI	Malignant haematopoietic neoplasm [ICD-11: 2B33] Phase 1
T14912	INDICATI	Rheumatoid arthritis [ICD-11: FA20] Investigative
T14912	INDICATI	Solid tumour/cancer [ICD-11: 2A00-2F9Z] Investigative
T14912	INDICATI	Trematode disease [ICD-11: 1F8Y] Withdrawn from market
T14945	TARGETID	T14945
T14945	TARGNAME	Centromeric protein E (CENPE)
T14945	INDICATI	Solid tumour/cancer [ICD-11: 2A00-2F9Z] Terminated
T15000	TARGETID	T15000
T15000	TARGNAME	Cytotoxic T-lymphocyte protein 4 (CTLA-4)
T15000	INDICATI	Cervical cancer [ICD-11: 2C77] Phase 1/2
T15000	INDICATI	Solid tumour/cancer [ICD-11: 2A00-2F9Z] Phase 1
T15000	INDICATI	Diabetes mellitus [ICD-11: 5A10] Investigative
T15000	INDICATI	Melanoma [ICD-11: 2C30] Approved
T15000	INDICATI	Pleural mesothelioma [ICD-11: 2C26] Phase 3
T15000	INDICATI	Rheumatoid arthritis [ICD-11: FA20] Investigative
T15023	TARGETID	T15023
T15023	TARGNAME	Neuropilin-1 (NRP1)
T15023	INDICATI	Retinopathy [ICD-11: 9B71] Approved
T15023	INDICATI	Solid tumour/cancer [ICD-11: 2A00-2F9Z] Phase 1
T15068	TARGETID	T15068
T15068	TARGNAME	Focal adhesion kinase 1 (FAK)
T15068	INDICATI	Ovarian cancer [ICD-11: 2C73] Phase 2
T15068	INDICATI	Pancreatic cancer [ICD-11: 2C10] Phase 1
T15068	INDICATI	Peritoneal cancer [ICD-11: 2C51] Phase 1/2
T15068	INDICATI	Solid tumour/cancer [ICD-11: 2A00-2F9Z] Phase 1
T15068	INDICATI	Pulmonary hypertension [ICD-11: BB01] Phase 1
T15107	TARGETID	T15107
T15107	TARGNAME	Human immunodeficiency virus Nucleocapsid p7 (HIV p7)
T15107	INDICATI	Human immunodeficiency virus disease [ICD-11: 1C60-1C62] Phase 2
T15117	TARGETID	T15117
T15117	TARGNAME	Adrenergic receptor (ADR)
T15117	INDICATI	Allergic/hypersensitivity disorder [ICD-11: 4A80-4A8Z] Discontinued in Phase 1
T15117	INDICATI	Attention deficit hyperactivity disorder [ICD-11: 6A05] Phase 2
T15117	INDICATI	Cardiovascular disease [ICD-11: BA00-BE2Z] Withdrawn from market
T15117	INDICATI	Cushing syndrome [ICD-11: 5A70] Approved
T15117	INDICATI	Glaucoma [ICD-11: 9C61] Approved
T15117	INDICATI	Hypertension [ICD-11: BA00-BA04] Approved
T15117	INDICATI	Mild neurocognitive disorder [ICD-11: 6D71] Phase 3
T15117	INDICATI	Orthostatic hypotension [ICD-11: BA21] Approved
T15117	INDICATI	Parkinsonism [ICD-11: 8A00] Patented
T15117	INDICATI	Tonus and reflex abnormality [ICD-11: MB47] Patented
T15167	TARGETID	T15167
T15167	TARGNAME	Collagen I (COL1A2)
T15167	INDICATI	Systemic sclerosis [ICD-11: 4A42] Phase 2
T15197	TARGETID	T15197
T15197	TARGNAME	Potential penetration (PP)
T15197	INDICATI	Thyrotoxicosis [ICD-11: 5A02] Investigative
T15334	TARGETID	T15334
T15334	TARGNAME	Cholesteryl ester transfer protein (CETP)
T15334	INDICATI	Arterial occlusive disease [ICD-11: BD40] Discontinued in Phase 1
T15334	INDICATI	Cardiovascular disease [ICD-11: BA00-BE2Z] Phase 2
T15334	INDICATI	Chronic arterial occlusive disease [ICD-11: BD4Z] Discontinued in Phase 2
T15334	INDICATI	Hyper-lipoproteinaemia [ICD-11: 5C80] Discontinued in Phase 2
T15334	INDICATI	Dyslipidemia [ICD-11: 5C80-5C81] Discontinued in Phase 1
T15334	INDICATI	Myocardial infarction [ICD-11: BA41-BA43] Phase 3
T15334	INDICATI	Inborn lipid metabolism error [ICD-11: 5C52] Phase 2
T15344	TARGETID	T15344
T15344	TARGNAME	Activation-inducible TNFR family receptor (TNFRSF18)
T15344	INDICATI	Melanoma [ICD-11: 2C30] Phase 1
T15344	INDICATI	Solid tumour/cancer [ICD-11: 2A00-2F9Z] Phase 1/2
T15377	TARGETID	T15377
T15377	TARGNAME	Sarcoplasmic/endoplasmic reticulum calcium ATPase 2 (ATP2A2)
T15377	INDICATI	Heart failure [ICD-11: BD10-BD1Z] Phase 2
T15377	INDICATI	Hypertension [ICD-11: BA00-BA04] Discontinued in Phase 1
T15439	TARGETID	T15439
T15439	TARGNAME	C5a anaphylatoxin chemotactic receptor (C5AR1)
T15439	INDICATI	Atopic eczema [ICD-11: EA80] Phase 2
T15439	INDICATI	Haemolytic anemia [ICD-11: 3A20-3A2Z] Phase 2
T15439	INDICATI	Vasculitis [ICD-11: 4A44] Phase 2
T15439	INDICATI	Postoperative inflammation [ICD-11: 1A00-CA43] Investigative
T15439	INDICATI	Rheumatoid arthritis [ICD-11: FA20] Discontinued in Phase 1
T15494	TARGETID	T15494
T15494	TARGNAME	GHR messenger RNA (GHR mRNA)
T15494	INDICATI	Pituitary gland disorder [ICD-11: 5A60-5A61] Phase 1
T15497	TARGETID	T15497
T15497	TARGNAME	Prostaglandin E2 receptor EP1 (PTGER1)
T15497	INDICATI	Abnormal micturition [ICD-11: MF50] Terminated
T15497	INDICATI	Pain [ICD-11: MG30-MG3Z] Discontinued in Phase 2
T15497	INDICATI	Solid tumour/cancer [ICD-11: 2A00-2F9Z] Clinical trial
T15497	INDICATI	Thrombosis [ICD-11: DB61-GB90] Phase 3
T15556	TARGETID	T15556
T15556	TARGNAME	Endothelial plasminogen activator inhibitor (SERPINE1)
T15556	INDICATI	Asthma [ICD-11: CA23] Phase 2
T15556	INDICATI	Solid tumour/cancer [ICD-11: 2A00-2F9Z] Terminated
T15556	INDICATI	Thrombosis [ICD-11: DB61-GB90] Phase 1
T15569	TARGETID	T15569
T15569	TARGNAME	Methylmalonyl-CoA mutase (MMUT)
T15569	INDICATI	Vitamin deficiency [ICD-11: 5B55-5B5F] Approved
T15571	TARGETID	T15571
T15571	TARGNAME	5-HT 5A receptor (HTR5A)
T15571	INDICATI	Pituitary gland disorder [ICD-11: 5A60-5A61] Approved
T15610	TARGETID	T15610
T15610	TARGNAME	Puromycin-sensitive aminopeptidase (NPEPPS)
T15610	INDICATI	Acute myeloid leukaemia [ICD-11: 2A60] Phase 2
T15610	INDICATI	Myelodysplastic syndrome [ICD-11: 2A37] Phase 2
T15639	TARGETID	T15639
T15639	TARGNAME	Zinc finger protein (ZNF)
T15639	INDICATI	Acne vulgaris [ICD-11: ED80] Phase 2
T15700	TARGETID	T15700
T15700	TARGNAME	Caspase-8 (CASP8)
T15700	INDICATI	Choreiform disorder [ICD-11: 8A01] Patented
T15700	INDICATI	Diabetes mellitus [ICD-11: 5A10] Investigative
T15700	INDICATI	Solid tumour/cancer [ICD-11: 2A00-2F9Z] Investigative
T15739	TARGETID	T15739
T15739	TARGNAME	Cellular tumor antigen p53 (TP53)
T15739	INDICATI	Acute myeloid leukaemia [ICD-11: 2A60] Phase 2
T15739	INDICATI	Bladder cancer [ICD-11: 2C94] Phase 1
T15739	INDICATI	Brain cancer [ICD-11: 2A00] Phase 2
T15739	INDICATI	Pancreatic cancer [ICD-11: 2C10] Phase 2
T15739	INDICATI	Solid tumour/cancer [ICD-11: 2A00-2F9Z] Phase 1
T15739	INDICATI	Cervical cancer [ICD-11: 2C77] Phase 1
T15739	INDICATI	Endometrial cancer [ICD-11: 2C76] Phase 1
T15739	INDICATI	Fallopian tube cancer [ICD-11: 2C74] Phase 1
T15739	INDICATI	Head and neck cancer [ICD-11: 2D42] Phase 1
T15739	INDICATI	Ovarian cancer [ICD-11: 2C73] Phase 1
T15739	INDICATI	Peritoneal cancer [ICD-11: 2C51] Phase 1
T15739	INDICATI	Colorectal cancer [ICD-11: 2B91] Phase 1/2
T15739	INDICATI	Esophageal cancer [ICD-11: 2B70] Phase 1
T15739	INDICATI	Myelodysplastic syndrome [ICD-11: 2A37] Phase 1
T15739	INDICATI	Lip/oral cavity/pharynx neoplasm [ICD-11: 2B6E] Discontinued in Phase 2
T15739	INDICATI	Liposarcoma [ICD-11: 2B59] Phase 1
T15739	INDICATI	Malignant haematopoietic neoplasm [ICD-11: 2B33] Phase 1
T15739	INDICATI	Lymphoma [ICD-11: 2A80-2A86] Phase 1
T15739	INDICATI	Toxicity [ICD-11: N.A.] Terminated
T15739	INDICATI	Transplant rejection [ICD-11: NE84] Phase 3
T15776	TARGETID	T15776
T15776	TARGNAME	Pyruvate dehydrogenase kinase 1 (PDHK1)
T15776	INDICATI	Metastatic tumour [ICD-11: 2D50-2E2Z] Patented
T15776	INDICATI	Solid tumour/cancer [ICD-11: 2A00-2F9Z] Patented
T15783	TARGETID	T15783
T15783	TARGNAME	NKG2-A/B-activating NK receptor (NKG2A)
T15783	INDICATI	Head and neck cancer [ICD-11: 2D42] Phase 2
T15783	INDICATI	Mature B-cell leukaemia [ICD-11: 2A82] Phase 1/2
T15783	INDICATI	Solid tumour/cancer [ICD-11: 2A00-2F9Z] Phase 1
T15783	INDICATI	Rheumatoid arthritis [ICD-11: FA20] Phase 2
T15784	TARGETID	T15784
T15784	TARGNAME	Lipid peroxidation (LPO)
T15784	INDICATI	Alzheimer disease [ICD-11: 8A20] Phase 2
T15784	INDICATI	Dissociative neurological symptom disorder [ICD-11: 6B60] Discontinued in Phase 1
T15784	INDICATI	Immune system disease [ICD-11: 4A01-4B41] Investigative
T15784	INDICATI	Ischemia [ICD-11: 8B10-8B11] Phase 2
T15795	TARGETID	T15795
T15795	TARGNAME	TWIK-related acid-sensitive potassium channel 1 (TASK1)
T15795	INDICATI	Obstructive sleep apnoea [ICD-11: 7A41] Phase 2
T15803	TARGETID	T15803
T15803	TARGNAME	Factor XI messenger RNA (F11 mRNA)
T15803	INDICATI	Alzheimer disease [ICD-11: 8A20] Clinical trial
T15803	INDICATI	Coagulation defect [ICD-11: 3B10] Phase 1
T15803	INDICATI	Thrombosis [ICD-11: DB61-GB90] Investigative
T15855	TARGETID	T15855
T15855	TARGNAME	Dipeptidyl peptidase 8 (DPP-8)
T15855	INDICATI	Neutropenia [ICD-11: 4B00] Phase 3
T15867	TARGETID	T15867
T15867	TARGNAME	Gastric carcinoma-associated antigen MG7 (MG7)
T15867	INDICATI	Acute myeloid leukaemia [ICD-11: 2A60] Phase 1/2
[truncated: 2,117 more rows]

## Sheet: DrugBank
Gene Symbol	Gene ID	Disease Name	Disease ID	Direct Evidence	Inference Network	Inference Score	Reference Count
PTGS2	5743	Colonic Neoplasms	MESH:D003110	marker/mechanism	1,2-Dimethylhydrazine|1-(4-chlorobenzoyl)-5-methoxy-2-1H-indole-3-acetic acid 3-(nitrooxymethyl)phenyl ester|1,4-phenylenebis(methylene)selenocyanate|2-amino-1-methyl-6-phenylimidazo(4,5-b)pyridine|2-amino-3,8-dimethylimidazo(4,5-f)quinoxaline|2-amino-3-methylimidazo(4,5-f)quinoline|3,3'-diindolylmethane|Acetaminophen|Acetylcysteine|Apigenin|arsenite|Asbestos|Aspirin|astaxanthine|Atenolol|Atrazin…	216.1	243
TP53	7157	Colonic Neoplasms	MESH:D003110	marker/mechanism	1,2-Dimethylhydrazine|1,4-phenylenebis(methylene)selenocyanate|2-amino-1-methyl-6-phenylimidazo(4,5-b)pyridine|2-amino-3,8-dimethylimidazo(4,5-f)quinoxaline|3,3'-diindolylmethane|3,7,11,15-tetramethyl-2,4,6,10,14-hexadecapentaenoic acid|4-hydroxy-2-nonenal|6-((3-chloro)anilino)-2-(isopropyl-2-hydroxyethylamino)-9-isopropylpurine|Acetaminophen|Acetylcysteine|alvocidib|Apigenin|arsenite|Asbestos|As…	202.48	235
CDKN1A	1026	Colonic Neoplasms	MESH:D003110	marker/mechanism	1,2-Dimethylhydrazine|1,4-phenylenebis(methylene)selenocyanate|2-amino-1-methyl-6-phenylimidazo(4,5-b)pyridine|2-amino-3,8-dimethylimidazo(4,5-f)quinoxaline|2-amino-3-methylimidazo(4,5-f)quinoline|3,3'-diindolylmethane|3,7,11,15-tetramethyl-2,4,6,10,14-hexadecapentaenoic acid|4-hydroxy-2-nonenal|6-((3-chloro)anilino)-2-(isopropyl-2-hydroxyethylamino)-9-isopropylpurine|Acetaminophen|Acetylcysteine…	202.42	229
CCND1	595	Colonic Neoplasms	MESH:D003110	marker/mechanism	1,2-Dimethylhydrazine|1,4-phenylenebis(methylene)selenocyanate|2',3-dimethyl-4-aminobiphenyl|2-amino-1-methyl-6-phenylimidazo(4,5-b)pyridine|2-amino-3,8-dimethylimidazo(4,5-f)quinoxaline|3,3'-diindolylmethane|3,7,11,15-tetramethyl-2,4,6,10,14-hexadecapentaenoic acid|4-hydroxy-2-nonenal|Acetaminophen|Acetylcysteine|alachlor|alvocidib|arsenite|Aspirin|Atrazine|Azacitidine|Azoxymethane|Benzo(a)pyren…	201.88	223
RELA	5970	Colonic Neoplasms	MESH:D003110	marker/mechanism	1,2-Dimethylhydrazine|2-amino-1-methyl-6-phenylimidazo(4,5-b)pyridine|3,3'-diindolylmethane|4-hydroxy-2-nonenal|Acetaminophen|Acetylcysteine|alachlor|Anethole Trithione|Apigenin|arsenite|Asbestos|Aspirin|Atrazine|Azacitidine|Azoxymethane|Benzo(a)pyrene|beta-ionone|betulin|Bezafibrate|Butylated Hydroxytoluene|Butyrates|Caffeine|Camptothecin|Carbaryl|Carmustine|Celecoxib|Chitosan|chlorophyllin|Chol…	201.78	227
BCL2	596	Colonic Neoplasms	MESH:D003110	marker/mechanism	1,2-Dimethylhydrazine|2-amino-1-methyl-6-phenylimidazo(4,5-b)pyridine|2-amino-3,8-dimethylimidazo(4,5-f)quinoxaline|2'-benzoyloxycinnamaldehyde|3,3'-diindolylmethane|Acetaminophen|Acetylcysteine|alachlor|alvocidib|Apigenin|arsenite|Asbestos|Aspirin|Atrazine|Azoxymethane|Benzo(a)pyrene|beta-2-himachalen-6-ol|beta-ionone|Bezafibrate|Butyrates|Camptothecin|Carbofuran|Carmustine|cationic amphipathic …	201.77	237
TNF	7124	Colonic Neoplasms	MESH:D003110	marker/mechanism|therapeutic	1,2-Dimethylhydrazine|2-amino-1-methyl-6-phenylimidazo(4,5-b)pyridine|2-amino-3,8-dimethylimidazo(4,5-f)quinoxaline|2'-benzoyloxycinnamaldehyde|3,3'-diindolylmethane|3,7,11,15-tetramethyl-2,4,6,10,14-hexadecapentaenoic acid|4-hydroxy-2-nonenal|Acetaminophen|Acetylcysteine|alachlor|alvocidib|Anethole Trithione|Apigenin|arsenite|Asbestos|Aspirin|astaxanthine|Atrazine|Azacitidine|Azathioprine|Azoxym…	199.52	241
BAX	581	Colonic Neoplasms	MESH:D003110	marker/mechanism	1,2-Dimethylhydrazine|2-amino-1-methyl-6-phenylimidazo(4,5-b)pyridine|2-amino-3,8-dimethylimidazo(4,5-f)quinoxaline|3,3'-diindolylmethane|4-hydroxy-2-nonenal|Acetaminophen|Acetylcysteine|alachlor|alvocidib|Apigenin|arsenite|Asbestos|Aspirin|Atrazine|Azoxymethane|Benzo(a)pyrene|beta-2-himachalen-6-ol|beta-ionone|Bezafibrate|Butyrates|Caffeine|Camptothecin|Carbofuran|Carmustine|cationic amphipathic…	198.74	229
CASP3	836	Colonic Neoplasms	MESH:D003110		1,2-Dimethylhydrazine|1,4-phenylenebis(methylene)selenocyanate|2-amino-1-methyl-6-phenylimidazo(4,5-b)pyridine|2-amino-3,8-dimethylimidazo(4,5-f)quinoxaline|2'-benzoyloxycinnamaldehyde|3,3'-diindolylmethane|4-hydroxy-2-nonenal|6-((3-chloro)anilino)-2-(isopropyl-2-hydroxyethylamino)-9-isopropylpurine|Acetaminophen|Acetylcysteine|alvocidib|Apigenin|arsenite|Aspirin|Atenolol|Atrazine|Azacitidine|Azo…	195.47	239
PCNA	5111	Colonic Neoplasms	MESH:D003110	marker/mechanism	1,2-Dimethylhydrazine|1,4-phenylenebis(methylene)selenocyanate|2',3-dimethyl-4-aminobiphenyl|2-amino-1-methyl-6-phenylimidazo(4,5-b)pyridine|4-hydroxy-2-nonenal|Acetaminophen|Acetylcysteine|alvocidib|Apigenin|arsenite|Aspirin|Atrazine|Azacitidine|Azathioprine|Azoxymethane|Benzo(a)pyrene|Bezafibrate|bromodichloromethane|Butylated Hydroxytoluene|Butyrates|Caffeine|Celecoxib|chlorophyllin|Cholic Aci…	189.37	214
MAPK3	5595	Colonic Neoplasms	MESH:D003110		2-amino-1-methyl-6-phenylimidazo(4,5-b)pyridine|2'-benzoyloxycinnamaldehyde|3,3'-diindolylmethane|3,7,11,15-tetramethyl-2,4,6,10,14-hexadecapentaenoic acid|4-hydroxy-2-nonenal|Acetaminophen|Acetylcysteine|alvocidib|Antifungal Agents|Apigenin|arsenite|Aspirin|Atenolol|Atrazine|Azathioprine|Azoxymethane|Bacterial Toxins|Benzo(a)pyrene|beta-2-himachalen-6-ol|beta-ionone|Bezafibrate|Butyrates|Caffein…	188.17	220
MAPK1	5594	Colonic Neoplasms	MESH:D003110		2-amino-1-methyl-6-phenylimidazo(4,5-b)pyridine|2'-benzoyloxycinnamaldehyde|3,3'-diindolylmethane|3,7,11,15-tetramethyl-2,4,6,10,14-hexadecapentaenoic acid|4-hydroxy-2-nonenal|6-((3-chloro)anilino)-2-(isopropyl-2-hydroxyethylamino)-9-isopropylpurine|Acetaminophen|Acetylcysteine|alvocidib|Antifungal Agents|Apigenin|arsenite|Asbestos|Aspirin|Atenolol|Atrazine|Azathioprine|Azoxymethane|Bacterial Tox…	184.38	220
PARP1	142	Colonic Neoplasms	MESH:D003110		2-amino-1-methyl-6-phenylimidazo(4,5-b)pyridine|2-amino-3,4-dimethylimidazo(4,5-f)quinoline|2-amino-3,8-dimethylimidazo(4,5-f)quinoxaline|2-amino-3-methylimidazo(4,5-f)quinoline|2-amino-6-methyldipyrido(1,2-a-3',2'-d)imidazole|2'-benzoyloxycinnamaldehyde|3,3'-diindolylmethane|4-hydroxy-2-nonenal|Acetaminophen|Acetylcysteine|alvocidib|Apigenin|arsenite|Asbestos|Aspirin|Atrazine|Azoxymethane|Benzo(…	179.89	215
IL1B	3553	Colonic Neoplasms	MESH:D003110	marker/mechanism	2-amino-1-methyl-6-phenylimidazo(4,5-b)pyridine|2-amino-3,8-dimethylimidazo(4,5-f)quinoxaline|2'-benzoyloxycinnamaldehyde|3,7,11,15-tetramethyl-2,4,6,10,14-hexadecapentaenoic acid|4-hydroxy-2-nonenal|Acetaminophen|Acetylcysteine|Apigenin|arsenite|Aspirin|astaxanthine|Atrazine|Azacitidine|Azathioprine|Azoxymethane|Benzo(a)pyrene|Bezafibrate|bromodichloromethane|Butyrates|Caffeine|Camptothecin|Carm…	179.29	216
IL6	3569	Colonic Neoplasms	MESH:D003110		1,2-Dimethylhydrazine|2-amino-1-methyl-6-phenylimidazo(4,5-b)pyridine|3,3'-diindolylmethane|3,7,11,15-tetramethyl-2,4,6,10,14-hexadecapentaenoic acid|4-hydroxy-2-nonenal|Acetaminophen|Acetylcysteine|Apigenin|arsenite|Asbestos|Aspirin|astaxanthine|Azacitidine|Azathioprine|Azoxymethane|Benzo(a)pyrene|Bezafibrate|Butyrates|Caffeine|Carmustine|Celecoxib|CEP 33779|Chitosan|chrysin|cinnamic aldehyde|Ci…	177.7	230
CAT	847	Colonic Neoplasms	MESH:D003110		1,2-Dimethylhydrazine|2-amino-1-methyl-6-phenylimidazo(4,5-b)pyridine|4-hydroxy-2-nonenal|4-methoxycinnamic acid|Acetaminophen|Acetylcysteine|alachlor|Anethole Trithione|Apigenin|arsenite|Aspirin|astaxanthine|Atenolol|Atrazine|Benzo(a)pyrene|Bezafibrate|Butylated Hydroxytoluene|Butyrates|Caffeine|Carbaryl|Carbofuran|Carmustine|Celecoxib|Chitosan|chlorophyllin|Cholic Acid|chrysin|cinnamic aldehyde…	176.99	197
CYP1A2	1544	Colonic Neoplasms	MESH:D003110		1,4-phenylenebis(methylene)selenocyanate|1-O-hexyl-2,3,5-trimethylhydroquinone|2-amino-1-methyl-6-phenylimidazo(4,5-b)pyridine|2-amino-3,4-dimethylimidazo(4,5-f)quinoline|2-amino-3,8-dimethylimidazo(4,5-f)quinoxaline|2-amino-3-methylimidazo(4,5-f)quinoline|2-amino-6-methyldipyrido(1,2-a-3',2'-d)imidazole|3,3'-diindolylmethane|4-hydroxy-2-nonenal|Acetaminophen|Acetylcysteine|alachlor|Apigenin|arse…	174.26	157
NOS2	4843	Colonic Neoplasms	MESH:D003110	marker/mechanism	1,2-Dimethylhydrazine|1-(4-chlorobenzoyl)-5-methoxy-2-1H-indole-3-acetic acid 3-(nitrooxymethyl)phenyl ester|2-amino-1-methyl-6-phenylimidazo(4,5-b)pyridine|2'-benzoyloxycinnamaldehyde|3,3'-diindolylmethane|4-hydroxy-2-nonenal|Acetaminophen|Acetylcysteine|alachlor|Apigenin|arsenite|Asbestos|Aspirin|astaxanthine|Atenolol|Atrazine|Azathioprine|Azoxymethane|Benzo(a)pyrene|beta-ionone|Caffeine|Carbar…	174.12	216
CCNB1	891	Colonic Neoplasms	MESH:D003110		2-amino-1-methyl-6-phenylimidazo(4,5-b)pyridine|2-amino-3,8-dimethylimidazo(4,5-f)quinoxaline|3,3'-diindolylmethane|4-hydroxy-2-nonenal|Acetaminophen|Acetylcysteine|alachlor|alvocidib|Apigenin|arsenite|Aspirin|Atrazine|Azacitidine|Azathioprine|Benzo(a)pyrene|Bezafibrate|Butylated Hydroxytoluene|Butyrates|Caffeine|Camptothecin|CB 403|Celecoxib|chrysin|Cisplatin|Curcumin|Decitabine|Dexamethasone|di…	170.27	165
NFKB1	4790	Colonic Neoplasms	MESH:D003110	marker/mechanism	1,4-phenylenebis(methylene)selenocyanate|2-amino-1-methyl-6-phenylimidazo(4,5-b)pyridine|4-hydroxy-2-nonenal|Acetaminophen|Acetylcysteine|alachlor|Anethole Trithione|Apigenin|arsenite|Aspirin|Atrazine|Azoxymethane|Benzo(a)pyrene|beta-ionone|Bezafibrate|Butylated Hydroxytoluene|Butyrates|Caffeine|Carbaryl|Carmustine|Celecoxib|chlorophyllin|chrysin|cinnamic aldehyde|Cisplatin|Curcumin|DDT|Decitabin…	168.57	193
IFNG	3458	Colonic Neoplasms	MESH:D003110	therapeutic	1,2-Dimethylhydrazine|2-amino-1-methyl-6-phenylimidazo(4,5-b)pyridine|3,3'-diindolylmethane|4-hydroxy-2-nonenal|Acetaminophen|Acetylcysteine|Apigenin|arsenite|Asbestos|Aspirin|astaxanthine|Atrazine|Azacitidine|Azathioprine|Azoxymethane|Benzo(a)pyrene|betulin|Bezafibrate|bromodichloromethane|Butyrates|Chenodeoxycholic Acid|chlorophyllin|chrysin|cinnamic aldehyde|Cisplatin|Curcumin|Decitabine|Deoxy…	167.44	218
JUN	3725	Colonic Neoplasms	MESH:D003110	marker/mechanism	2-amino-1-methyl-6-phenylimidazo(4,5-b)pyridine|2-amino-3,8-dimethylimidazo(4,5-f)quinoxaline|2-amino-3-methylimidazo(4,5-f)quinoline|3,7,11,15-tetramethyl-2,4,6,10,14-hexadecapentaenoic acid|4-hydroxy-2-nonenal|Acetaminophen|Acetylcysteine|alvocidib|Apigenin|arsenite|Asbestos|Aspirin|Atrazine|Azathioprine|Benzo(a)pyrene|Bezafibrate|bromodichloromethane|Caffeine|Camptothecin|Celecoxib|Chenodeoxyc…	162.05	179
FOS	2353	Colonic Neoplasms	MESH:D003110		2-amino-1-methyl-6-phenylimidazo(4,5-b)pyridine|2-amino-3,8-dimethylimidazo(4,5-f)quinoxaline|3,7,11,15-tetramethyl-2,4,6,10,14-hexadecapentaenoic acid|4-hydroxy-2-nonenal|Acetaminophen|Acetylcysteine|Apigenin|arsenite|Asbestos|Aspirin|Atrazine|Azathioprine|Benzo(a)pyrene|Bezafibrate|Butyrates|Caffeine|Carbaryl|Celecoxib|Chenodeoxycholic Acid|chrysin|cinnamic aldehyde|Cisplatin|Clotrimazole|Curcu…	161.84	183
AKT1	207	Colonic Neoplasms	MESH:D003110		1,4-phenylenebis(methylene)selenocyanate|4-hydroxy-2-nonenal|Acetaminophen|Acetylcysteine|alachlor|alvocidib|Apigenin|arsenite|Aspirin|Atrazine|Azacitidine|Azathioprine|Azoxymethane|Benzo(a)pyrene|beta-2-himachalen-6-ol|Bezafibrate|Butylated Hydroxytoluene|Butyrates|Caffeine|Camptothecin|Carmustine|Celecoxib|Chitosan|Cholic Acid|chrysin|cinnamic aldehyde|Cisplatin|Cromolyn Sodium|Curcumin|Decitab…	160.02	184
MKI67	4288	Colonic Neoplasms	MESH:D003110	marker/mechanism	1,2-Dimethylhydrazine|2',3-dimethyl-4-aminobiphenyl|2-amino-1-methyl-6-phenylimidazo(4,5-b)pyridine|2-amino-3,8-dimethylimidazo(4,5-f)quinoxaline|4-hydroxy-2-nonenal|Acetaminophen|Acetylcysteine|Aspirin|Atrazine|Azacitidine|Azathioprine|Azoxymethane|Benzo(a)pyrene|betulin|Caffeine|Celecoxib|Cisplatin|Coal Tar|Curcumin|Decitabine|Dexamethasone|Dextran Sulfate|Dietary Fats|Diethylnitrosamine|diisop…	158.87	209
CTNNB1	1499	Colonic Neoplasms	MESH:D003110	marker/mechanism	1,2-Dimethylhydrazine|1-(4-chlorobenzoyl)-5-methoxy-2-1H-indole-3-acetic acid 3-(nitrooxymethyl)phenyl ester|1,4-phenylenebis(methylene)selenocyanate|2-amino-1-methyl-6-phenylimidazo(4,5-b)pyridine|2-amino-3,4-dimethylimidazo(4,5-f)quinoline|2-amino-3-methylimidazo(4,5-f)quinoline|4-hydroxy-2-nonenal|Acetaminophen|Acetylcysteine|arsenite|Aspirin|Benzo(a)pyrene|Butylated Hydroxytoluene|Butyrates|C…	157.98	157
PPARG	5468	Colonic Neoplasms	MESH:D003110	therapeutic	4-hydroxy-2-nonenal|Acetaminophen|Acetylcysteine|Apigenin|arsenite|Aspirin|Atrazine|Azacitidine|Azoxymethane|Benzo(a)pyrene|Bezafibrate|Butylated Hydroxytoluene|Butyrates|Caffeine|Celecoxib|Chenodeoxycholic Acid|chrysin|cinnamic aldehyde|Cisplatin|Curcumin|DDT|Decitabine|Deoxycholic Acid|Dexamethasone|Dextran Sulfate|Diclofenac|Dietary Fats|Diethylnitrosamine|Docetaxel|Doxorubicin|eleostearic aci…	156.39	173
CASP9	842	Colonic Neoplasms	MESH:D003110		1,2-Dimethylhydrazine|4-hydroxy-2-nonenal|6-((3-chloro)anilino)-2-(isopropyl-2-hydroxyethylamino)-9-isopropylpurine|Acetaminophen|Acetylcysteine|alvocidib|Apigenin|arsenite|Asbestos|Aspirin|Atrazine|Azacitidine|Benzo(a)pyrene|Butyrates|Caffeine|Camptothecin|Celecoxib|Chenodeoxycholic Acid|Chitosan|chrysin|cinnamic aldehyde|Cisplatin|Curcumin|Decitabine|Deoxycholic Acid|Desipramine|Dexamethasone|d…	153.53	179
NFE2L2	4780	Colonic Neoplasms	MESH:D003110		1,2-Dimethylhydrazine|2-amino-1-methyl-6-phenylimidazo(4,5-b)pyridine|2-amino-3,8-dimethylimidazo(4,5-f)quinoxaline|3,3'-diindolylmethane|4-hydroxy-2-nonenal|Acetaminophen|Acetylcysteine|alachlor|Apigenin|arsenite|astaxanthine|Atrazine|Azathioprine|Azoxymethane|Benzo(a)pyrene|Bezafibrate|Butylated Hydroxytoluene|Camptothecin|Carmustine|Chenodeoxycholic Acid|Chitosan|Cholic Acid|chrysin|cinnamic a…	152.7	202
NFKBIA	4792	Colonic Neoplasms	MESH:D003110		1,2-Dimethylhydrazine|4-hydroxy-2-nonenal|Acetaminophen|Acetylcysteine|alachlor|alvocidib|Apigenin|arsenite|Aspirin|Atrazine|Benzo(a)pyrene|Butylated Hydroxytoluene|Butyrates|Caffeine|Carmustine|Celecoxib|Cholic Acid|chrysin|cinnamic aldehyde|Cisplatin|Curcumin|Decitabine|Deoxycholic Acid|Dexamethasone|Dextran Sulfate|diallyl disulfide|Diclofenac|Dietary Fats|Diethylnitrosamine|Doxorubicin|ent-1,…	152.66	181
GSK3B	2932	Colonic Neoplasms	MESH:D003110		1,2-Dimethylhydrazine|2-amino-3-methylimidazo(4,5-f)quinoline|3,3'-diindolylmethane|4-hydroxy-2-nonenal|6-((3-chloro)anilino)-2-(isopropyl-2-hydroxyethylamino)-9-isopropylpurine|Acetaminophen|Acetylcysteine|alachlor|arsenite|Aspirin|Atrazine|Azoxymethane|Benzo(a)pyrene|Caffeine|Celecoxib|Chitosan|chlorophyllin|cinnamic aldehyde|Cisplatin|Cromolyn Sodium|Curcumin|DDT|Dexamethasone|diallyl disulfid…	151.97	163
RB1	5925	Colonic Neoplasms	MESH:D003110		2-amino-1-methyl-6-phenylimidazo(4,5-b)pyridine|3,7,11,15-tetramethyl-2,4,6,10,14-hexadecapentaenoic acid|4-hydroxy-2-nonenal|Acetaminophen|Acetylcysteine|alvocidib|Aspirin|Atrazine|Benzo(a)pyrene|Butyrates|Caffeine|Camptothecin|Capecitabine|Celecoxib|CEP 33779|Cisplatin|Curcumin|DDT|Decitabine|Dexamethasone|Diclofenac|Dietary Fats|Diethylnitrosamine|Docetaxel|Doxorubicin|epigallocatechin gallate…	149.95	173
SOD2	6648	Colonic Neoplasms	MESH:D003110	marker/mechanism	2-amino-1-methyl-6-phenylimidazo(4,5-b)pyridine|4-hydroxy-2-nonenal|Acetaminophen|Acetylcysteine|Apigenin|arsenite|Aspirin|Atenolol|Atrazine|Azathioprine|Benzo(a)pyrene|Butylated Hydroxytoluene|Butyrates|Caffeine|Camptothecin|Carbofuran|Carmustine|Celecoxib|cinnamic aldehyde|Cisplatin|Curcumin|DDT|Decitabine|Deoxycholic Acid|Dexamethasone|Dichlororibofuranosylbenzimidazole|Diclofenac|Dietary Fats…	149.62	182
TGFB1	7040	Colonic Neoplasms	MESH:D003110		1,2-Dimethylhydrazine|4-hydroxy-2-nonenal|Acetaminophen|Acetylcysteine|arsenite|Asbestos|Aspirin|Azacitidine|Azathioprine|Azoxymethane|Benzo(a)pyrene|betulin|Bezafibrate|Butylated Hydroxytoluene|Caffeine|Carbofuran|Carmustine|Celecoxib|Chenodeoxycholic Acid|chlorophyllin|chrysin|cinnamic aldehyde|Cisplatin|Curcumin|DDT|Decitabine|Dexamethasone|Dextran Sulfate|Dietary Fats|Diethylnitrosamine|Doxor…	148.74	190
BCL2L1	598	Colonic Neoplasms	MESH:D003110		3,3'-diindolylmethane|4-hydroxy-2-nonenal|Acetaminophen|Acetylcysteine|alvocidib|Apigenin|Aspirin|Atrazine|Azacitidine|Azathioprine|Benzo(a)pyrene|Butyrates|Camptothecin|Carmustine|Celecoxib|chrysin|Cisplatin|Curcumin|Decitabine|Dexamethasone|Dichlororibofuranosylbenzimidazole|Diclofenac|Dietary Fats|Diethylnitrosamine|Docetaxel|Doxorubicin|epigallocatechin gallate|Fluorouracil|Fluoxetine|Geniste…	148.63	142
CYP1A1	1543	Colonic Neoplasms	MESH:D003110		1,4-phenylenebis(methylene)selenocyanate|2-amino-1-methyl-6-phenolimidazo(4,5-b)pyridine-DNA adduct|2-amino-1-methyl-6-phenylimidazo(4,5-b)pyridine|2-amino-3,4-dimethylimidazo(4,5-f)quinoline|2-amino-3,8-dimethylimidazo(4,5-f)quinoxaline|2-amino-3-methylimidazo(4,5-f)quinoline|2-amino-6-methyldipyrido(1,2-a-3',2'-d)imidazole|2-hexenal|3,3'-diindolylmethane|Acetaminophen|Acetylcysteine|alachlor|Ap…	148.49	172
VEGFA	7422	Colonic Neoplasms	MESH:D003110	marker/mechanism	1,2-Dimethylhydrazine|4-hydroxy-2-nonenal|Acetaminophen|Acetylcysteine|alvocidib|Apigenin|arsenite|Asbestos|Aspirin|Atrazine|Azoxymethane|Benzo(a)pyrene|Butylated Hydroxytoluene|Caffeine|Camptothecin|Capecitabine|Celecoxib|Cholic Acid|chrysin|Cisplatin|Clotrimazole|Curcumin|DDT|Decitabine|Dexamethasone|Dextran Sulfate|Diclofenac|Dietary Fats|Diethylnitrosamine|Docetaxel|Doxorubicin|epigallocatech…	147.77	197
MMP2	4313	Colonic Neoplasms	MESH:D003110		2-amino-1-methyl-6-phenylimidazo(4,5-b)pyridine|3,3'-diindolylmethane|4-hydroxy-2-nonenal|Acetaminophen|Acetylcysteine|alachlor|Apigenin|arsenite|Aspirin|Atrazine|Azoxymethane|Benzo(a)pyrene|betulin|Capecitabine|Celecoxib|Chenodeoxycholic Acid|Chitosan|chlorophyllin|chrysin|cinnamic aldehyde|Cisplatin|Cromolyn Sodium|Curcumin|DDT|Decitabine|Dexamethasone|Dextran Sulfate|diallyl disulfide|Dietary …	147.11	189
HMOX1	3162	Colonic Neoplasms	MESH:D003110		2-amino-1-methyl-6-phenylimidazo(4,5-b)pyridine|2-amino-3,8-dimethylimidazo(4,5-f)quinoxaline|2-hexenal|3,3'-diindolylmethane|4-hydroxy-2-nonenal|Acetaminophen|Acetylcysteine|alachlor|Apigenin|arsenite|Asbestos|Aspirin|astaxanthine|Atrazine|Azoxymethane|Benzo(a)pyrene|Butylated Hydroxytoluene|Carbaryl|Carmustine|Celecoxib|Chenodeoxycholic Acid|Chitosan|chrysin|Ciclopirox|cinnamic aldehyde|Cisplat…	147.08	200
MMP9	4318	Colonic Neoplasms	MESH:D003110	marker/mechanism	1,2-Dimethylhydrazine|2-amino-1-methyl-6-phenylimidazo(4,5-b)pyridine|3,3'-diindolylmethane|4-hydroxy-2-nonenal|Acetaminophen|Acetylcysteine|alachlor|Apigenin|arsenite|Aspirin|Azacitidine|Azoxymethane|Benzo(a)pyrene|Camptothecin|Celecoxib|chlorophyllin|chrysin|Cisplatin|Curcumin|Decitabine|Dexamethasone|Dextran Sulfate|diallyl disulfide|Dietary Fats|Diethylnitrosamine|Docetaxel|Doxorubicin|epigal…	147.06	211
NQO1	1728	Colonic Neoplasms	MESH:D003110		1,2-Dimethylhydrazine|3,3'-diindolylmethane|4-hydroxy-2-nonenal|Acetaminophen|Acetylcysteine|Anethole Trithione|arsenite|Aspirin|astaxanthine|Azacitidine|Azathioprine|Benzo(a)pyrene|Butylated Hydroxytoluene|Butyrates|Caffeine|Chenodeoxycholic Acid|Chitosan|chlorophyllin|Cholic Acid|cinnamic aldehyde|Cisplatin|Coal Tar|Curcumin|Decitabine|Deoxycholic Acid|Dexamethasone|diallyl disulfide|Diclofenac…	146.82	130
DDIT3	1649	Colonic Neoplasms	MESH:D003110		3,3'-diindolylmethane|4-hydroxy-2-nonenal|Acetaminophen|Acetylcysteine|Apigenin|arsenite|Aspirin|Atrazine|Azathioprine|Benzo(a)pyrene|Camptothecin|Carbaryl|Celecoxib|cinnamic aldehyde|Cisplatin|Curcumin|DDT|Decitabine|Desipramine|Dexamethasone|Diclofenac|Dietary Fats|Diethylnitrosamine|Doxorubicin|epigallocatechin gallate|Fluorouracil|Genistein|geraniol|Glucose|helenalin|Hydrogen Peroxide|Ifosfam…	145.71	149
CASP8	841	Colonic Neoplasms	MESH:D003110		2-amino-1-methyl-6-phenylimidazo(4,5-b)pyridine|2-amino-3,8-dimethylimidazo(4,5-f)quinoxaline|4-hydroxy-2-nonenal|Acetaminophen|Acetylcysteine|alvocidib|Apigenin|arsenite|Aspirin|Azacitidine|Benzo(a)pyrene|Butyrates|Camptothecin|Celecoxib|chrysin|cinnamic aldehyde|Cisplatin|Clotrimazole|Curcumin|Decitabine|Dexamethasone|Dextran Sulfate|diallyl disulfide|Diclofenac|Dietary Fats|Diethylnitrosamine|…	144.34	187
IL2	3558	Colonic Neoplasms	MESH:D003110		1,2-Dimethylhydrazine|2-amino-1-methyl-6-phenylimidazo(4,5-b)pyridine|3,3'-diindolylmethane|4-hydroxy-2-nonenal|Acetaminophen|Acetylcysteine|arsenite|Aspirin|Azacitidine|Azoxymethane|Benzo(a)pyrene|betulin|bromodichloromethane|Butylated Hydroxytoluene|Butyrates|Carbaryl|Carbofuran|Celecoxib|Cisplatin|Curcumin|DDT|Decitabine|Dexamethasone|Dextran Sulfate|Diclofenac|Dietary Fats|Diethylnitrosamine|…	142.78	184
CDKN1B	1027	Colonic Neoplasms	MESH:D003110		1,4-phenylenebis(methylene)selenocyanate|3,3'-diindolylmethane|Acetaminophen|Acetylcysteine|alvocidib|arsenite|Aspirin|Atrazine|Azoxymethane|Benzo(a)pyrene|Butyrates|Celecoxib|Chenodeoxycholic Acid|Cisplatin|Clotrimazole|Curcumin|Decitabine|Dexamethasone|Diclofenac|Diethylnitrosamine|Doxorubicin|epigallocatechin gallate|Fluorouracil|Fluoxetine|Gefitinib|Genistein|geraniol|Glucose|glyphosate|hespe…	139.55	161
CYP3A4	1576	Colonic Neoplasms	MESH:D003110		2-amino-1-methyl-6-phenylimidazo(4,5-b)pyridine|2-amino-3,4-dimethylimidazo(4,5-f)quinoline|3,3'-diindolylmethane|4-hydroxy-2-nonenal|Acetaminophen|Acetylcysteine|alachlor|Apigenin|Atrazine|Azacitidine|Benzo(a)pyrene|bromodichloromethane|Butylated Hydroxytoluene|Caffeine|Camptothecin|Carbaryl|Carbofuran|Carmustine|Chenodeoxycholic Acid|Chitosan|Cholic Acid|chrysin|Cisplatin|Clotrimazole|Curcumin|…	138.32	154
CDH1	999	Colonic Neoplasms	MESH:D003110		1,2-Dimethylhydrazine|2-amino-1-methyl-6-phenylimidazo(4,5-b)pyridine|2-amino-3-methylimidazo(4,5-f)quinoline|3,3'-diindolylmethane|Acetaminophen|Acetylcysteine|arsenite|Aspirin|Azacitidine|Azoxymethane|Benzo(a)pyrene|bromodichloromethane|Butylated Hydroxytoluene|Butyrates|Caffeine|Celecoxib|chrysin|Cisplatin|Curcumin|DDT|Decitabine|Deoxycholic Acid|Dexamethasone|Dextran Sulfate|diallyl disulfide…	137.16	205
CDK1	983	Colonic Neoplasms	MESH:D003110		2-amino-1-methyl-6-phenylimidazo(4,5-b)pyridine|2-amino-3,8-dimethylimidazo(4,5-f)quinoxaline|6-((3-chloro)anilino)-2-(isopropyl-2-hydroxyethylamino)-9-isopropylpurine|Acetaminophen|Acetylcysteine|alachlor|alvocidib|Apigenin|arsenite|Atenolol|Atrazine|Azacitidine|Azathioprine|Benzo(a)pyrene|Butyrates|Caffeine|Cisplatin|Clotrimazole|Curcumin|Decitabine|Dexamethasone|diallyl disulfide|Dietary Fats|…	137.16	151
CDK2	1017	Colonic Neoplasms	MESH:D003110		3,3'-diindolylmethane|4-hydroxy-2-nonenal|6-((3-chloro)anilino)-2-(isopropyl-2-hydroxyethylamino)-9-isopropylpurine|Acetaminophen|alvocidib|Aspirin|Azacitidine|Benzo(a)pyrene|beta-ionone|Butyrates|Caffeine|Camptothecin|Celecoxib|Cisplatin|Curcumin|DDT|Decitabine|Dexamethasone|Diclofenac|Dietary Fats|Diethylnitrosamine|Docetaxel|Doxorubicin|Fluorouracil|Genistein|geraniol|glyphosate|hesperetin|Hyd…	136.61	130
MPO	4353	Colonic Neoplasms	MESH:D003110		1,2-Dimethylhydrazine|1-O-hexyl-2,3,5-trimethylhydroquinone|Acetaminophen|Acetylcysteine|arsenite|Asbestos|Aspirin|Benzo(a)pyrene|Butyrates|Celecoxib|chrysin|cinnamic aldehyde|Cisplatin|Coal Tar|Curcumin|Decitabine|Dexamethasone|Dextran Sulfate|Diclofenac|Dietary Fats|Diethylnitrosamine|Doxorubicin|epigallocatechin gallate|Genistein|geraniol|Glucose|hesperetin|Hydrogen Peroxide|Hydroxamic Acids|I…	135.93	140
CCNA2	890	Colonic Neoplasms	MESH:D003110		2-amino-1-methyl-6-phenylimidazo(4,5-b)pyridine|2-amino-3,8-dimethylimidazo(4,5-f)quinoxaline|4-hydroxy-2-nonenal|Acetaminophen|Acetylcysteine|alvocidib|arsenite|Aspirin|Atrazine|Azacitidine|Azathioprine|Benzo(a)pyrene|Butylated Hydroxytoluene|Butyrates|Cisplatin|Coal Tar|Curcumin|Dexamethasone|Diethylnitrosamine|Doxorubicin|Fluorouracil|Fluoxetine|Genistein|geraniol|Hydrogen Peroxide|Hydroxyurea…	135.25	155
H2AX	3014	Colonic Neoplasms	MESH:D003110		2-amino-1-methyl-6-phenylimidazo(4,5-b)pyridine|2-amino-3,4-dimethylimidazo(4,5-f)quinoline|2-amino-3,8-dimethylimidazo(4,5-f)quinoxaline|2-amino-3-methylimidazo(4,5-f)quinoline|2-amino-6-methyldipyrido(1,2-a-3',2'-d)imidazole|4-hydroxy-2-nonenal|Acetaminophen|Acetylcysteine|alvocidib|Aspirin|Atrazine|Azacitidine|Azathioprine|Benzo(a)pyrene|Caffeine|Camptothecin|Carmustine|Celecoxib|CEP 33779|Cis…	133.25	155
ALB	213	Colonic Neoplasms	MESH:D003110		2-amino-1-methyl-6-phenylimidazo(4,5-b)pyridine|2'-benzoyloxycinnamaldehyde|Acetaminophen|Acetylcysteine|Aspirin|Atrazine|Azacitidine|Azathioprine|Azoxymethane|Benzo(a)pyrene|Caffeine|Camptothecin|Carbaryl|Carbofuran|chrysin|cinnamic aldehyde|Cisplatin|Curcumin|DDT|Decitabine|Dexamethasone|Dextran Sulfate|Diclofenac|Dietary Fats|Diethylnitrosamine|Doxorubicin|Fluorouracil|Genistein|Glucose|glypho…	132.69	186
BIRC5	332	Colonic Neoplasms	MESH:D003110	marker/mechanism|therapeutic	3,3'-diindolylmethane|4-hydroxy-2-nonenal|6-((3-chloro)anilino)-2-(isopropyl-2-hydroxyethylamino)-9-isopropylpurine|Acetaminophen|Acetylcysteine|alvocidib|arsenite|Aspirin|Atrazine|Azathioprine|Azoxymethane|Benzo(a)pyrene|betulin|Butyrates|Camptothecin|Celecoxib|Ciclopirox|Cisplatin|Coal Tar|Curcumin|Decitabine|Dexamethasone|Dextran Sulfate|diallyl disulfide|Dietary Fats|Diethylnitrosamine|Doceta…	131.72	171
SOD1	6647	Colonic Neoplasms	MESH:D003110		Acetaminophen|Acetylcysteine|Apigenin|arsenite|astaxanthine|Atenolol|Atrazine|Azacitidine|Benzo(a)pyrene|Bezafibrate|Camptothecin|Carmustine|Celecoxib|Chitosan|Cisplatin|Corn Oil|Curcumin|DDT|Dexamethasone|diallyl disulfide|Diclofenac|Dietary Fats|Diethylnitrosamine|Doxorubicin|epigallocatechin gallate|Fluoxetine|Genistein|geraniol|Glucose|glyphosate|hesperetin|Hydrogen Peroxide|Indomethacin|Iron…	131.03	100
IL10	3586	Colonic Neoplasms	MESH:D003110		4-hydroxy-2-nonenal|Acetaminophen|Acetylcysteine|Apigenin|Asbestos|Aspirin|Atrazine|Azoxymethane|Benzo(a)pyrene|Butylated Hydroxytoluene|Butyrates|Caffeine|Celecoxib|Chenodeoxycholic Acid|Chitosan|chrysin|cinnamic aldehyde|Cisplatin|Curcumin|Deoxycholic Acid|Dexamethasone|Dextran Sulfate|Diclofenac|Dietary Fats|Diethylnitrosamine|Doxorubicin|epigallocatechin gallate|Fluorouracil|Fluoxetine|Fonofo…	130.26	166
MYC	4609	Colonic Neoplasms	MESH:D003110	marker/mechanism	1,4-phenylenebis(methylene)selenocyanate|2-amino-1-methyl-6-phenylimidazo(4,5-b)pyridine|3,3'-diindolylmethane|4-hydroxy-2-nonenal|Acetaminophen|Acetylcysteine|alachlor|arsenite|Aspirin|Atrazine|Azacitidine|Azoxymethane|Benzo(a)pyrene|bromodichloromethane|Butyrates|Caffeine|Camptothecin|Carbofuran|Celecoxib|cinnamic aldehyde|Cisplatin|Clotrimazole|Curcumin|DDT|Decitabine|Dexamethasone|Diclofenac|…	130.2	189
VCAM1	7412	Colonic Neoplasms	MESH:D003110		1,2-Dimethylhydrazine|Acetaminophen|Acetylcysteine|Apigenin|arsenite|Aspirin|Azoxymethane|Benzo(a)pyrene|Bezafibrate|Butyrates|Chenodeoxycholic Acid|chrysin|cinnamic aldehyde|Cisplatin|Curcumin|Deoxycholic Acid|Dexamethasone|Dextran Sulfate|Diclofenac|Dietary Fats|Diethylnitrosamine|Doxorubicin|epigallocatechin gallate|Genistein|geraniol|Glucose|glyphosate|helenalin|Hydrogen Peroxide|Hydroxamic A…	129.99	148
STAT3	6774	Colonic Neoplasms	MESH:D003110	marker/mechanism	2-amino-1-methyl-6-phenylimidazo(4,5-b)pyridine|3,7,11,15-tetramethyl-2,4,6,10,14-hexadecapentaenoic acid|4-hydroxy-2-nonenal|Acetaminophen|Acetylcysteine|alvocidib|Apigenin|arsenite|Aspirin|Azacitidine|Azathioprine|Azoxymethane|Benzo(a)pyrene|Carbofuran|Celecoxib|CEP 33779|chlorophyllin|Cisplatin|Curcumin|DDT|Decitabine|Dexamethasone|Dextran Sulfate|Diclofenac|Dietary Fats|Diethylnitrosamine|Doc…	129.91	184
ABCC1	4363	Colonic Neoplasms	MESH:D003110		2-amino-1-methyl-6-phenylimidazo(4,5-b)pyridine|4-hydroxy-2-nonenal|Acetaminophen|Acetylcysteine|Apigenin|arsenite|Aspirin|Atrazine|Benzo(a)pyrene|Camptothecin|Carmustine|Celecoxib|Chenodeoxycholic Acid|Cholic Acid|chrysin|Cisplatin|Curcumin|Decitabine|Deoxycholic Acid|Dexamethasone|diallyl disulfide|Diclofenac|Docetaxel|Doxorubicin|epigallocatechin gallate|Fluorouracil|Genistein|Glucose|hesperet…	129.35	158
ABCC2	1244	Colonic Neoplasms	MESH:D003110		2-amino-1-methyl-6-phenylimidazo(4,5-b)pyridine|2-amino-3-methylimidazo(4,5-f)quinoline|4-hydroxy-2-nonenal|Acetaminophen|Acetylcysteine|arsenite|Azathioprine|Benzo(a)pyrene|Bezafibrate|Caffeine|Carmustine|Celecoxib|Chenodeoxycholic Acid|Cholic Acid|chrysin|Cisplatin|Clotrimazole|Curcumin|DDT|Decitabine|Deoxycholic Acid|Dexamethasone|Dextran Sulfate|Diclofenac|Dietary Fats|Diethylnitrosamine|Doce…	129.21	163
MAPK14	1432	Colonic Neoplasms	MESH:D003110		2-amino-1-methyl-6-phenylimidazo(4,5-b)pyridine|2'-benzoyloxycinnamaldehyde|4-hydroxy-2-nonenal|Acetaminophen|Acetylcysteine|alvocidib|arsenite|Asbestos|Aspirin|Atrazine|Benzo(a)pyrene|Butylated Hydroxytoluene|Butyrates|Celecoxib|cinnamic aldehyde|Cisplatin|Clotrimazole|Curcumin|DDT|Desipramine|Dexamethasone|Diclofenac|Dietary Fats|Diethylnitrosamine|Doxorubicin|epigallocatechin gallate|Fluoxetin…	128.78	112
GSR	2936	Colonic Neoplasms	MESH:D003110		1,2-Dimethylhydrazine|4-hydroxy-2-nonenal|4-methoxycinnamic acid|Acetaminophen|Acetylcysteine|Anethole Trithione|Apigenin|arsenite|astaxanthine|Atrazine|Azathioprine|Azoxymethane|Benzo(a)pyrene|Bezafibrate|Caffeine|Carmustine|Chitosan|Cholic Acid|chrysin|cinnamic aldehyde|Cisplatin|Curcumin|Dexamethasone|diallyl disulfide|Diclofenac|Dietary Fats|Diethylnitrosamine|Doxorubicin|eleostearic acid|epi…	125.17	131
GPT	2875	Colonic Neoplasms	MESH:D003110		Acetaminophen|Acetylcysteine|Anethole Trithione|Aspirin|Azathioprine|Benzo(a)pyrene|beta-2-himachalen-6-ol|bromodichloromethane|Caffeine|Carbofuran|Celecoxib|Chenodeoxycholic Acid|chrysin|Cisplatin|Clotrimazole|Corn Oil|Curcumin|DDT|Dexamethasone|diallyl disulfide|Diclofenac|Dietary Fats|Diethylnitrosamine|Doxorubicin|eleostearic acid|epigallocatechin gallate|Fluorouracil|Gefitinib|Genistein|Gluc…	124.74	124
FAS	355	Colonic Neoplasms	MESH:D003110		1,4-phenylenebis(methylene)selenocyanate|Acetaminophen|Acetylcysteine|Apigenin|Asbestos|Aspirin|Atenolol|Atrazine|Azoxymethane|Benzo(a)pyrene|Bezafibrate|Caffeine|Camptothecin|Celecoxib|CEP 33779|cinnamic aldehyde|Cisplatin|Clotrimazole|Curcumin|Decitabine|Dexamethasone|Diclofenac|Dietary Fats|Diethylnitrosamine|Docetaxel|Doxorubicin|Fluorouracil|Genistein|Glucose|Hydrogen Peroxide|Hydroxyurea|Ir…	124.62	156
CXCL8	3576	Colonic Neoplasms	MESH:D003110		Acetaminophen|Acetylcysteine|Apigenin|arsenite|Asbestos|Aspirin|Azathioprine|Benzo(a)pyrene|Bezafibrate|Butyrates|Caffeine|Camptothecin|Celecoxib|chrysin|cinnamic aldehyde|Cisplatin|Clotrimazole|Curcumin|DDT|Decitabine|Dexamethasone|Diclofenac|Dietary Fats|Diethylnitrosamine|Doxorubicin|epigallocatechin gallate|Fluorouracil|Gefitinib|Genistein|geraniol|Glucose|helenalin|Hydrogen Peroxide|ICI 1185…	124.3	148
COL1A1	1277	Colonic Neoplasms	MESH:D003110		2-amino-1-methyl-6-phenylimidazo(4,5-b)pyridine|4-hydroxy-2-nonenal|Acetaminophen|Acetylcysteine|Aspirin|Atrazine|Azacitidine|Azathioprine|Azoxymethane|Benzo(a)pyrene|Bezafibrate|Caffeine|Carmustine|Celecoxib|Chenodeoxycholic Acid|Cisplatin|Curcumin|DDT|Decitabine|Dexamethasone|Dextran Sulfate|Dichlororibofuranosylbenzimidazole|Dietary Fats|Diethylnitrosamine|Doxorubicin|epigallocatechin gallate|…	124.11	186
TYMS	7298	Colonic Neoplasms	MESH:D003110	marker/mechanism	3,3'-diindolylmethane|Acetaminophen|arsenite|Atrazine|Azathioprine|Azoxymethane|Benzo(a)pyrene|Butyrates|Caffeine|Camptothecin|Capecitabine|Cisplatin|DDT|Decitabine|Dextran Sulfate|Dichlororibofuranosylbenzimidazole|Dietary Fats|Diethylnitrosamine|Docetaxel|doxifluridine|Doxorubicin|Floxuridine|Fluorouracil|Folfox protocol|Gefitinib|Genistein|geraniol|Idoxuridine|Irinotecan|Leucovorin|Lipopolysac…	122.79	158
ICAM1	3383	Colonic Neoplasms	MESH:D003110	marker/mechanism	2-amino-1-methyl-6-phenylimidazo(4,5-b)pyridine|4-hydroxy-2-nonenal|Acetaminophen|Acetylcysteine|Apigenin|Asbestos|Aspirin|Azoxymethane|Benzo(a)pyrene|Bezafibrate|Caffeine|Celecoxib|Chenodeoxycholic Acid|chrysin|cinnamic aldehyde|Cisplatin|Curcumin|Decitabine|Deoxycholic Acid|Dexamethasone|Dextran Sulfate|Diclofenac|Dietary Fats|Diethylnitrosamine|Doxorubicin|Genistein|geraniol|Glucose|helenalin|…	122.05	157
GADD45A	1647	Colonic Neoplasms	MESH:D003110		2-amino-1-methyl-6-phenylimidazo(4,5-b)pyridine|2-amino-3,8-dimethylimidazo(4,5-f)quinoxaline|4-hydroxy-2-nonenal|Acetaminophen|Acetylcysteine|alachlor|arsenite|Asbestos|Aspirin|Atrazine|Azacitidine|Benzo(a)pyrene|Butyrates|Camptothecin|Cisplatin|Corn Oil|Curcumin|Decitabine|Dexamethasone|Diclofenac|Dietary Fats|Diethylnitrosamine|Docetaxel|Doxorubicin|eleostearic acid|epigallocatechin gallate|Fl…	121.67	155
ACTA2	59	Colonic Neoplasms	MESH:D003110	marker/mechanism	2-amino-1-methyl-6-phenylimidazo(4,5-b)pyridine|Acetaminophen|Acetylcysteine|Atrazine|Azacitidine|Benzo(a)pyrene|betulin|Bezafibrate|Butylated Hydroxytoluene|Caffeine|Celecoxib|Chenodeoxycholic Acid|chrysin|cinnamic aldehyde|Cisplatin|Curcumin|DDT|Decitabine|Dexamethasone|Dietary Fats|Diethylnitrosamine|Doxorubicin|epigallocatechin gallate|Genistein|geraniol|Glucose|hesperetin|Hydrogen Peroxide|I…	121.46	116
TRP53	22059	Colonic Neoplasms	MESH:D003110		1,2-Dimethylhydrazine|2-amino-3,4-dimethylimidazo(4,5-f)quinoline|4-hydroxy-2-nonenal|Acetaminophen|Acetylcysteine|arsenite|Asbestos|Aspirin|Azoxymethane|Benzo(a)pyrene|Caffeine|Camptothecin|Celecoxib|chlorophyllin|Cisplatin|Curcumin|DDT|Decitabine|Dexamethasone|Dextran Sulfate|Diclofenac|Dietary Fats|Diethylnitrosamine|Docetaxel|Doxorubicin|epigallocatechin gallate|Fluorouracil|Fluoxetine|Glucos…	120.15	170
GCLC	2729	Colonic Neoplasms	MESH:D003110		4-hydroxy-2-nonenal|Acetaminophen|Acetylcysteine|alachlor|Apigenin|arsenite|Azathioprine|Azoxymethane|Benzo(a)pyrene|Butylated Hydroxytoluene|Caffeine|Carmustine|Chenodeoxycholic Acid|chrysin|cinnamic aldehyde|Cisplatin|Coal Tar|Curcumin|DDT|Deoxycholic Acid|Dexamethasone|Dextran Sulfate|diallyl disulfide|Diclofenac|Dietary Fats|Diethylnitrosamine|Doxorubicin|epigallocatechin gallate|Gefitinib|Ge…	119.07	125
FN1	2335	Colonic Neoplasms	MESH:D003110		2-amino-1-methyl-6-phenylimidazo(4,5-b)pyridine|Acetaminophen|Acetylcysteine|Apigenin|arsenite|Asbestos|Aspirin|Atrazine|Azoxymethane|Benzo(a)pyrene|Bezafibrate|chrysin|cinnamic aldehyde|Cisplatin|Curcumin|DDT|Decitabine|Dexamethasone|Dextran Sulfate|Diclofenac|Dietary Fats|Diethylnitrosamine|Doxorubicin|epigallocatechin gallate|Fluorouracil|Genistein|Glucose|Hydrogen Peroxide|Indomethacin|Irinot…	119.04	184
SQSTM1	8878	Colonic Neoplasms	MESH:D003110		2-amino-1-methyl-6-phenylimidazo(4,5-b)pyridine|4-hydroxy-2-nonenal|Acetaminophen|Acetylcysteine|arsenite|Azathioprine|Benzo(a)pyrene|Caffeine|Camptothecin|Celecoxib|Chenodeoxycholic Acid|Cholic Acid|cinnamic aldehyde|Cisplatin|DDT|Decitabine|Dexamethasone|Dietary Fats|Diethylnitrosamine|Doxorubicin|epigallocatechin gallate|Fluoxetine|Gefitinib|Genistein|geraniol|Glucose|glyphosate|Hydrogen Perox…	118.67	114
HRAS	3265	Colonic Neoplasms	MESH:D003110		2-amino-1-methyl-6-phenolimidazo(4,5-b)pyridine-DNA adduct|2-amino-1-methyl-6-phenylimidazo(4,5-b)pyridine|2-amino-3,4-dimethylimidazo(4,5-f)quinoline|2-amino-3,8-dimethylimidazo(4,5-f)quinoxaline|2-amino-3-methylimidazo(4,5-f)quinoline|Acetaminophen|Acetylcysteine|Atrazine|Azoxymethane|Benzo(a)pyrene|Butylated Hydroxytoluene|Caffeine|Capecitabine|Cisplatin|Decitabine|Deoxycholic Acid|Dexamethaso…	117.91	169
ABCB1	5243	Colonic Neoplasms	MESH:D003110		3,3'-diindolylmethane|Acetaminophen|Acetylcysteine|alachlor|Aspirin|Azathioprine|Benzo(a)pyrene|Bezafibrate|Butyrates|Camptothecin|Carmustine|Celecoxib|CEP 33779|chrysin|Cisplatin|Clotrimazole|Curcumin|DDT|Decitabine|Deoxycholic Acid|Dexamethasone|diallyl disulfide|Dichlororibofuranosylbenzimidazole|Diethylnitrosamine|Docetaxel|Doxorubicin|epigallocatechin gallate|Fluorouracil|Genistein|Glucose|H…	116.75	123
MDM2	4193	Colonic Neoplasms	MESH:D003110		2-amino-1-methyl-6-phenylimidazo(4,5-b)pyridine|3,3'-diindolylmethane|6-((3-chloro)anilino)-2-(isopropyl-2-hydroxyethylamino)-9-isopropylpurine|Acetaminophen|alvocidib|arsenite|Aspirin|Atrazine|Azacitidine|Benzo(a)pyrene|Camptothecin|cinnamic aldehyde|Cisplatin|Corn Oil|Curcumin|DDT|Decitabine|diallyl disulfide|Diclofenac|Diethylnitrosamine|Docetaxel|Doxorubicin|epigallocatechin gallate|Fluoroura…	115.74	153
XIAP	331	Colonic Neoplasms	MESH:D003110		3,3'-diindolylmethane|Acetaminophen|Acetylcysteine|alvocidib|Aspirin|Atrazine|Azoxymethane|Benzo(a)pyrene|Butyrates|Camptothecin|chrysin|cinnamic aldehyde|Cisplatin|Curcumin|Decitabine|Dexamethasone|Dextran Sulfate|diallyl disulfide|Diclofenac|Docetaxel|Doxorubicin|ent-1,3,6,11-tetrahydroxykaur-16-ene-15-one 3,11-diacetate|epigallocatechin gallate|Fluorouracil|Fluoxetine|Genistein|glyphosate|Hydr…	114.98	147
GSTP1	2950	Colonic Neoplasms	MESH:D003110		2-amino-1-methyl-6-phenolimidazo(4,5-b)pyridine-DNA adduct|2-amino-1-methyl-6-phenylimidazo(4,5-b)pyridine|2-amino-3,8-dimethylimidazo(4,5-f)quinoxaline|2-hexenal|4-hydroxy-2-nonenal|Acetaminophen|Acetylcysteine|arsenite|Asbestos|Atrazine|Benzo(a)pyrene|Butylated Hydroxytoluene|Butyrates|Caffeine|Camptothecin|Carmustine|Celecoxib|cinnamic aldehyde|Cisplatin|Clotrimazole|Coal Tar|Curcumin|Decitabi…	114.69	151
GPX1	2876	Colonic Neoplasms	MESH:D003110		4-hydroxy-2-nonenal|Acetaminophen|Acetylcysteine|Apigenin|arsenite|Aspirin|Atrazine|Benzo(a)pyrene|Celecoxib|Chitosan|cinnamic aldehyde|Cisplatin|Coal Tar|Curcumin|Decitabine|Dexamethasone|Diclofenac|Dietary Fats|Diethylnitrosamine|Doxorubicin|epigallocatechin gallate|Fluorouracil|Genistein|geraniol|Glucose|glyphosate|Hydrogen Peroxide|Ifosfamide|Iron|Limonene|Lipopolysaccharides|Lovastatin|Melat…	114.62	124
POR	5447	Colonic Neoplasms	MESH:D003110		1,2-Dimethylhydrazine|2-amino-1-methyl-6-phenylimidazo(4,5-b)pyridine|2-amino-3,4-dimethylimidazo(4,5-f)quinoline|2-amino-3,8-dimethylimidazo(4,5-f)quinoxaline|2-amino-3-methylimidazo(4,5-f)quinoline|Acetaminophen|Aspirin|astaxanthine|Atrazine|Benzo(a)pyrene|Bezafibrate|Butyrates|Chenodeoxycholic Acid|Cholic Acid|chrysin|cinnamic aldehyde|Cisplatin|Deoxycholic Acid|Dexamethasone|Diclofenac|Dietar…	114.19	134
IL1A	3552	Colonic Neoplasms	MESH:D003110		4-hydroxy-2-nonenal|Acetaminophen|Acetylcysteine|arsenite|Asbestos|Aspirin|Azathioprine|Azoxymethane|Benzo(a)pyrene|Butylated Hydroxytoluene|chlorophyllin|cinnamic aldehyde|Cisplatin|Curcumin|Dexamethasone|Dextran Sulfate|Diclofenac|Dietary Fats|Diethylnitrosamine|Doxorubicin|epigallocatechin gallate|Fluorouracil|Genistein|geraniol|hesperetin|Hydrogen Peroxide|Indomethacin|Iron|Isoniazid|Limonene…	113.86	164
CDK4	1019	Colonic Neoplasms	MESH:D003110		2-amino-1-methyl-6-phenylimidazo(4,5-b)pyridine|3,3'-diindolylmethane|Acetaminophen|Acetylcysteine|alvocidib|Aspirin|Atrazine|Azacitidine|Benzo(a)pyrene|beta-ionone|Bezafibrate|Butyrates|Caffeine|Celecoxib|Cisplatin|Clotrimazole|Curcumin|DDT|Dexamethasone|Diethylnitrosamine|Doxorubicin|epigallocatechin gallate|Genistein|geraniol|glyphosate|hesperetin|Hydroxyurea|Ifosfamide|Indomethacin|Lovastatin…	113.38	110
TNFSF10	8743	Colonic Neoplasms	MESH:D003110	therapeutic	Acetaminophen|Acetylcysteine|alvocidib|Apigenin|Aspirin|Atrazine|Azacitidine|Azoxymethane|Benzo(a)pyrene|Carmustine|Celecoxib|chrysin|Cisplatin|Curcumin|Decitabine|Dexamethasone|diallyl disulfide|Dietary Fats|Diethylnitrosamine|Docetaxel|Doxorubicin|epigallocatechin gallate|Fluorouracil|Genistein|Indomethacin|Irinotecan|Iron|Lipopolysaccharides|Lovastatin|Masoprocol|Methotrexate|Mitomycin|Morphin…	113.11	154
NR1I2	8856	Colonic Neoplasms	MESH:D003110		3,3'-diindolylmethane|Acetaminophen|alachlor|Apigenin|arsenite|Azoxymethane|Benzo(a)pyrene|Bezafibrate|Camptothecin|Carbaryl|Chenodeoxycholic Acid|Cholic Acid|Cisplatin|Clotrimazole|Curcumin|DDT|Decitabine|Deoxycholic Acid|Dexamethasone|Dextran Sulfate|Diclofenac|Dietary Fats|Diethylnitrosamine|Docetaxel|Doxorubicin|Genistein|Glucose|hesperetin|Hydrogen Peroxide|Idoxuridine|Ifosfamide|isoliquirit…	112.85	102
GCLM	2730	Colonic Neoplasms	MESH:D003110		4-hydroxy-2-nonenal|Acetaminophen|Acetylcysteine|alachlor|Apigenin|arsenite|Azathioprine|Azoxymethane|Benzo(a)pyrene|Carbaryl|Chenodeoxycholic Acid|chrysin|cinnamic aldehyde|Cisplatin|Curcumin|DDT|Deoxycholic Acid|Dexamethasone|Dextran Sulfate|Diclofenac|Dietary Fats|Diethylnitrosamine|Doxorubicin|epigallocatechin gallate|Fluorouracil|Genistein|Hydrogen Peroxide|Ifosfamide|Indomethacin|Iron|Isoni…	112.8	149
EGFR	1956	Colonic Neoplasms	MESH:D003110	marker/mechanism	2-amino-1-methyl-6-phenylimidazo(4,5-b)pyridine|2'-benzoyloxycinnamaldehyde|Acetaminophen|Acetylcysteine|arsenite|Asbestos|Aspirin|Atenolol|Atrazine|Benzo(a)pyrene|betulin|Celecoxib|chrysin|Cisplatin|Curcumin|Decitabine|Deoxycholic Acid|Dexamethasone|Diclofenac|Dietary Fats|Diethylnitrosamine|Docetaxel|Doxorubicin|epigallocatechin gallate|Fluorouracil|Fluoxetine|Folfox protocol|Gefitinib|Genistei…	112.58	163
CCL2	6347	Colonic Neoplasms	MESH:D003110		2-amino-3,8-dimethylimidazo(4,5-f)quinoxaline|4-hydroxy-2-nonenal|Acetaminophen|Acetylcysteine|alachlor|Apigenin|arsenite|Asbestos|Aspirin|Azoxymethane|Benzo(a)pyrene|Bezafibrate|bromodichloromethane|Butylated Hydroxytoluene|Camptothecin|Carmustine|Celecoxib|Chenodeoxycholic Acid|Cisplatin|Curcumin|Deoxycholic Acid|Dexamethasone|Dextran Sulfate|Diclofenac|Dietary Fats|Diethylnitrosamine|Doxorubic…	111.44	137
CYP1B1	1545	Colonic Neoplasms	MESH:D003110		1,4-phenylenebis(methylene)selenocyanate|2-amino-1-methyl-6-phenylimidazo(4,5-b)pyridine|2-amino-3,8-dimethylimidazo(4,5-f)quinoxaline|3,3'-diindolylmethane|4-hydroxy-2-nonenal|Acetaminophen|Acetylcysteine|Apigenin|arsenite|Atrazine|Azacitidine|Benzo(a)pyrene|Caffeine|chlorophyllin|chrysin|Cisplatin|Coal Tar|Curcumin|DDT|Decitabine|Dexamethasone|Dichlororibofuranosylbenzimidazole|Diclofenac|Dieta…	110.11	115
PTGS1	5742	Colonic Neoplasms	MESH:D003110		1,2-Dimethylhydrazine|2-amino-1-methyl-6-phenylimidazo(4,5-b)pyridine|2-amino-3,8-dimethylimidazo(4,5-f)quinoxaline|2-amino-3-methylimidazo(4,5-f)quinoline|Acetaminophen|Aspirin|Atrazine|Azoxymethane|Benzo(a)pyrene|Butylated Hydroxytoluene|Celecoxib|Cisplatin|Curcumin|DDT|Decitabine|Dexamethasone|Diclofenac|Diethylnitrosamine|Doxorubicin|epigallocatechin gallate|Etodolac|Genistein|Glucose|glyphos…	109.95	154
NR3C1	2908	Colonic Neoplasms	MESH:D003110		4-hydroxy-2-nonenal|Acetaminophen|Acetylcysteine|arsenite|Atrazine|Benzo(a)pyrene|Butyrates|Caffeine|Celecoxib|Ciclopirox|Cisplatin|Clotrimazole|Curcumin|DDT|Decitabine|Desipramine|Dexamethasone|Dichlororibofuranosylbenzimidazole|Diclofenac|Dietary Fats|Diethylnitrosamine|Doxorubicin|epigallocatechin gallate|Fluoxetine|Genistein|geraniol|Glucose|Hydrogen Peroxide|Irinotecan|Lipopolysaccharides|Me…	109.66	100
CCN2	1490	Colonic Neoplasms	MESH:D003110		Acetaminophen|Acetylcysteine|Asbestos|Aspirin|Atrazine|Benzo(a)pyrene|Bezafibrate|cinnamic aldehyde|Cisplatin|Curcumin|Decitabine|Dexamethasone|Dietary Fats|Diethylnitrosamine|Doxorubicin|epigallocatechin gallate|Fluorouracil|Fonofos|Genistein|Glucose|Hydrogen Peroxide|Indomethacin|Irinotecan|Lipopolysaccharides|Lovastatin|Methotrexate|Methylnitrosourea|Nicotine|Oxaliplatin|Pioglitazone|Piroxicam…	108.94	125
CXCL1	2919	Colonic Neoplasms	MESH:D003110		4-hydroxy-2-nonenal|Acetaminophen|Acetylcysteine|arsenite|Asbestos|Aspirin|Atrazine|Azoxymethane|Benzo(a)pyrene|Carmustine|Chenodeoxycholic Acid|cinnamic aldehyde|Cisplatin|Curcumin|Deoxycholic Acid|Dexamethasone|Dextran Sulfate|Diclofenac|Dietary Fats|Diethylnitrosamine|Doxorubicin|epigallocatechin gallate|Fluorouracil|Glucose|Indomethacin|Irinotecan|Iron|Lipopolysaccharides|Mesalamine|Metformin…	108.66	158
EGR1	1958	Colonic Neoplasms	MESH:D003110		1,2-Dimethylhydrazine|2-amino-1-methyl-6-phenylimidazo(4,5-b)pyridine|2-amino-3,8-dimethylimidazo(4,5-f)quinoxaline|Acetaminophen|Acetylcysteine|Aspirin|Atrazine|Azathioprine|Benzo(a)pyrene|Caffeine|Chenodeoxycholic Acid|cinnamic aldehyde|Cisplatin|Curcumin|DDT|Decitabine|Deoxycholic Acid|Desipramine|Dexamethasone|Diclofenac|Dietary Fats|Diethylnitrosamine|Doxorubicin|epigallocatechin gallate|Flu…	108.04	177
TIMP1	7076	Colonic Neoplasms	MESH:D003110		2-amino-1-methyl-6-phenylimidazo(4,5-b)pyridine|3,3'-diindolylmethane|4-hydroxy-2-nonenal|Acetaminophen|alachlor|arsenite|Aspirin|Azacitidine|Azathioprine|Azoxymethane|Benzo(a)pyrene|betulin|Bezafibrate|Carbofuran|Chenodeoxycholic Acid|Cisplatin|Curcumin|Dexamethasone|Dextran Sulfate|diallyl disulfide|Diclofenac|Dietary Fats|Diethylnitrosamine|Doxorubicin|epigallocatechin gallate|Fluoxetine|Genis…	107.81	140
BAK1	578	Colonic Neoplasms	MESH:D003110	marker/mechanism	Acetaminophen|Acetylcysteine|arsenite|Aspirin|Azacitidine|Butyrates|Celecoxib|Cisplatin|Curcumin|Decitabine|Dexamethasone|Diclofenac|Diethylnitrosamine|Docetaxel|Doxorubicin|epigallocatechin gallate|Fluorouracil|Fonofos|geraniol|Glucose|Hydrogen Peroxide|Indomethacin|Levamisole|Lithocholic Acid|Melatonin|Methotrexate|Morphine|Niclosamide|nimesulide|perillyl alcohol|Plant Extracts|pterostilbene|Qu…	106.94	117
CYP2E1	1571	Colonic Neoplasms	MESH:D003110		1,2-Dimethylhydrazine|2-amino-1-methyl-6-phenylimidazo(4,5-b)pyridine|Acetaminophen|Acetylcysteine|Apigenin|Aspirin|Atrazine|Azoxymethane|Benzo(a)pyrene|bromodichloromethane|Caffeine|Carbaryl|Chenodeoxycholic Acid|Cisplatin|Curcumin|Deoxycholic Acid|Desipramine|Dexamethasone|Dextran Sulfate|diallyl disulfide|Diclofenac|Dietary Fats|Diethylnitrosamine|Doxorubicin|epigallocatechin gallate|Genistein…	106.5	156
CCNE1	898	Colonic Neoplasms	MESH:D003110		2-amino-3,8-dimethylimidazo(4,5-f)quinoxaline|Acetaminophen|Acetylcysteine|alvocidib|Aspirin|Benzo(a)pyrene|Butylated Hydroxytoluene|Butyrates|Camptothecin|Carmustine|CB 403|Cisplatin|Curcumin|Decitabine|Dexamethasone|Diclofenac|Dietary Fats|Diethylnitrosamine|Doxorubicin|Fluorouracil|Fluoxetine|Genistein|Glucose|glyphosate|Hydrogen Peroxide|Hydroxyurea|Indomethacin|Leucovorin|Malathion|Metformin…	105.54	120
EDN1	1906	Colonic Neoplasms	MESH:D003110		2-amino-1-methyl-6-phenylimidazo(4,5-b)pyridine|4-hydroxy-2-nonenal|Acetaminophen|Acetylcysteine|arsenite|Asbestos|Atenolol|Atrazine|Azoxymethane|Benzo(a)pyrene|Bezafibrate|Caffeine|Chenodeoxycholic Acid|chrysin|Cisplatin|Coal Tar|Dexamethasone|Dextran Sulfate|Diclofenac|Dietary Fats|Diethylnitrosamine|Doxorubicin|epigallocatechin gallate|Fluorouracil|Genistein|Glucose|Hydrogen Peroxide|ICI 11855…	105.48	163
IL4	3565	Colonic Neoplasms	MESH:D003110		Acetaminophen|Acetylcysteine|Apigenin|Asbestos|Aspirin|Azacitidine|Azathioprine|Benzo(a)pyrene|Butylated Hydroxytoluene|Butyrates|CEP 33779|chrysin|Cisplatin|Coal Tar|Corn Oil|Curcumin|DDT|Dexamethasone|Dextran Sulfate|Diclofenac|Dietary Fats|Diethylnitrosamine|Doxorubicin|Genistein|helenalin|Hydrogen Peroxide|Indomethacin|Levamisole|Linoleic Acid|Lipopolysaccharides|Melatonin|Mesalamine|Methotre…	105.07	101
CAV1	857	Colonic Neoplasms	MESH:D003110		Acetaminophen|Acetylcysteine|arsenite|Aspirin|Atrazine|Benzo(a)pyrene|Caffeine|Camptothecin|Celecoxib|Cisplatin|Coal Tar|Decitabine|Dexamethasone|diallyl disulfide|Dietary Fats|Diethylnitrosamine|Doxorubicin|Fluorouracil|Gefitinib|Genistein|Glucose|Hydrogen Peroxide|Iron|Lipopolysaccharides|Lithocholic Acid|Methotrexate|nimesulide|Oxaliplatin|Pioglitazone|Piroxicam|Plant Extracts|Plant Preparatio…	104.31	109
AHR	196	Colonic Neoplasms	MESH:D003110		2-amino-1-methyl-6-phenylimidazo(4,5-b)pyridine|2-amino-3,8-dimethylimidazo(4,5-f)quinoxaline|2-amino-3-methylimidazo(4,5-f)quinoline|2-amino-6-methyldipyrido(1,2-a-3',2'-d)imidazole|3,3'-diindolylmethane|Acetaminophen|Acetylcysteine|Apigenin|arsenite|Aspirin|Atrazine|Azacitidine|Benzo(a)pyrene|Bezafibrate|Butyrates|Carbaryl|Chenodeoxycholic Acid|Cholic Acid|chrysin|Cisplatin|Clotrimazole|Coal Ta…	103.65	110
GPX3	2878	Colonic Neoplasms	MESH:D003110		Acetaminophen|arsenite|astaxanthine|Azathioprine|Azoxymethane|Benzo(a)pyrene|Butyrates|Caffeine|Cisplatin|Decitabine|Dexamethasone|Dextran Sulfate|Dietary Fats|Diethylnitrosamine|Doxorubicin|Fluoxetine|Genistein|Hydrogen Peroxide|Ifosfamide|Indomethacin|Irinotecan|Lipopolysaccharides|Methotrexate|Nicotine|Oxaliplatin|Permethrin|Pioglitazone|Plant Extracts|Plant Preparations|Polyphenols|Quercetin|…	102.76	113
CEBPB	1051	Colonic Neoplasms	MESH:D003110		2-amino-1-methyl-6-phenylimidazo(4,5-b)pyridine|2-amino-3,8-dimethylimidazo(4,5-f)quinoxaline|Acetaminophen|Acetylcysteine|Apigenin|arsenite|Aspirin|Atrazine|Benzo(a)pyrene|Caffeine|Carmustine|Celecoxib|Cisplatin|Curcumin|Decitabine|Deoxycholic Acid|Dexamethasone|Diclofenac|Dietary Fats|Doxorubicin|Fluorouracil|Genistein|geraniol|Glucose|Hydrogen Peroxide|Indomethacin|Isoniazid|Lipopolysaccharide…	102.67	152
HIF1A	3091	Colonic Neoplasms	MESH:D003110		2-amino-1-methyl-6-phenylimidazo(4,5-b)pyridine|Acetaminophen|Acetylcysteine|Apigenin|arsenite|Atrazine|Benzo(a)pyrene|betulin|Capecitabine|Carmustine|Chenodeoxycholic Acid|Ciclopirox|Cisplatin|Curcumin|Decitabine|Dexamethasone|Dextran Sulfate|Dichlororibofuranosylbenzimidazole|Diclofenac|Dietary Fats|Diethylnitrosamine|doxifluridine|Doxorubicin|epigallocatechin gallate|Fluorouracil|Gefitinib|Gen…	102.19	153
TNFRSF10B	8795	Colonic Neoplasms	MESH:D003110		4-hydroxy-2-nonenal|Acetaminophen|Acetylcysteine|alvocidib|Apigenin|arsenite|Aspirin|Azoxymethane|Benzo(a)pyrene|Celecoxib|chrysin|Cisplatin|Coal Tar|Curcumin|Decitabine|Dexamethasone|Diclofenac|Diethylnitrosamine|Docetaxel|Doxorubicin|Fluorouracil|Genistein|Hydrogen Peroxide|Hydroxyurea|Ifosfamide|Indomethacin|Masoprocol|Metformin|Methotrexate|Plant Extracts|Plant Oils|Polyphenols|Quercetin|Resv…	101.12	142
CXCL2	2920	Colonic Neoplasms	MESH:D003110		Acetaminophen|Acetylcysteine|arsenite|Asbestos|Atrazine|Azathioprine|Benzo(a)pyrene|Carmustine|Chenodeoxycholic Acid|Cisplatin|Curcumin|Deoxycholic Acid|Dexamethasone|Dextran Sulfate|Diclofenac|Dietary Fats|Doxorubicin|epigallocatechin gallate|Fluorouracil|Glucose|Hydrogen Peroxide|Indomethacin|Iron|Lipopolysaccharides|Lithocholic Acid|Metformin|Methotrexate|Nicotine|Oxaliplatin|Pioglitazone|Piro…	100.9	124
PPARA	5465	Colonic Neoplasms	MESH:D003110		2-amino-1-methyl-6-phenylimidazo(4,5-b)pyridine|Acetaminophen|Apigenin|Aspirin|Atrazine|Azoxymethane|Benzo(a)pyrene|Bezafibrate|Caffeine|Carbaryl|Celecoxib|Chenodeoxycholic Acid|Chitosan|Cholic Acid|chrysin|Cisplatin|Deoxycholic Acid|Dexamethasone|Dextran Sulfate|Dietary Fats|Diethylnitrosamine|Doxorubicin|geraniol|Glucose|Hydrogen Peroxide|Hydroxymethylglutaryl-CoA Reductase Inhibitors|Indometha…	100.16	132
BAD	572	Colonic Neoplasms	MESH:D003110		3,3'-diindolylmethane|4-hydroxy-2-nonenal|Acetaminophen|Acetylcysteine|alvocidib|arsenite|Aspirin|Azacitidine|Benzo(a)pyrene|Celecoxib|Cisplatin|Corn Oil|Curcumin|Dexamethasone|Diethylnitrosamine|Docetaxel|Doxorubicin|Fluorouracil|Fluoxetine|Genistein|Glucose|Hydrogen Peroxide|Indomethacin|Iron|Lipopolysaccharides|Melatonin|Metformin|Methotrexate|Methylnitrosourea|Mitomycin|Niclosamide|Nicotine|O…	99.35	114
MMP7	4316	Colonic Neoplasms	MESH:D003110	marker/mechanism	1,2-Dimethylhydrazine|2-amino-1-methyl-6-phenylimidazo(4,5-b)pyridine|Acetaminophen|Acetylcysteine|arsenite|Aspirin|Azoxymethane|Benzo(a)pyrene|Butyrates|Caffeine|Cisplatin|Curcumin|Dexamethasone|diallyl disulfide|Dietary Fats|Doxorubicin|epigallocatechin gallate|Genistein|Glucose|Hydrogen Peroxide|Lipopolysaccharides|Methotrexate|Niclosamide|Nicotine|nobiletin|Pioglitazone|Plant Extracts|Plant P…	99.32	137
CHEK1	1111	Colonic Neoplasms	MESH:D003110		2-amino-3,8-dimethylimidazo(4,5-f)quinoxaline|4-hydroxy-2-nonenal|Acetaminophen|Acetylcysteine|Atrazine|Azathioprine|Benzo(a)pyrene|Butylated Hydroxytoluene|Caffeine|Camptothecin|Carmustine|Cholic Acid|Cisplatin|Curcumin|Decitabine|Diclofenac|Diethylnitrosamine|Doxorubicin|Floxuridine|Fluorouracil|Genistein|geraniol|Hydrogen Peroxide|Hydroxyurea|Irinotecan|Lovastatin|Metformin|Methotrexate|Mitomy…	99.24	105
FGF2	2247	Colonic Neoplasms	MESH:D003110		1,2-Dimethylhydrazine|Acetaminophen|Acetylcysteine|Apigenin|arsenite|Azoxymethane|Benzo(a)pyrene|Carmustine|Cisplatin|Curcumin|Dexamethasone|Dextran Sulfate|Dietary Fats|Diethylnitrosamine|Docetaxel|Doxorubicin|epigallocatechin gallate|Fluorouracil|Fluoxetine|Gefitinib|Genistein|Glucose|Hydrogen Peroxide|Indomethacin|Irinotecan|Lipopolysaccharides|Mitomycin|Morphine|Nicotine|Permethrin|Piroxicam|…	98.84	168
HSPB1	3315	Colonic Neoplasms	MESH:D003110	marker/mechanism	2-amino-1-methyl-6-phenylimidazo(4,5-b)pyridine|3,3'-diindolylmethane|Acetaminophen|Acetylcysteine|arsenite|Aspirin|Atrazine|Benzo(a)pyrene|Caffeine|Cisplatin|Coal Tar|Curcumin|Decitabine|Dexamethasone|Diclofenac|Dietary Fats|Diethylnitrosamine|Doxorubicin|Fluorouracil|Genistein|Glucose|Hydrogen Peroxide|Indomethacin|Iron|Leucovorin|Lipopolysaccharides|Lithocholic Acid|Methotrexate|Morphine|Niclo…	98.58	141
GSTA4	2941	Colonic Neoplasms	MESH:D003110		2-hexenal|4-hydroxy-2-nonenal|Acetaminophen|Acetylcysteine|Apigenin|arsenite|Benzo(a)pyrene|Butyrates|Chenodeoxycholic Acid|Cholic Acid|cinnamic aldehyde|Cisplatin|Curcumin|Decitabine|Dexamethasone|Diclofenac|Dietary Fats|Diethylnitrosamine|Doxorubicin|epigallocatechin gallate|Fluorouracil|Hydrogen Peroxide|Irinotecan|Iron|Linoleic Acid|Lipopolysaccharides|Lithocholic Acid|Melatonin|Nicotine|nime…	97.83	109
LEP	3952	Colonic Neoplasms	MESH:D003110	marker/mechanism	Acetaminophen|Apigenin|arsenite|Aspirin|Atrazine|Azoxymethane|Benzo(a)pyrene|Bezafibrate|bromodichloromethane|Butylated Hydroxytoluene|Caffeine|Cisplatin|DDT|Decitabine|Deoxycholic Acid|Dexamethasone|Dextran Sulfate|Dietary Fats|Diethylnitrosamine|Fonofos|Genistein|Glucose|glyphosate|Hydrogen Peroxide|Indomethacin|Iron|Lipopolysaccharides|Melatonin|Metformin|Methotrexate|Methylnitrosourea|Nicotin…	97.19	105
HSPA5	3309	Colonic Neoplasms	MESH:D003110		1,2-Dimethylhydrazine|2-amino-1-methyl-6-phenylimidazo(4,5-b)pyridine|3,3'-diindolylmethane|4-hydroxy-2-nonenal|Acetaminophen|Acetylcysteine|Apigenin|arsenite|Aspirin|Atrazine|Benzo(a)pyrene|Butyrates|Carbaryl|Celecoxib|chlorophyllin|Cisplatin|Curcumin|DDT|Deoxycholic Acid|Diclofenac|Dietary Fats|Diethylnitrosamine|Doxorubicin|Fluorouracil|Glucose|glyphosate|Hydrogen Peroxide|Indomethacin|Linolei…	97.05	170
DNMT1	1786	Colonic Neoplasms	MESH:D003110	marker/mechanism	1,2-Dimethylhydrazine|2-amino-1-methyl-6-phenylimidazo(4,5-b)pyridine|3,3'-diindolylmethane|Acetaminophen|Acetylcysteine|Atrazine|Azacitidine|Benzo(a)pyrene|Caffeine|Cisplatin|Curcumin|DDT|Decitabine|Dexamethasone|Dietary Fats|Diethylnitrosamine|Doxorubicin|epigallocatechin gallate|Genistein|Glucose|Hydrogen Peroxide|Hydroxyurea|Indomethacin|Iron|Mitomycin|Niclosamide|Nicotine|Oxaliplatin|Permeth…	96.47	121
IL12B	3593	Colonic Neoplasms	MESH:D003110		Acetaminophen|Acetylcysteine|arsenite|Aspirin|Atrazine|Azacitidine|Azathioprine|Benzo(a)pyrene|betulin|Butyrates|Caffeine|Carmustine|chlorophyllin|cinnamic aldehyde|Curcumin|Dexamethasone|Dietary Fats|Diethylnitrosamine|Doxorubicin|Fluorouracil|Genistein|Glucose|helenalin|Hydrogen Peroxide|Indomethacin|Iron|Isoniazid|Lipopolysaccharides|Morphine|Nicotine|Plant Extracts|Polyphenols|Polysaccharides…	96.25	108
ACHE	43	Colonic Neoplasms	MESH:D003110		Acetaminophen|Acetylcysteine|alachlor|Apigenin|Atrazine|Azoxymethane|Benzo(a)pyrene|Caffeine|Carbaryl|Carbofuran|Celecoxib|Chenodeoxycholic Acid|Cholic Acid|Cisplatin|Curcumin|cyanazine|Deoxycholic Acid|Desipramine|Dexamethasone|Dextran Sulfate|Dietary Fats|Doxorubicin|EPTC|Genistein|geraniol|Glucose|glyphosate|Hydroxyurea|Indomethacin|Irinotecan|Limonene|Lipopolysaccharides|Lithocholic Acid|Mala…	96.18	110
UGT1A1	54658	Colonic Neoplasms	MESH:D003110		2-amino-1-methyl-6-phenylimidazo(4,5-b)pyridine|2-amino-3,8-dimethylimidazo(4,5-f)quinoxaline|2-amino-3-methylimidazo(4,5-f)quinoline|Acetaminophen|Anethole Trithione|Apigenin|Aspirin|Atrazine|Benzo(a)pyrene|Caffeine|Chenodeoxycholic Acid|chrysin|Cisplatin|Clotrimazole|Curcumin|Decitabine|Dexamethasone|diallyl disulfide|Diclofenac|Dietary Fats|Diethylnitrosamine|Doxorubicin|Fluorouracil|Genistein…	95.96	147
IGF1	3479	Colonic Neoplasms	MESH:D003110		1,2-Dimethylhydrazine|4-hydroxy-2-nonenal|Acetaminophen|Acetylcysteine|arsenite|Azathioprine|Azoxymethane|Benzo(a)pyrene|Bezafibrate|Caffeine|Carmustine|chrysin|Curcumin|DDT|Dexamethasone|Dextran Sulfate|Dietary Fats|Diethylnitrosamine|Doxorubicin|epigallocatechin gallate|Fluorouracil|Genistein|Glucose|Hydrogen Peroxide|Indomethacin|Irinotecan|Iron|Lipopolysaccharides|Lovastatin|Masoprocol|Melato…	95.84	173
SAT1	6303	Colonic Neoplasms	MESH:D003110		Acetaminophen|Acetylcysteine|Aspirin|Atrazine|Benzo(a)pyrene|Carmustine|Cisplatin|Decitabine|Dexamethasone|Diclofenac|Doxorubicin|epigallocatechin gallate|Fluorouracil|Genistein|Hydrogen Peroxide|Indomethacin|Irinotecan|Metformin|Methotrexate|Mitomycin|nimesulide|Oxaliplatin|Piroxicam|Plant Oils|Plant Preparations|Quercetin|Resveratrol|Sulindac|Thalidomide|Topotecan|trichostatin A|Trinitrobenzene…	95.82	111
NOS3	4846	Colonic Neoplasms	MESH:D003110		4-hydroxy-2-nonenal|Acetaminophen|Acetylcysteine|Apigenin|arsenite|Aspirin|Atrazine|Azoxymethane|Benzo(a)pyrene|Bezafibrate|Caffeine|Capecitabine|Carmustine|chrysin|Cisplatin|Curcumin|Decitabine|Dexamethasone|Dextran Sulfate|diallyl disulfide|Dietary Fats|Diethylnitrosamine|Doxorubicin|epigallocatechin gallate|Fluorouracil|Genistein|Glucose|Hydrogen Peroxide|Indomethacin|Levamisole|Linoleic Acid|…	95.11	151
IL1RN	3557	Colonic Neoplasms	MESH:D003110	marker/mechanism	4-hydroxy-2-nonenal|Acetaminophen|Aspirin|Atrazine|Azathioprine|Azoxymethane|Benzo(a)pyrene|Cisplatin|Corn Oil|Dexamethasone|Dextran Sulfate|Diclofenac|Dietary Fats|Diethylnitrosamine|Doxorubicin|Fluorouracil|Genistein|Glucose|Indomethacin|isoliquiritigenin|Lipopolysaccharides|Metformin|Methotrexate|mofezolac|Morphine|Nicotine|Oxaliplatin|Piroxicam|Quercetin|Resveratrol|rofecoxib|Sulfasalazine|ta…	94.91	137
TLR4	7099	Colonic Neoplasms	MESH:D003110		4-hydroxy-2-nonenal|Acetaminophen|Acetylcysteine|arsenite|Azathioprine|Azoxymethane|Benzo(a)pyrene|Chitosan|chrysin|cinnamic aldehyde|Cisplatin|Curcumin|Decitabine|Dexamethasone|Dextran Sulfate|Dietary Fats|Doxorubicin|epigallocatechin gallate|Genistein|geraniol|Glucose|helenalin|Ifosfamide|Indomethacin|Irinotecan|Lipopolysaccharides|Melatonin|Metformin|Methotrexate|Morphine|Nicotine|Oxaliplatin|…	94.87	114
TOP2A	7153	Colonic Neoplasms	MESH:D003110		2-amino-1-methyl-6-phenylimidazo(4,5-b)pyridine|2-amino-3,8-dimethylimidazo(4,5-f)quinoxaline|4-hydroxy-2-nonenal|Acetaminophen|Acetylcysteine|alachlor|Atrazine|Azacitidine|Azathioprine|Benzo(a)pyrene|Cisplatin|Curcumin|Decitabine|Dexamethasone|Dietary Fats|Diethylnitrosamine|Doxorubicin|epigallocatechin gallate|Fluorouracil|Genistein|Glucose|Hydrogen Peroxide|Ifosfamide|Irinotecan|Lipopolysaccha…	94.85	132
SERPINE1	5054	Colonic Neoplasms	MESH:D003110		Acetaminophen|alachlor|arsenite|Atrazine|Azathioprine|Azoxymethane|Benzo(a)pyrene|Bezafibrate|Butylated Hydroxytoluene|Carbofuran|Chenodeoxycholic Acid|cinnamic aldehyde|Cisplatin|Coal Tar|Curcumin|Decitabine|Deoxycholic Acid|Dexamethasone|Dextran Sulfate|Diclofenac|Dietary Fats|Diethylnitrosamine|Doxorubicin|Genistein|Glucose|Hydrogen Peroxide|Indomethacin|Linoleic Acid|Lipopolysaccharides|Metfo…	94.8	114
INSIG1	3638	Colonic Neoplasms	MESH:D003110		2-amino-1-methyl-6-phenylimidazo(4,5-b)pyridine|Acetaminophen|Acetylcysteine|Aspirin|Atrazine|Benzo(a)pyrene|Bezafibrate|Caffeine|Carmustine|cinnamic aldehyde|Cisplatin|Decitabine|Dexamethasone|Dietary Fats|Diethylnitrosamine|Doxorubicin|epigallocatechin gallate|Fluorouracil|Fluoxetine|Genistein|Hydrogen Peroxide|Indomethacin|Irinotecan|Lipopolysaccharides|Lovastatin|Metformin|Niclosamide|Nicotin…	94.31	132
TFRC	7037	Colonic Neoplasms	MESH:D003110		Acetaminophen|Acetylcysteine|alachlor|Asbestos|Atrazine|Benzo(a)pyrene|Butylated Hydroxytoluene|Caffeine|Cholic Acid|Cisplatin|Curcumin|Dexamethasone|Dextran Sulfate|Diclofenac|Dietary Fats|Diethylnitrosamine|Doxorubicin|Fluorouracil|Genistein|Hydrogen Peroxide|Indomethacin|Irinotecan|Iron|Lipopolysaccharides|Lithocholic Acid|Melatonin|Metformin|Nicotine|nimesulide|Oxaliplatin|Plant Extracts|Quer…	94.26	125
CXCL10	3627	Colonic Neoplasms	MESH:D003110	marker/mechanism	1,2-Dimethylhydrazine|2-amino-1-methyl-6-phenylimidazo(4,5-b)pyridine|4-hydroxy-2-nonenal|Acetaminophen|Azoxymethane|Benzo(a)pyrene|CEP 33779|Chenodeoxycholic Acid|chlorophyllin|chrysin|cinnamic aldehyde|Cisplatin|Decitabine|Deoxycholic Acid|Dexamethasone|Dextran Sulfate|Dietary Fats|Diethylnitrosamine|Doxorubicin|epigallocatechin gallate|Fluoxetine|Genistein|Glucose|Indomethacin|isoliquiritigeni…	94.16	148
CCND2	894	Colonic Neoplasms	MESH:D003110	marker/mechanism	1,4-phenylenebis(methylene)selenocyanate|2-amino-1-methyl-6-phenylimidazo(4,5-b)pyridine|4-hydroxy-2-nonenal|Acetaminophen|Acetylcysteine|alachlor|arsenite|Atrazine|Azacitidine|Benzo(a)pyrene|Butyrates|Celecoxib|Cisplatin|DDT|Decitabine|Dexamethasone|Doxorubicin|Fluorouracil|Genistein|Glucose|Hydrogen Peroxide|Hydroxyurea|Indomethacin|isoliquiritigenin|Lipopolysaccharides|Metformin|Methotrexate|N…	94.01	129
PRKCB	5579	Colonic Neoplasms	MESH:D003110		Acetaminophen|arsenite|Aspirin|Azoxymethane|Benzo(a)pyrene|Butyrates|Cisplatin|Decitabine|Deoxycholic Acid|Dexamethasone|Dextran Sulfate|Diethylnitrosamine|Docetaxel|Doxorubicin|Glucose|Hydrogen Peroxide|Indomethacin|Irinotecan|Lipopolysaccharides|Lithocholic Acid|Metformin|Methotrexate|Morphine|Nicotine|Oxaliplatin|Plant Preparations|pterostilbene|Quercetin|Resveratrol|Topotecan|trichostatin A|T…	93.23	109
TRIB3	57761	Colonic Neoplasms	MESH:D003110		4-hydroxy-2-nonenal|Acetaminophen|Acetylcysteine|arsenite|Atrazine|Azathioprine|Benzo(a)pyrene|Bezafibrate|Cisplatin|Curcumin|Decitabine|Dexamethasone|Diclofenac|Dietary Fats|Diethylnitrosamine|Fluorouracil|Fonofos|Genistein|Glucose|Hydrogen Peroxide|Indomethacin|Isoniazid|Lipopolysaccharides|Methotrexate|Mitomycin|Niclosamide|nimesulide|nobiletin|Oxaliplatin|Piroxicam|Quercetin|Thalidomide|Topot…	93.13	106
ESR1	2099	Colonic Neoplasms	MESH:D003110		1,2-Dimethylhydrazine|2-amino-1-methyl-6-phenylimidazo(4,5-b)pyridine|2-amino-3,8-dimethylimidazo(4,5-f)quinoxaline|3,3'-diindolylmethane|Acetaminophen|Acetylcysteine|alachlor|Apigenin|arsenite|Atrazine|Azacitidine|Azoxymethane|Benzo(a)pyrene|Butyrates|Camptothecin|Carbaryl|chrysin|Ciclopirox|Cisplatin|Curcumin|cyanazine|DDT|Decitabine|Dexamethasone|Dextran Sulfate|Diclofenac|Dietary Fats|diisopr…	93.05	145
MCL1	4170	Colonic Neoplasms	MESH:D003110		Acetaminophen|Acetylcysteine|alvocidib|Apigenin|arsenite|Aspirin|Atrazine|Benzo(a)pyrene|Butyrates|Celecoxib|cinnamic aldehyde|Cisplatin|Curcumin|Dexamethasone|Docetaxel|Doxorubicin|epigallocatechin gallate|Fluorouracil|Hydroxamic Acids|Irinotecan|Lipopolysaccharides|Lithocholic Acid|Melatonin|Methotrexate|Morphine|Niclosamide|Nicotine|Oxaliplatin|Plant Extracts|Plant Oils|pterostilbene|Quercetin…	92.99	113
KRAS	3845	Colonic Neoplasms	MESH:D003110	marker/mechanism	2',3-dimethyl-4-aminobiphenyl|2-amino-3,8-dimethylimidazo(4,5-f)quinoxaline|2-amino-3-methylimidazo(4,5-f)quinoline|Acetaminophen|Acetylcysteine|arsenite|Asbestos|Azoxymethane|Benzo(a)pyrene|Butylated Hydroxytoluene|Cisplatin|Curcumin|Decitabine|Dextran Sulfate|Diclofenac|Diethylnitrosamine|diisopropanolnitrosamine|Doxorubicin|Fluorouracil|Gefitinib|Genistein|geraniol|Hydrogen Peroxide|Hydroxyure…	92.76	140
ATF4	468	Colonic Neoplasms	MESH:D003110		1,2-Dimethylhydrazine|2-amino-1-methyl-6-phenylimidazo(4,5-b)pyridine|4-hydroxy-2-nonenal|Acetaminophen|Acetylcysteine|arsenite|Aspirin|Atrazine|Benzo(a)pyrene|Camptothecin|Cisplatin|Dexamethasone|Diclofenac|Dietary Fats|Diethylnitrosamine|Doxorubicin|epigallocatechin gallate|Fluorouracil|geraniol|Glucose|helenalin|Hydrogen Peroxide|Ifosfamide|Lipopolysaccharides|Melatonin|Metformin|Mitomycin|Nic…	92.7	159
APC	324	Colonic Neoplasms	MESH:D003110	marker/mechanism	1,2-Dimethylhydrazine|2-amino-1-methyl-6-phenolimidazo(4,5-b)pyridine-DNA adduct|2-amino-1-methyl-6-phenylimidazo(4,5-b)pyridine|2-amino-3-methylimidazo(4,5-f)quinoline|4-hydroxy-2-nonenal|Acetaminophen|Azoxymethane|Camptothecin|Carmustine|Cisplatin|Curcumin|Decitabine|Dexamethasone|Dextran Sulfate|Dietary Fats|Diethylnitrosamine|epigallocatechin gallate|Etodolac|Glucose|Hydrogen Peroxide|Indomet…	92.63	150
IGF1R	3480	Colonic Neoplasms	MESH:D003110		4-hydroxy-2-nonenal|Acetaminophen|Acetylcysteine|Azathioprine|Azoxymethane|Benzo(a)pyrene|Caffeine|chrysin|Cisplatin|Curcumin|Dexamethasone|Diclofenac|Dietary Fats|Diethylnitrosamine|Doxorubicin|epigallocatechin gallate|Fluorouracil|Folfox protocol|Gefitinib|Genistein|Glucose|Hydrogen Peroxide|Indomethacin|Lovastatin|Masoprocol|Metformin|Methylnitrosourea|Niclosamide|Nicotine|Plant Extracts|Polys…	92.14	137
BID	637	Colonic Neoplasms	MESH:D003110		4-hydroxy-2-nonenal|Acetaminophen|Acetylcysteine|alvocidib|Apigenin|Aspirin|Atrazine|Benzo(a)pyrene|Butyrates|Caffeine|Camptothecin|Celecoxib|cinnamic aldehyde|Cisplatin|Curcumin|Decitabine|Diclofenac|Diethylnitrosamine|Doxorubicin|Fluorouracil|Genistein|Hydrogen Peroxide|Indomethacin|Irinotecan|Lipopolysaccharides|Lithocholic Acid|Masoprocol|Melatonin|Methotrexate|nimesulide|Plant Extracts|Plant…	91.24	119
DUSP1	1843	Colonic Neoplasms	MESH:D003110		Acetaminophen|Acetylcysteine|arsenite|Aspirin|Azacitidine|Azathioprine|Azoxymethane|Benzo(a)pyrene|cinnamic aldehyde|Cisplatin|Curcumin|Dexamethasone|Dextran Sulfate|Diclofenac|Dietary Fats|Diethylnitrosamine|Doxorubicin|Genistein|Glucose|glyphosate|Hydrogen Peroxide|Indomethacin|Irinotecan|Lipopolysaccharides|Metformin|Methotrexate|Niclosamide|Nicotine|Oxaliplatin|Piroxicam|Plant Extracts|Plant …	91.06	113
ATF3	467	Colonic Neoplasms	MESH:D003110		3,3'-diindolylmethane|4-hydroxy-2-nonenal|Acetaminophen|Acetylcysteine|Asbestos|Benzo(a)pyrene|cinnamic aldehyde|Cisplatin|Clotrimazole|Curcumin|DDT|Decitabine|Dexamethasone|diallyl disulfide|Dietary Fats|Diethylnitrosamine|Doxorubicin|epigallocatechin gallate|Fluorouracil|Genistein|geraniol|glyphosate|Hydrogen Peroxide|Irinotecan|Limonene|Lipopolysaccharides|Metformin|Methotrexate|Niclosamide|Ni…	90.88	109
ABCG2	9429	Colonic Neoplasms	MESH:D003110		2-amino-1-methyl-6-phenylimidazo(4,5-b)pyridine|2-amino-3,8-dimethylimidazo(4,5-f)quinoxaline|Acetaminophen|Azathioprine|Azoxymethane|Benzo(a)pyrene|Celecoxib|chrysin|Cisplatin|Curcumin|DDT|Decitabine|Dexamethasone|Dextran Sulfate|Dietary Fats|Docetaxel|Doxorubicin|epigallocatechin gallate|Fluorouracil|Gefitinib|Genistein|Hydrogen Peroxide|Irinotecan|Iron|Lipopolysaccharides|Lithocholic Acid|Meth…	90.62	170
CDKN1A	1026	Colorectal Neoplasms	MESH:D015179		1,2-Dimethylhydrazine|2-amino-1-methyl-6-phenylimidazo(4,5-b)pyridine|2-amino-3,8-dimethylimidazo(4,5-f)quinoxaline|Air Pollutants|andrographolide|Arsenic|Arsenic Trioxide|Aspirin|Azacitidine|Azoxymethane|Calcitriol|Carmustine|Celecoxib|chromium hexavalent ion|Cisplatin|Copper|Decitabine|Dietary Fats|Doxorubicin|epigallocatechin gallate|Erlotinib Hydrochloride|Etoposide|Fenretinide|Fluorouracil|F…	90.24	129
APAF1	317	Colonic Neoplasms	MESH:D003110		2-amino-1-methyl-6-phenylimidazo(4,5-b)pyridine|2-amino-3,8-dimethylimidazo(4,5-f)quinoxaline|Acetaminophen|Acetylcysteine|Apigenin|Aspirin|Benzo(a)pyrene|Cisplatin|Curcumin|Decitabine|Diclofenac|Dietary Fats|Diethylnitrosamine|Doxorubicin|epigallocatechin gallate|Fluorouracil|Genistein|glyphosate|Hydrogen Peroxide|Hydroxyurea|Metformin|Methotrexate|Methylnitrosourea|Mitomycin|Plant Extracts|Plan…	90.15	133
ABCC5	10057	Colonic Neoplasms	MESH:D003110		Acetaminophen|Aspirin|Azoxymethane|Benzo(a)pyrene|Celecoxib|chrysin|Cisplatin|Coal Tar|Curcumin|Decitabine|Dexamethasone|Dextran Sulfate|Dietary Fats|Diethylnitrosamine|Docetaxel|Doxorubicin|epigallocatechin gallate|Fluorouracil|Genistein|glyphosate|hesperetin|Hydrogen Peroxide|Indomethacin|Lithocholic Acid|Metformin|Methotrexate|Oxaliplatin|Polyphenols|Quercetin|Resveratrol	90.11	136
PCNA	5111	Colorectal Neoplasms	MESH:D015179		1,2-Dimethylhydrazine|2,4-Dichlorophenoxyacetic Acid|2-amino-1-methyl-6-phenylimidazo(4,5-b)pyridine|4-biphenylamine|Arsenic|Arsenic Trioxide|Aspirin|Azacitidine|Azoxymethane|bromoform|Calcitriol|Celecoxib|chromium hexavalent ion|Cisplatin|Copper|Decitabine|Dextran Sulfate|Dietary Fats|Doxorubicin|epigallocatechin gallate|Famotidine|Fenretinide|Fluorouracil|Folic Acid|Indomethacin|Irinotecan|Isof…	90.04	117
CPT1A	1374	Colonic Neoplasms	MESH:D003110		Acetaminophen|Acetylcysteine|Aspirin|Atrazine|Benzo(a)pyrene|Bezafibrate|Butyrates|Caffeine|Chenodeoxycholic Acid|Corn Oil|Curcumin|Dexamethasone|Diclofenac|Dietary Fats|Doxorubicin|Fluorouracil|Genistein|Glucose|Indomethacin|Iron|Isoniazid|lard|Linoleic Acid|Lipopolysaccharides|Metformin|Methotrexate|nimesulide|Orlistat|Oxaliplatin|Permethrin|Plant Extracts|pterostilbene|Quercetin|Resveratrol|To…	89.9	110
SLC2A1	6513	Colonic Neoplasms	MESH:D003110	marker/mechanism	Acetaminophen|Acetylcysteine|arsenite|Atrazine|Benzo(a)pyrene|Butylated Hydroxytoluene|Caffeine|Celecoxib|Cholic Acid|cinnamic aldehyde|Cisplatin|Curcumin|Dexamethasone|Dextran Sulfate|Dietary Fats|Diethylnitrosamine|Doxorubicin|epigallocatechin gallate|Fluorouracil|Genistein|Glucose|Hydrogen Peroxide|Ifosfamide|Indomethacin|isoliquiritigenin|Lipopolysaccharides|Lithocholic Acid|Niclosamide|nimes…	89.9	120
FOSL1	8061	Colonic Neoplasms	MESH:D003110		1,2-Dimethylhydrazine|4-hydroxy-2-nonenal|Acetaminophen|Acetylcysteine|arsenite|Asbestos|Aspirin|Azathioprine|Benzo(a)pyrene|Butylated Hydroxytoluene|Carbofuran|Cholic Acid|Cisplatin|Curcumin|DDT|Decitabine|Dexamethasone|Dextran Sulfate|diallyl disulfide|Dietary Fats|Diethylnitrosamine|Doxorubicin|Genistein|geraniol|Glucose|Ifosfamide|Indomethacin|Lipopolysaccharides|Niclosamide|Oxaliplatin|Piogl…	89.53	106
CASP7	840	Colonic Neoplasms	MESH:D003110		4-hydroxy-2-nonenal|Acetaminophen|Acetylcysteine|Apigenin|arsenite|Aspirin|Benzo(a)pyrene|Butyrates|Camptothecin|Celecoxib|Cisplatin|Curcumin|DDT|Decitabine|Dexamethasone|Diethylnitrosamine|Docetaxel|Doxorubicin|Etodolac|Fluorouracil|Fluoxetine|Genistein|glyphosate|Hydrogen Peroxide|Hydroxyurea|Indomethacin|Lipopolysaccharides|Masoprocol|Metformin|Methotrexate|Mitomycin|Niclosamide|Plant Extracts…	89.44	116
GDF15	9518	Colonic Neoplasms	MESH:D003110		1,2-Dimethylhydrazine|3,3'-diindolylmethane|Acetaminophen|Aspirin|Atrazine|Azathioprine|Benzo(a)pyrene|Celecoxib|Cisplatin|Coal Tar|Decitabine|Dexamethasone|diallyl disulfide|Diclofenac|Diethylnitrosamine|Doxorubicin|Fluorouracil|Genistein|Hydrogen Peroxide|Hydroxyurea|Ifosfamide|Indomethacin|Irinotecan|Lipopolysaccharides|Metformin|Mitomycin|Oxaliplatin|Pioglitazone|Piroxicam|Plant Oils|pterosti…	89.3	140
IL18	3606	Colonic Neoplasms	MESH:D003110		4-hydroxy-2-nonenal|Acetaminophen|Acetylcysteine|arsenite|Aspirin|Atrazine|Azoxymethane|Benzo(a)pyrene|Bezafibrate|cinnamic aldehyde|Cisplatin|Curcumin|Dexamethasone|Dextran Sulfate|Dietary Fats|Fluorouracil|Genistein|geraniol|Hydrogen Peroxide|ICI 118551|Indomethacin|Irinotecan|Iron|Lipopolysaccharides|Lovastatin|Methotrexate|Mitomycin|Oxaliplatin|Pioglitazone|Plant Preparations|Quercetin|Resver…	89.22	145
PLAU	5328	Colonic Neoplasms	MESH:D003110		3,3'-diindolylmethane|Acetylcysteine|Azoxymethane|Benzo(a)pyrene|Carbofuran|chrysin|cinnamic aldehyde|Cisplatin|Curcumin|Decitabine|Dexamethasone|Dextran Sulfate|Diclofenac|Diethylnitrosamine|Doxorubicin|epigallocatechin gallate|Fluorouracil|Gefitinib|Genistein|Indomethacin|Lipopolysaccharides|Lovastatin|Methotrexate|Mitomycin|Nicotine|Oxaliplatin|Plant Extracts|Polyethylene Glycols|Quercetin|Res…	89.18	139
TIMP3	7078	Colonic Neoplasms	MESH:D003110		2-amino-1-methyl-6-phenylimidazo(4,5-b)pyridine|Acetaminophen|Azoxymethane|Benzo(a)pyrene|Butyrates|Cisplatin|Curcumin|Decitabine|Dexamethasone|Dextran Sulfate|Dietary Fats|Diethylnitrosamine|Doxorubicin|epigallocatechin gallate|Floxuridine|Fluorouracil|Genistein|Glucose|glyphosate|Indomethacin|Malathion|Metformin|Methotrexate|Nicotine|Oxaliplatin|Plant Extracts|Resveratrol|rofecoxib|Sulfasalazin…	89.13	154
IKBKB	3551	Colonic Neoplasms	MESH:D003110		Acetaminophen|Acetylcysteine|Apigenin|arsenite|Aspirin|Azoxymethane|Caffeine|chrysin|cinnamic aldehyde|Cisplatin|Curcumin|Decitabine|Dexamethasone|Dextran Sulfate|Diclofenac|Dietary Fats|Diethylnitrosamine|Doxorubicin|ent-1,3,6,11-tetrahydroxykaur-16-ene-15-one 3,11-diacetate|epigallocatechin gallate|Genistein|Glucose|Hydrogen Peroxide|Indomethacin|Iron|Lipopolysaccharides|Metformin|Niclosamide|P…	89.09	100
RPS6	6194	Colonic Neoplasms	MESH:D003110		2-amino-1-methyl-6-phenylimidazo(4,5-b)pyridine|3,3'-diindolylmethane|Acetaminophen|Aspirin|Atrazine|Azacitidine|Azoxymethane|Benzo(a)pyrene|Caffeine|Camptothecin|Carbofuran|Cisplatin|Curcumin|Dexamethasone|Dextran Sulfate|Dietary Fats|Diethylnitrosamine|Doxorubicin|Glucose|glyphosate|Hydrogen Peroxide|Indomethacin|Lipopolysaccharides|Metformin|Methotrexate|metolachlor|Niclosamide|Permethrin|Piog…	88.97	112
SCD1	20249	Colonic Neoplasms	MESH:D003110		1,2-Dimethylhydrazine|2-amino-1-methyl-6-phenylimidazo(4,5-b)pyridine|Acetaminophen|Acetylcysteine|Atrazine|Benzo(a)pyrene|Bezafibrate|Caffeine|Chenodeoxycholic Acid|cinnamic aldehyde|Cisplatin|Corn Oil|Curcumin|Dexamethasone|Diclofenac|Dietary Fats|Diethylnitrosamine|epigallocatechin gallate|Glucose|Hydrogen Peroxide|lard|Limonene|Lipopolysaccharides|Lithocholic Acid|Lovastatin|Metformin|Nicotin…	88.8	102
BIRC5	332	Colorectal Neoplasms	MESH:D015179	marker/mechanism	2,4,4'-trichlorobiphenyl|andrographolide|Arsenic|Arsenic Trioxide|Aspirin|Azoxymethane|Calcitriol|Celecoxib|Cisplatin|Copper|Dacarbazine|Decitabine|destruxin B|Dextran Sulfate|Dietary Fats|Dinoprostone|Doxorubicin|epigallocatechin gallate|Erlotinib Hydrochloride|Etodolac|Etoposide|Fenretinide|Fluorouracil|Gefitinib|gemcitabine|Indomethacin|Irinotecan|Mitomycin|Mitoxantrone|Niclosamide|nimesulide|…	88.63	117
EGF	1950	Colonic Neoplasms	MESH:D003110		1,2-Dimethylhydrazine|2-amino-1-methyl-6-phenylimidazo(4,5-b)pyridine|Acetaminophen|Acetylcysteine|arsenite|Atrazine|Benzo(a)pyrene|chrysin|Cisplatin|Curcumin|DDT|Dexamethasone|Diclofenac|Dietary Fats|Diethylnitrosamine|Doxorubicin|epigallocatechin gallate|Gefitinib|Genistein|Glucose|Hydrogen Peroxide|Hydroxamic Acids|Indomethacin|Lipopolysaccharides|Lithocholic Acid|Lovastatin|Mitomycin|nimesuli…	88.57	120
TNFRSF1A	7132	Colonic Neoplasms	MESH:D003110		3,3'-diindolylmethane|4-hydroxy-2-nonenal|Acetaminophen|Acetylcysteine|arsenite|Asbestos|Aspirin|Azathioprine|Azoxymethane|Benzo(a)pyrene|Celecoxib|Cisplatin|Curcumin|DDT|Decitabine|Dexamethasone|Dextran Sulfate|Diclofenac|Dietary Fats|Diethylnitrosamine|Doxorubicin|epigallocatechin gallate|Genistein|Hydrogen Peroxide|Indomethacin|Irinotecan|Lipopolysaccharides|Metformin|Methotrexate|Nicotine|nim…	88.55	111
MAP2K1	5604	Colonic Neoplasms	MESH:D003110		2-amino-1-methyl-6-phenylimidazo(4,5-b)pyridine|Acetylcysteine|Antifungal Agents|arsenite|Aspirin|Atrazine|Azathioprine|Benzo(a)pyrene|Butyrates|Celecoxib|Ciclopirox|Cisplatin|Curcumin|Decitabine|Dexamethasone|Diethylnitrosamine|Doxorubicin|Fluorouracil|Genistein|geraniol|Hydrogen Peroxide|Indomethacin|Lipopolysaccharides|Lithocholic Acid|Melatonin|Methylnitrosourea|Mitomycin|Nicotine|Plant Extra…	88.29	143
MMP3	4314	Colonic Neoplasms	MESH:D003110		Acetaminophen|Acetylcysteine|arsenite|Aspirin|Azathioprine|Azoxymethane|Benzo(a)pyrene|cinnamic aldehyde|Cisplatin|Curcumin|DDT|Dexamethasone|Dextran Sulfate|Dietary Fats|Diethylnitrosamine|Doxorubicin|Fluorouracil|Genistein|geraniol|Glucose|Hydrogen Peroxide|Hydroxamic Acids|Indomethacin|Lipopolysaccharides|Lovastatin|Methotrexate|Methylnitrosourea|Nicotine|nimesulide|Plant Oils|Quercetin|Resver…	88.2	139
PLAT	5327	Colonic Neoplasms	MESH:D003110		Acetaminophen|arsenite|Aspirin|Azoxymethane|Benzo(a)pyrene|Butylated Hydroxytoluene|Cisplatin|DDT|Dexamethasone|Dextran Sulfate|Dietary Fats|Doxorubicin|epigallocatechin gallate|Fluorouracil|Genistein|Glucose|Indomethacin|Irinotecan|Lipopolysaccharides|Lovastatin|Malathion|Metformin|Methotrexate|Morphine|Nicotine|Oxaliplatin|Piroxicam|Plant Extracts|Plant Oils|Quercetin|Resveratrol|rofecoxib|Suli…	87.92	141
CCND1	595	Colorectal Neoplasms	MESH:D015179		1,2-Dimethylhydrazine|2-amino-1-methyl-6-phenylimidazo(4,5-b)pyridine|2-amino-3,8-dimethylimidazo(4,5-f)quinoxaline|3,4',5-trimethoxystilbene|Air Pollutants|andrographolide|Arsenic|Arsenic Trioxide|Aspirin|Azacitidine|Azoxymethane|Calcitriol|Carmustine|Celecoxib|chromium hexavalent ion|Cisplatin|Copper|Decitabine|destruxin B|Dietary Fats|Dinoprostone|Doxorubicin|epigallocatechin gallate|Erlotinib…	87.89	121
TGFA	7039	Colonic Neoplasms	MESH:D003110		2-amino-1-methyl-6-phenylimidazo(4,5-b)pyridine|Acetaminophen|Acetylcysteine|arsenite|Aspirin|Atrazine|Butylated Hydroxytoluene|Celecoxib|Cisplatin|Corn Oil|Decitabine|Dexamethasone|Diclofenac|Dietary Fats|Diethylnitrosamine|Doxorubicin|Fluorouracil|Gefitinib|Genistein|Glucose|Irinotecan|Limonene|Lipopolysaccharides|Methotrexate|Nicotine|Piroxicam|Plant Extracts|Quercetin|Resveratrol|trichostatin…	87.53	133
EPHX1	2052	Colonic Neoplasms	MESH:D003110		2-amino-1-methyl-6-phenylimidazo(4,5-b)pyridine|4-hydroxy-2-nonenal|Acetaminophen|arsenite|Asbestos|Atrazine|Azathioprine|Benzo(a)pyrene|Carmustine|Chenodeoxycholic Acid|Cisplatin|Clotrimazole|Coal Tar|DDT|Decitabine|Dexamethasone|Diclofenac|Dietary Fats|Diethylnitrosamine|Doxorubicin|Fluorouracil|Genistein|Hydrogen Peroxide|Indomethacin|Lithocholic Acid|Malathion|Methylnitrosourea|Mitomycin|nime…	87.47	131
RRM2	6241	Colonic Neoplasms	MESH:D003110		2-amino-1-methyl-6-phenylimidazo(4,5-b)pyridine|2-amino-3,8-dimethylimidazo(4,5-f)quinoxaline|Acetaminophen|Azacitidine|Azathioprine|Benzo(a)pyrene|Caffeine|Camptothecin|Ciclopirox|Cisplatin|Coal Tar|Dexamethasone|Dietary Fats|Diethylnitrosamine|Doxorubicin|Fluorouracil|Genistein|Hydroxyurea|Indomethacin|Iron|Lipopolysaccharides|Metformin|Methotrexate|Niclosamide|nimesulide|Oxaliplatin|Piroxicam|…	86.78	125
TIMP2	7077	Colonic Neoplasms	MESH:D003110		Acetaminophen|arsenite|Asbestos|Aspirin|Atrazine|Azoxymethane|Benzo(a)pyrene|betulin|Bezafibrate|Celecoxib|chlorophyllin|Cisplatin|Curcumin|Dexamethasone|Dextran Sulfate|diallyl disulfide|Dietary Fats|Diethylnitrosamine|Doxorubicin|Genistein|Glucose|Hydrogen Peroxide|Indomethacin|Melatonin|Mesalamine|Oxaliplatin|Plant Extracts|Plant Preparations|Quercetin|Resveratrol|Sulfasalazine|Thalidomide|Top…	86.64	108
ERCC1	2067	Colonic Neoplasms	MESH:D003110		2-amino-1-methyl-6-phenylimidazo(4,5-b)pyridine|2-amino-3,8-dimethylimidazo(4,5-f)quinoxaline|4-hydroxy-2-nonenal|Acetaminophen|Azathioprine|Benzo(a)pyrene|Camptothecin|Cisplatin|Curcumin|Decitabine|Doxorubicin|epigallocatechin gallate|Fluorouracil|Fonofos|Gefitinib|Glucose|Hydrogen Peroxide|Irinotecan|Leucovorin|Lipopolysaccharides|Lovastatin|Melatonin|Niclosamide|Oxaliplatin|Permethrin|Querceti…	86.06	118
VIM	7431	Colonic Neoplasms	MESH:D003110		4-hydroxy-2-nonenal|Acetaminophen|Acetylcysteine|arsenite|Atrazine|Azacitidine|Azoxymethane|Benzo(a)pyrene|chrysin|Cisplatin|Curcumin|DDT|Decitabine|Dexamethasone|Dextran Sulfate|Diclofenac|Dietary Fats|Diethylnitrosamine|Doxorubicin|Fluorouracil|Genistein|Glucose|glyphosate|Hydrogen Peroxide|Indomethacin|Lipopolysaccharides|Methotrexate|Methylnitrosourea|Morphine|Niclosamide|Nicotine|nimesulide|…	85.99	138
RAF1	5894	Colonic Neoplasms	MESH:D003110		2-amino-1-methyl-6-phenylimidazo(4,5-b)pyridine|4-hydroxy-2-nonenal|Acetaminophen|Acetylcysteine|Aspirin|Atrazine|Benzo(a)pyrene|Butyrates|Cisplatin|Curcumin|Deoxycholic Acid|Diethylnitrosamine|Docetaxel|Doxorubicin|Fluorouracil|Genistein|geraniol|Hydrogen Peroxide|Lipopolysaccharides|Lovastatin|Melatonin|Metformin|Morphine|Niclosamide|Nicotine|perillyl alcohol|Plant Extracts|Quercetin|Resveratro…	85.96	134
TYMS	7298	Colorectal Neoplasms	MESH:D015179	marker/mechanism	Arsenic Trioxide|Azoxymethane|Calcitriol|Capecitabine|Cisplatin|Copper|Decitabine|Dextran Sulfate|Dietary Fats|doxifluridine|Doxorubicin|Erlotinib Hydrochloride|Etoposide|Fenretinide|Floxuridine|Fluorouracil|Folfox protocol|Folic Acid|Gefitinib|Irinotecan|Leucovorin|Methotrexate|Mitomycin|Oxaliplatin|Paclitaxel|Polychlorinated Biphenyls|Quercetin|raltitrexed|Resveratrol|S 1 (combination)|Simvasta…	85.93	133
DDIT4	54541	Colonic Neoplasms	MESH:D003110		4-hydroxy-2-nonenal|Acetaminophen|Acetylcysteine|arsenite|Atrazine|Benzo(a)pyrene|cinnamic aldehyde|Cisplatin|Dexamethasone|Diclofenac|Dietary Fats|Diethylnitrosamine|Doxorubicin|Fluorouracil|Genistein|glyphosate|helenalin|Hydrogen Peroxide|Ifosfamide|Irinotecan|Lipopolysaccharides|Metformin|Methotrexate|Mitomycin|Nicotine|Orlistat|Oxaliplatin|Polyethylene Glycols|Polyphenols|Quercetin|Resveratro…	85.82	103
CASP1	834	Colonic Neoplasms	MESH:D003110		4-hydroxy-2-nonenal|Acetaminophen|Acetylcysteine|Apigenin|Atrazine|Benzo(a)pyrene|chrysin|cinnamic aldehyde|Cisplatin|Coal Tar|Curcumin|Dexamethasone|Dextran Sulfate|Diclofenac|Dietary Fats|Diethylnitrosamine|Doxorubicin|epigallocatechin gallate|Fluorouracil|Genistein|Glucose|Hydrogen Peroxide|Ifosfamide|Indomethacin|Irinotecan|Lipopolysaccharides|Lithocholic Acid|Melatonin|Metformin|Morphine|Nic…	85.66	111
UBE2C	11065	Colonic Neoplasms	MESH:D003110		2-amino-1-methyl-6-phenylimidazo(4,5-b)pyridine|4-hydroxy-2-nonenal|Acetaminophen|arsenite|Atrazine|Azacitidine|Azathioprine|Benzo(a)pyrene|Cisplatin|Coal Tar|Curcumin|Dietary Fats|Diethylnitrosamine|Doxorubicin|Fluorouracil|Genistein|geraniol|Hydrogen Peroxide|Hydroxyurea|Irinotecan|Methotrexate|Methylnitrosourea|Niclosamide|Nicotine|nimesulide|Oxaliplatin|Resveratrol|Thalidomide|Topotecan|Trogl…	85.58	120
BDNF	627	Colonic Neoplasms	MESH:D003110		1,2-Dimethylhydrazine|4-hydroxy-2-nonenal|Acetaminophen|Acetylcysteine|Apigenin|arsenite|Atrazine|Azacitidine|Benzo(a)pyrene|Butyrates|Caffeine|chrysin|Cisplatin|Curcumin|DDT|Decitabine|Desipramine|Dexamethasone|diallyl disulfide|Dietary Fats|Doxorubicin|epigallocatechin gallate|Fluorouracil|Fluoxetine|Genistein|geraniol|Hydrogen Peroxide|Lipopolysaccharides|Lovastatin|Melatonin|Methylnitrosourea…	85.14	123
CDKN1C	1028	Colonic Neoplasms	MESH:D003110		4-hydroxy-2-nonenal|Acetaminophen|arsenite|Atrazine|Azacitidine|Azoxymethane|Benzo(a)pyrene|Carmustine|Cisplatin|Decitabine|Dexamethasone|Dextran Sulfate|Diethylnitrosamine|Doxorubicin|Fluorouracil|Genistein|Hydrogen Peroxide|Hydroxyurea|Indomethacin|Iron|isoliquiritigenin|Lipopolysaccharides|Oxaliplatin|Pioglitazone|Plant Oils|Quercetin|Resveratrol|Topotecan|trichostatin A|Troglitazone	84.64	128
CFLAR	8837	Colonic Neoplasms	MESH:D003110		Acetaminophen|Acetylcysteine|alvocidib|Aspirin|Azoxymethane|Benzo(a)pyrene|Butyrates|Camptothecin|Celecoxib|Cisplatin|Curcumin|Decitabine|Dexamethasone|Dextran Sulfate|Diclofenac|Doxorubicin|epigallocatechin gallate|Fluorouracil|Genistein|Hydrogen Peroxide|Indomethacin|Irinotecan|Lipopolysaccharides|Methotrexate|Oxaliplatin|Plant Extracts|Quercetin|Resveratrol|Thalidomide|trichostatin A|Troglitaz…	84.64	143
XRCC1	7515	Colonic Neoplasms	MESH:D003110		2-amino-1-methyl-6-phenylimidazo(4,5-b)pyridine|Acetaminophen|Acetylcysteine|arsenite|Asbestos|Atrazine|Benzo(a)pyrene|Cisplatin|Curcumin|Decitabine|Dexamethasone|Doxorubicin|epigallocatechin gallate|Floxuridine|Fluorouracil|Gefitinib|Genistein|Hydrogen Peroxide|Indomethacin|Leucovorin|Lipopolysaccharides|Niclosamide|Nicotine|Oxaliplatin|Plant Extracts|Polyphenols|Resveratrol|Troglitazone	84.42	121
MYC	4609	Colorectal Neoplasms	MESH:D015179	marker/mechanism	2,4-Dichlorophenoxyacetic Acid|2-amino-1-methyl-6-phenylimidazo(4,5-b)pyridine|3,4',5-trimethoxystilbene|Acrolein|Arsenic Trioxide|Aspirin|Azacitidine|Azoxymethane|bromoform|Calcitriol|Celecoxib|chromium hexavalent ion|Cisplatin|Copper|Decitabine|destruxin B|Dietary Fats|Dinoprostone|Doxorubicin|epigallocatechin gallate|Etoposide|Fenretinide|Fluorouracil|Folic Acid|Gefitinib|gemcitabine|Hemin|Ind…	84.17	122
DUSP6	1848	Colonic Neoplasms	MESH:D003110		Acetaminophen|Aspirin|Atrazine|Azacitidine|Benzo(a)pyrene|cinnamic aldehyde|Cisplatin|Decitabine|Dexamethasone|Dietary Fats|Diethylnitrosamine|Doxorubicin|epigallocatechin gallate|Fluorouracil|Fonofos|Genistein|Glucose|Hydrogen Peroxide|Indomethacin|Irinotecan|Lipopolysaccharides|Morphine|Niclosamide|Nicotine|Oxaliplatin|Permethrin|Plant Oils|Quercetin|tallow|Topotecan|trichostatin A|Troglitazone	84.03	104
SPARC	6678	Colonic Neoplasms	MESH:D003110	marker/mechanism	Acetaminophen|arsenite|Aspirin|Atrazine|Azoxymethane|Benzo(a)pyrene|Carmustine|Cisplatin|Corn Oil|Curcumin|DDT|Decitabine|Dexamethasone|Dextran Sulfate|Dietary Fats|Diethylnitrosamine|Doxorubicin|Fluorouracil|Genistein|Glucose|Indomethacin|Irinotecan|Lipopolysaccharides|nimesulide|Oxaliplatin|Piroxicam|Plant Extracts|Resveratrol|Topotecan|trichostatin A|Trinitrobenzenesulfonic Acid	83.94	135
STAT1	6772	Colonic Neoplasms	MESH:D003110		2-amino-1-methyl-6-phenylimidazo(4,5-b)pyridine|4-hydroxy-2-nonenal|Acetaminophen|Acetylcysteine|arsenite|Azathioprine|Azoxymethane|Benzo(a)pyrene|chlorophyllin|Cisplatin|Curcumin|DDT|Decitabine|Dexamethasone|Diclofenac|Diethylnitrosamine|Doxorubicin|epigallocatechin gallate|Genistein|geraniol|Glucose|hesperetin|Hydrogen Peroxide|Indomethacin|Irinotecan|Lipopolysaccharides|Melatonin|Methotrexate|…	83.85	132
MT2A	4502	Colonic Neoplasms	MESH:D003110		1,2-Dimethylhydrazine|2-amino-1-methyl-6-phenylimidazo(4,5-b)pyridine|Acetylcysteine|arsenite|Atrazine|Benzo(a)pyrene|Carmustine|Cisplatin|Curcumin|DDT|Decitabine|Dexamethasone|Diethylnitrosamine|Doxorubicin|epigallocatechin gallate|Genistein|Glucose|Hydrogen Peroxide|Ifosfamide|Indomethacin|Iron|Lipopolysaccharides|Lithocholic Acid|Melatonin|Metformin|Niclosamide|Oxaliplatin|Piroxicam|Plant Extr…	83.48	121
SULT1A1	6817	Colonic Neoplasms	MESH:D003110	marker/mechanism	1,2-Dimethylhydrazine|2-amino-1-methyl-6-phenolimidazo(4,5-b)pyridine-DNA adduct|2-amino-1-methyl-6-phenylimidazo(4,5-b)pyridine|2-amino-6-methyldipyrido(1,2-a-3',2'-d)imidazole|Acetaminophen|Apigenin|Azoxymethane|Benzo(a)pyrene|Caffeine|Cholic Acid|chrysin|Cisplatin|Clotrimazole|Dexamethasone|Dextran Sulfate|Dietary Fats|Diethylnitrosamine|Doxorubicin|Genistein|Hydrogen Peroxide|Indomethacin|Met…	83.3	143
CCNG1	900	Colonic Neoplasms	MESH:D003110		1,2-Dimethylhydrazine|4-hydroxy-2-nonenal|Acetaminophen|arsenite|Benzo(a)pyrene|Caffeine|Cisplatin|Coal Tar|Dexamethasone|Diclofenac|Dietary Fats|Diethylnitrosamine|Doxorubicin|epigallocatechin gallate|Fluorouracil|Genistein|glyphosate|Hydroxyurea|Indomethacin|Limonene|Lipopolysaccharides|Metformin|Methotrexate|Mitomycin|Niclosamide|Oxaliplatin|Resveratrol|Sulfasalazine|Topotecan|trichostatin A|T…	83.29	118
JUNB	3726	Colonic Neoplasms	MESH:D003110		4-hydroxy-2-nonenal|Acetaminophen|Acetylcysteine|Aspirin|Atrazine|Benzo(a)pyrene|Butylated Hydroxytoluene|Capecitabine|Cisplatin|Curcumin|DDT|Decitabine|Dexamethasone|Dietary Fats|Doxorubicin|Fluorouracil|Genistein|geraniol|Glucose|Hydrogen Peroxide|Indomethacin|Lipopolysaccharides|Lithocholic Acid|Metformin|Methylnitrosourea|Morphine|Nicotine|Oxaliplatin|Plant Oils|Quercetin|Resveratrol|Topoteca…	83.11	114
CXCL12	6387	Colonic Neoplasms	MESH:D003110		Acetaminophen|Acetylcysteine|Apigenin|Asbestos|Atrazine|Azacitidine|Benzo(a)pyrene|Caffeine|Cisplatin|Curcumin|DDT|Decitabine|Dexamethasone|Dietary Fats|Diethylnitrosamine|Fluorouracil|Genistein|Glucose|glyphosate|Hydrogen Peroxide|Indomethacin|Irinotecan|Lipopolysaccharides|Methotrexate|nimesulide|Oxaliplatin|Permethrin|Pioglitazone|Plant Extracts|Resveratrol|Topotecan|trichostatin A|Trinitroben…	82.74	100
PTGS2	5743	Colorectal Neoplasms	MESH:D015179	marker/mechanism	1,2-Dimethylhydrazine|2,3',4,4',5-pentachlorobiphenyl|2,4,4'-trichlorobiphenyl|2-amino-1-methyl-6-phenylimidazo(4,5-b)pyridine|2-amino-3,8-dimethylimidazo(4,5-f)quinoxaline|4-biphenylamine|Acrolein|Air Pollutants|alfacalcidol|Anti-Inflammatory Agents, Non-Steroidal|Arsenic|Arsenic Trioxide|Aspirin|Azoxymethane|Calcitriol|Capecitabine|Celecoxib|chromium hexavalent ion|Cisplatin|Copper|Decitabine|D…	82.61	146
CDKN1B	1027	Colorectal Neoplasms	MESH:D015179		Acrolein|Arsenic|Arsenic Trioxide|Aspirin|Azoxymethane|Calcitriol|Celecoxib|chromium hexavalent ion|Cisplatin|Copper|Decitabine|Doxorubicin|epigallocatechin gallate|Etoposide|Fenretinide|Fluorouracil|Folic Acid|Gefitinib|gemcitabine|Hemin|Indomethacin|Isoflavones|Methotrexate|Mitomycin|nimesulide|Orlistat|Oxaliplatin|Paclitaxel|Polychlorinated Biphenyls|pterostilbene|pyrrolidine dithiocarbamic ac…	82.58	111
SCD	6319	Colonic Neoplasms	MESH:D003110		2-amino-1-methyl-6-phenylimidazo(4,5-b)pyridine|Acetaminophen|Atrazine|Benzo(a)pyrene|betulin|Bezafibrate|chrysin|Cisplatin|Curcumin|Dexamethasone|Dietary Fats|Doxorubicin|epigallocatechin gallate|Fluorouracil|Fluoxetine|Genistein|Glucose|Hydrogen Peroxide|Indomethacin|Linoleic Acid|Lipopolysaccharides|Methotrexate|Nicotine|Piroxicam|Plant Extracts|Quercetin|Resveratrol|rofecoxib|Topotecan|tricho…	82.42	129
ID3	3399	Colonic Neoplasms	MESH:D003110	marker/mechanism	2-amino-1-methyl-6-phenylimidazo(4,5-b)pyridine|Acetaminophen|arsenite|Azacitidine|Azathioprine|Benzo(a)pyrene|Caffeine|Cisplatin|Curcumin|Decitabine|Dexamethasone|diallyl disulfide|Diclofenac|Dietary Fats|Diethylnitrosamine|Doxorubicin|Fluorouracil|Genistein|geraniol|Glucose|Hydrogen Peroxide|Methotrexate|Methylnitrosourea|Nicotine|Oxaliplatin|Plant Extracts|Plant Oils|Quercetin|Resveratrol|Topo…	82.19	126
AURKA	6790	Colonic Neoplasms	MESH:D003110		Acetaminophen|arsenite|Aspirin|Atrazine|Azacitidine|Azathioprine|Benzo(a)pyrene|Cisplatin|Curcumin|Dietary Fats|Diethylnitrosamine|Doxorubicin|epigallocatechin gallate|Fluorouracil|Gefitinib|Genistein|Glucose|Hydrogen Peroxide|Methotrexate|Methylnitrosourea|Mitomycin|Oxaliplatin|Piroxicam|Plant Extracts|Quercetin|Resveratrol|Sulindac|Thalidomide|Topotecan|trichostatin A	82.18	100
H2AX	3014	Colorectal Neoplasms	MESH:D015179		2,3',4,4',5-pentachlorobiphenyl|2-amino-1-methyl-6-phenylimidazo(4,5-b)pyridine|2-amino-3,8-dimethylimidazo(4,5-f)quinoxaline|Air Pollutants|Arsenic|Arsenic Trioxide|Aspirin|Azacitidine|Calcitriol|Carmustine|Celecoxib|chromium hexavalent ion|Cisplatin|Copper|Decitabine|Dietary Fats|Doxorubicin|epigallocatechin gallate|Erlotinib Hydrochloride|Etoposide|Fluorouracil|Folic Acid|Irinotecan|Isoflavone…	82	113
CDKN2A	1029	Colonic Neoplasms	MESH:D003110		1,2-Dimethylhydrazine|2-amino-1-methyl-6-phenylimidazo(4,5-b)pyridine|6-((3-chloro)anilino)-2-(isopropyl-2-hydroxyethylamino)-9-isopropylpurine|Acetaminophen|arsenite|Asbestos|Azacitidine|Azoxymethane|Benzo(a)pyrene|Capecitabine|Carmustine|Cisplatin|Coal Tar|Curcumin|DDT|Decitabine|Diethylnitrosamine|Docetaxel|Doxorubicin|epigallocatechin gallate|Fluorouracil|Fluoxetine|Glucose|Hydrogen Peroxide|…	81.78	181
ERBB2	2064	Colonic Neoplasms	MESH:D003110	marker/mechanism	2-amino-1-methyl-6-phenylimidazo(4,5-b)pyridine|3,3'-diindolylmethane|4-hydroxy-2-nonenal|Acetaminophen|Apigenin|Aspirin|Azoxymethane|Benzo(a)pyrene|Cisplatin|Curcumin|DDT|Dexamethasone|Dextran Sulfate|Docetaxel|Doxorubicin|epigallocatechin gallate|Fluorouracil|Folfox protocol|Gefitinib|Glucose|Hydrogen Peroxide|Indomethacin|Irinotecan|Masoprocol|Methotrexate|Orlistat|Permethrin|Plant Extracts|Qu…	81.58	157
BUB1	699	Colonic Neoplasms	MESH:D003110		1,2-Dimethylhydrazine|2-amino-1-methyl-6-phenylimidazo(4,5-b)pyridine|4-hydroxy-2-nonenal|Acetaminophen|arsenite|Azathioprine|Benzo(a)pyrene|Caffeine|Cisplatin|Decitabine|Diethylnitrosamine|Doxorubicin|epigallocatechin gallate|Fluorouracil|Genistein|geraniol|Hydrogen Peroxide|Irinotecan|Malathion|Methotrexate|Methylnitrosourea|Oxaliplatin|Piroxicam|Quercetin|Resveratrol|Topotecan|trichostatin A|T…	81.44	147
HES1	3280	Colonic Neoplasms	MESH:D003110	marker/mechanism	1,2-Dimethylhydrazine|Acetaminophen|arsenite|Atrazine|Azoxymethane|Benzo(a)pyrene|cinnamic aldehyde|Cisplatin|Curcumin|Dexamethasone|Dextran Sulfate|diallyl disulfide|Dietary Fats|Doxorubicin|epigallocatechin gallate|Fluorouracil|Fluoxetine|Genistein|Hydrogen Peroxide|Irinotecan|Malathion|Methotrexate|Niclosamide|Oxaliplatin|Plant Oils|Quercetin|Resveratrol|Topotecan|trichostatin A|Troglitazone	81.34	158
AR	367	Colonic Neoplasms	MESH:D003110		1,4-phenylenebis(methylene)selenocyanate|3,3'-diindolylmethane|Acetaminophen|Acetylcysteine|alachlor|Atrazine|Azacitidine|Azoxymethane|Benzo(a)pyrene|Butylated Hydroxytoluene|Butyrates|Camptothecin|Carbaryl|Celecoxib|Ciclopirox|Cisplatin|Curcumin|DDT|Decitabine|Dexamethasone|Dextran Sulfate|Diclofenac|Dietary Fats|Docetaxel|Doxorubicin|epigallocatechin gallate|Gefitinib|Genistein|glyphosate|Lipop…	81.05	103
KEAP1	9817	Colonic Neoplasms	MESH:D003110		Acetaminophen|Acetylcysteine|arsenite|Atrazine|Azathioprine|Benzo(a)pyrene|cinnamic aldehyde|Cisplatin|Curcumin|Decitabine|Dietary Fats|Diethylnitrosamine|Doxorubicin|Fluorouracil|Gefitinib|Glucose|Hydrogen Peroxide|Ifosfamide|Indomethacin|Malathion|Melatonin|Metformin|Plant Extracts|Plant Preparations|Polyphenols|pterostilbene|Quercetin|Resveratrol|Sulindac|trichostatin A|Troglitazone|Vitamin D	80.9	106
PLA2G4A	5321	Colonic Neoplasms	MESH:D003110		Acetaminophen|Acetylcysteine|arsenite|Aspirin|Benzo(a)pyrene|Butylated Hydroxytoluene|Carbofuran|Celecoxib|Cisplatin|Dexamethasone|Dextran Sulfate|Docetaxel|Doxorubicin|Fluorouracil|Fluoxetine|Genistein|Hydrogen Peroxide|Iron|Lipopolysaccharides|Lovastatin|Methotrexate|Nicotine|Oxaliplatin|Plant Extracts|Resveratrol|rofecoxib|Sulindac|Topotecan|trichostatin A|Troglitazone	80.86	103
RELA	5970	Colorectal Neoplasms	MESH:D015179		1,2-Dimethylhydrazine|2-amino-1-methyl-6-phenylimidazo(4,5-b)pyridine|3,4',5-trimethoxystilbene|Acrolein|Air Pollutants|Arsenic|Arsenic Trioxide|Aspirin|Azacitidine|Azoxymethane|Calcitriol|Carmustine|Celecoxib|chromium hexavalent ion|Cisplatin|Copper|Decitabine|destruxin B|Dextran Sulfate|Dietary Fats|Dinoprostone|Doxorubicin|epigallocatechin gallate|Erlotinib Hydrochloride|Etoposide|Famotidine|F…	80.84	122
PMAIP1	5366	Colonic Neoplasms	MESH:D003110		3,3'-diindolylmethane|Acetaminophen|Acetylcysteine|arsenite|Aspirin|Atrazine|Benzo(a)pyrene|Celecoxib|cinnamic aldehyde|Cisplatin|Coal Tar|Curcumin|Decitabine|Diclofenac|Doxorubicin|epigallocatechin gallate|Fluorouracil|Genistein|Hydrogen Peroxide|Hydroxyurea|Indomethacin|Irinotecan|Lipopolysaccharides|Methotrexate|Methylnitrosourea|Oxaliplatin|Plant Oils|Polyethylene Glycols|Quercetin|Resveratro…	80.76	109
PPP1R15A	23645	Colonic Neoplasms	MESH:D003110		4-hydroxy-2-nonenal|Acetaminophen|Acetylcysteine|arsenite|Aspirin|Azathioprine|Benzo(a)pyrene|Cisplatin|Decitabine|Desipramine|Dexamethasone|Diclofenac|Dietary Fats|Doxorubicin|epigallocatechin gallate|Fluorouracil|Glucose|Hydrogen Peroxide|Indomethacin|Lipopolysaccharides|Metformin|Methotrexate|Niclosamide|Oxaliplatin|Piroxicam|Plant Extracts|Plant Oils|Quercetin|selenomethylselenocysteine|Thali…	80.63	100
HSPA1A	3303	Colonic Neoplasms	MESH:D003110		2-amino-1-methyl-6-phenylimidazo(4,5-b)pyridine|4-hydroxy-2-nonenal|Acetaminophen|Acetylcysteine|Apigenin|arsenite|Aspirin|Atrazine|Benzo(a)pyrene|Cisplatin|Coal Tar|Curcumin|Dexamethasone|Dextran Sulfate|diallyl disulfide|Diclofenac|Diethylnitrosamine|Doxorubicin|Genistein|Hydrogen Peroxide|Indomethacin|Iron|Lipopolysaccharides|Morphine|Oxaliplatin|Piroxicam|Plant Oils|Plant Preparations|Quercet…	80.53	104
MME	4311	Colonic Neoplasms	MESH:D003110		1,2-Dimethylhydrazine|Acetaminophen|Atrazine|Azoxymethane|Benzo(a)pyrene|Cisplatin|Curcumin|DDT|Dextran Sulfate|Diclofenac|Dietary Fats|Diethylnitrosamine|Doxorubicin|Glucose|Lipopolysaccharides|Metformin|Mitomycin|Morphine|Niclosamide|Nicotine|Oxaliplatin|Pioglitazone|Resveratrol|tallow|Thalidomide|Topotecan|trichostatin A|Troglitazone	80.26	115
COL1A2	1278	Colonic Neoplasms	MESH:D003110		2-amino-1-methyl-6-phenylimidazo(4,5-b)pyridine|Acetaminophen|Acetylcysteine|arsenite|Benzo(a)pyrene|Chenodeoxycholic Acid|Cisplatin|Curcumin|Decitabine|Dexamethasone|Dietary Fats|Diethylnitrosamine|Doxorubicin|Fluorouracil|Genistein|Glucose|glyphosate|Hydroxyurea|Methotrexate|nimesulide|Oxaliplatin|Plant Extracts|Plant Preparations|Polyethylene Glycols|Quercetin|Resveratrol|selenomethylselenocys…	80.15	131
CSF2	1437	Colonic Neoplasms	MESH:D003110		4-hydroxy-2-nonenal|Acetaminophen|Acetylcysteine|Asbestos|Azoxymethane|Benzo(a)pyrene|Butylated Hydroxytoluene|Carmustine|Chenodeoxycholic Acid|Cisplatin|Deoxycholic Acid|Dexamethasone|Dextran Sulfate|Dietary Fats|Diethylnitrosamine|Docetaxel|Doxorubicin|Fluorouracil|Genistein|Hydrogen Peroxide|Indomethacin|Iron|Lipopolysaccharides|Methylnitrosourea|Metronidazole|Nicotine|Permethrin|Plant Extract…	80.01	137
ABCC4	10257	Colonic Neoplasms	MESH:D003110		Acetaminophen|Aspirin|Atrazine|Azathioprine|Azoxymethane|Benzo(a)pyrene|Bezafibrate|Celecoxib|Chenodeoxycholic Acid|Cisplatin|Dexamethasone|Dextran Sulfate|diallyl disulfide|Diclofenac|Dietary Fats|Diethylnitrosamine|Docetaxel|Doxorubicin|epigallocatechin gallate|hesperetin|Hydrogen Peroxide|Irinotecan|Lithocholic Acid|Methotrexate|Oxaliplatin|Permethrin|Quercetin|Resveratrol|selenomethylselenocy…	79.91	107
FASLG	356	Colonic Neoplasms	MESH:D003110		Acetaminophen|Acetylcysteine|Asbestos|Aspirin|Atenolol|Azacitidine|Azoxymethane|Benzo(a)pyrene|Bezafibrate|Celecoxib|chrysin|Cisplatin|Curcumin|DDT|Dexamethasone|Doxorubicin|Gefitinib|Genistein|Hydrogen Peroxide|Indomethacin|Irinotecan|Lipopolysaccharides|Lovastatin|Masoprocol|Melatonin|Mitomycin|Nicotine|Plant Extracts|Plant Preparations|Quercetin|Resveratrol|selenomethylselenocysteine|Thalidomi…	79.6	108
CASP8	841	Colorectal Neoplasms	MESH:D015179	marker/mechanism	2-amino-1-methyl-6-phenylimidazo(4,5-b)pyridine|2-amino-3,8-dimethylimidazo(4,5-f)quinoxaline|Acrolein|andrographolide|Arsenic|Arsenic Trioxide|Aspirin|Azacitidine|Calcitriol|Celecoxib|chromium hexavalent ion|Cisplatin|Copper|Dacarbazine|Decitabine|destruxin B|Dextran Sulfate|Dietary Fats|Dinoprostone|Doxorubicin|epigallocatechin gallate|Etoposide|Fenretinide|Fluorouracil|Folic Acid|Gefitinib|gem…	79.48	126
TNFSF10	8743	Colorectal Neoplasms	MESH:D015179	therapeutic	Air Pollutants|Arsenic|Arsenic Trioxide|Aspirin|Azacitidine|Azoxymethane|Carmustine|Celecoxib|chromium hexavalent ion|Cisplatin|Copper|Dacarbazine|Decitabine|Dietary Fats|Doxorubicin|epigallocatechin gallate|Fenretinide|Fluorouracil|gemcitabine|Indomethacin|Irinotecan|Methotrexate|Mitomycin|Orlistat|Oxaliplatin|Paclitaxel|Quercetin|Resveratrol|Simvastatin|Sorafenib|sulforafan|Sulindac|Vincristine…	79.4	111
GJA1	2697	Colonic Neoplasms	MESH:D003110		2',3-dimethyl-4-aminobiphenyl|Acetaminophen|arsenite|Aspirin|astaxanthine|Atenolol|Atrazine|Azacitidine|Benzo(a)pyrene|Butylated Hydroxytoluene|Caffeine|Cisplatin|Curcumin|DDT|Decitabine|Dexamethasone|Diclofenac|Dietary Fats|Diethylnitrosamine|Doxorubicin|Fluorouracil|Fluoxetine|Genistein|Glucose|Hydrogen Peroxide|Irinotecan|Lipopolysaccharides|Oxaliplatin|Plant Extracts|Quercetin|Resveratrol|Top…	79.38	107
PGR	5241	Colonic Neoplasms	MESH:D003110		1,2-Dimethylhydrazine|2-amino-1-methyl-6-phenylimidazo(4,5-b)pyridine|Acetaminophen|Acetylcysteine|alachlor|Apigenin|arsenite|Atrazine|Benzo(a)pyrene|Butyrates|Caffeine|Camptothecin|Carbaryl|Ciclopirox|cyanazine|DDT|Decitabine|Dietary Fats|Docetaxel|Doxorubicin|epigallocatechin gallate|Genistein|geraniol|glyphosate|Hydrogen Peroxide|Limonene|Melatonin|Methotrexate|Oxaliplatin|Permethrin|Plant Ext…	79.35	110
RB1	5925	Colorectal Neoplasms	MESH:D015179		2,3',4,4',5-pentachlorobiphenyl|2-amino-1-methyl-6-phenylimidazo(4,5-b)pyridine|andrographolide|Arsenic Trioxide|Aspirin|Calcitriol|Capecitabine|Celecoxib|chromium hexavalent ion|Cisplatin|Copper|Decitabine|Dietary Fats|Doxorubicin|epigallocatechin gallate|Erlotinib Hydrochloride|Etoposide|Fenretinide|Fluorouracil|Gefitinib|Ibuprofen|Indomethacin|Irinotecan|Levamisole|Methotrexate|Mitomycin|nimes…	79.28	119
TK1	7083	Colonic Neoplasms	MESH:D003110		2-amino-1-methyl-6-phenylimidazo(4,5-b)pyridine|Acetaminophen|arsenite|Azathioprine|Azoxymethane|Benzo(a)pyrene|Cisplatin|Decitabine|Dextran Sulfate|Diclofenac|Dietary Fats|Diethylnitrosamine|Doxorubicin|Floxuridine|Fluorouracil|Genistein|geraniol|Hydrogen Peroxide|Methotrexate|Mitomycin|Niclosamide|Oxaliplatin|Piroxicam|Plant Extracts|Polyphenols|Quercetin|Resveratrol|Topotecan|Troglitazone	79.25	155
ID1	3397	Colonic Neoplasms	MESH:D003110		4-hydroxy-2-nonenal|Acetaminophen|Atrazine|Azacitidine|Benzo(a)pyrene|Butyrates|Cisplatin|Curcumin|Decitabine|Dexamethasone|diallyl disulfide|Dietary Fats|Diethylnitrosamine|Doxorubicin|Fluorouracil|Genistein|geraniol|Glucose|Hydrogen Peroxide|Indomethacin|Lipopolysaccharides|Methotrexate|Niclosamide|Nicotine|Oxaliplatin|Plant Extracts|Quercetin|Resveratrol|Topotecan|trichostatin A|Troglitazone	79.12	104
CCNB1	891	Colorectal Neoplasms	MESH:D015179		2,4,4'-trichlorobiphenyl|2,4-Dichlorophenoxyacetic Acid|2-amino-1-methyl-6-phenylimidazo(4,5-b)pyridine|2-amino-3,8-dimethylimidazo(4,5-f)quinoxaline|Acrolein|Arsenic|Arsenic Trioxide|Aspirin|Azacitidine|Calcitriol|Celecoxib|chromium hexavalent ion|Cisplatin|Copper|Decitabine|Doxorubicin|epigallocatechin gallate|Erlotinib Hydrochloride|Etoposide|Fenretinide|Fluorouracil|Folic Acid|gemcitabine|Ind…	79.1	118
PARP1	142	Colorectal Neoplasms	MESH:D015179	marker/mechanism	2-amino-1-methyl-6-phenylimidazo(4,5-b)pyridine|2-amino-3,8-dimethylimidazo(4,5-f)quinoxaline|acifluorfen|Acrolein|Air Pollutants|Arsenic|Arsenic Trioxide|Aspirin|Azoxymethane|Carmustine|Celecoxib|chromium hexavalent ion|Cisplatin|Copper|Decitabine|destruxin B|Dextran Sulfate|Dietary Fats|Dinoprostone|Doxorubicin|epigallocatechin gallate|Erlotinib Hydrochloride|Etoposide|Fenretinide|Floxuridine|F…	78.48	131
MGMT	4255	Colonic Neoplasms	MESH:D003110		1,2-Dimethylhydrazine|2-amino-1-methyl-6-phenylimidazo(4,5-b)pyridine|Acetaminophen|Acetylcysteine|arsenite|Azacitidine|Benzo(a)pyrene|Bezafibrate|Butyrates|Camptothecin|Carmustine|Cisplatin|Corn Oil|Curcumin|Decitabine|Dexamethasone|Diethylnitrosamine|Doxorubicin|epigallocatechin gallate|Fluorouracil|Fonofos|Genistein|Hydroxyurea|Irinotecan|Methylnitrosourea|Mitomycin|N'-(2-chloroethyl)-N-(2-(me…	78.17	140
JUN	3725	Colorectal Neoplasms	MESH:D015179		2-amino-1-methyl-6-phenylimidazo(4,5-b)pyridine|2-amino-3,8-dimethylimidazo(4,5-f)quinoxaline|3,4',5-trimethoxystilbene|Acrolein|Air Pollutants|andrographolide|Arsenic|Arsenic Trioxide|Aspirin|Calcitriol|Celecoxib|chromium hexavalent ion|Cisplatin|Copper|Decitabine|destruxin B|Dietary Fats|Doxorubicin|epigallocatechin gallate|Etoposide|Fenretinide|Fluorouracil|Folic Acid|gemcitabine|Hemin|Indomet…	78.03	121
ID2	3398	Colonic Neoplasms	MESH:D003110		2-amino-1-methyl-6-phenylimidazo(4,5-b)pyridine|Acetaminophen|Acetylcysteine|arsenite|Aspirin|Atrazine|Benzo(a)pyrene|Butyrates|Cisplatin|Curcumin|Decitabine|Dexamethasone|diallyl disulfide|Diclofenac|Dietary Fats|Doxorubicin|epigallocatechin gallate|Fluorouracil|Glucose|Hydrogen Peroxide|Indomethacin|Irinotecan|Lipopolysaccharides|Nicotine|Oxaliplatin|Pioglitazone|Plant Oils|Quercetin|Topotecan|…	77.9	134
PTEN	5728	Colonic Neoplasms	MESH:D003110		2-amino-1-methyl-6-phenylimidazo(4,5-b)pyridine|Acetylcysteine|arsenite|Azacitidine|Benzo(a)pyrene|Butyrates|Cisplatin|Curcumin|Decitabine|Dexamethasone|Diclofenac|Dietary Fats|Diethylnitrosamine|Doxorubicin|Fluorouracil|Genistein|geraniol|Glucose|hesperetin|Hydrogen Peroxide|Indomethacin|Lipopolysaccharides|Lovastatin|Metformin|Methotrexate|Methylnitrosourea|Niclosamide|Nicotine|Plant Extracts|Q…	77.45	127
SLC2A2	6514	Colonic Neoplasms	MESH:D003110		Acetaminophen|Acetylcysteine|arsenite|Atrazine|Azathioprine|Benzo(a)pyrene|Bezafibrate|Cisplatin|Curcumin|Dexamethasone|Diclofenac|Dietary Fats|Diethylnitrosamine|Fluorouracil|Genistein|Glucose|Hydrogen Peroxide|Indomethacin|lard|Lipopolysaccharides|Metformin|Methotrexate|nimesulide|Plant Extracts|Plant Preparations|Quercetin|Resveratrol|Troglitazone|Ursodeoxycholic Acid	77.31	103
CDH1	999	Colorectal Neoplasms	MESH:D015179	marker/mechanism	1,2-Dimethylhydrazine|2-amino-1-methyl-6-phenylimidazo(4,5-b)pyridine|3,4',5-trimethoxystilbene|Air Pollutants|andrographolide|Arsenic|Arsenic Trioxide|Aspirin|Azacitidine|Azoxymethane|Calcitriol|Celecoxib|chromium hexavalent ion|Cisplatin|Decitabine|destruxin B|Dextran Sulfate|Dietary Fats|Dinoprostone|epigallocatechin gallate|Erlotinib Hydrochloride|Fenretinide|Fluorouracil|Folic Acid|gemcitabi…	77.3	117
CD44	960	Colonic Neoplasms	MESH:D003110		4-hydroxy-2-nonenal|Acetaminophen|Aspirin|Atrazine|Benzo(a)pyrene|Butylated Hydroxytoluene|Carmustine|Cisplatin|Curcumin|Decitabine|Dextran Sulfate|Diclofenac|Dietary Fats|Diethylnitrosamine|Doxorubicin|epigallocatechin gallate|Etodolac|Fluorouracil|Genistein|Glucose|glyphosate|Hydrogen Peroxide|Indomethacin|Lipopolysaccharides|Lovastatin|Nicotine|Piroxicam|Plant Extracts|Resveratrol|trichostatin…	77.09	103
ANXA1	301	Colonic Neoplasms	MESH:D003110		2-amino-1-methyl-6-phenylimidazo(4,5-b)pyridine|Acetaminophen|arsenite|Atrazine|Azacitidine|Azoxymethane|Benzo(a)pyrene|Cisplatin|DDT|Decitabine|Dexamethasone|Dextran Sulfate|Dietary Fats|Diethylnitrosamine|Doxorubicin|Fluorouracil|Fluoxetine|Genistein|Hydrogen Peroxide|Iron|Lipopolysaccharides|Lithocholic Acid|Nicotine|Oxaliplatin|Quercetin|Resveratrol|rofecoxib|trichostatin A|Trinitrobenzenesul…	76.81	153
TP53	7157	Colorectal Neoplasms	MESH:D015179	marker/mechanism	1,2-Dimethylhydrazine|2,4,4'-trichlorobiphenyl|2-amino-1-methyl-6-phenylimidazo(4,5-b)pyridine|2-amino-3,8-dimethylimidazo(4,5-f)quinoxaline|4-biphenylamine|Acrolein|Air Pollutants|andrographolide|Arsenic|Arsenic Trioxide|Aspirin|Azoxymethane|Calcitriol|Carmustine|Celecoxib|chromium hexavalent ion|Cisplatin|Copper|Decitabine|Doxorubicin|epigallocatechin gallate|Erlotinib Hydrochloride|Etoposide|F…	76.52	139
DCN	1634	Colonic Neoplasms	MESH:D003110		1,2-Dimethylhydrazine|2-amino-1-methyl-6-phenylimidazo(4,5-b)pyridine|4-hydroxy-2-nonenal|Acetaminophen|Atrazine|Azacitidine|Azoxymethane|Benzo(a)pyrene|Celecoxib|Cisplatin|Curcumin|Decitabine|Dexamethasone|Dextran Sulfate|Dietary Fats|Diethylnitrosamine|Doxorubicin|Genistein|Hydrogen Peroxide|Indomethacin|Methotrexate|Oxaliplatin|Resveratrol|Sulindac|Topotecan|trichostatin A|Troglitazone	76.38	143
IL6	3569	Colorectal Neoplasms	MESH:D015179		1,2-Dimethylhydrazine|2,3',4,4',5-pentachlorobiphenyl|2,4-Dichlorophenoxyacetic Acid|2-amino-1-methyl-6-phenylimidazo(4,5-b)pyridine|4-biphenylamine|Acrolein|Air Pollutants|andrographolide|Anti-Inflammatory Agents, Non-Steroidal|Arsenic|Arsenic Trioxide|Aspirin|Azacitidine|Azoxymethane|Calcitriol|Carmustine|Celecoxib|chromium hexavalent ion|Cisplatin|Copper|Dacarbazine|Decitabine|Dextran Sulfate|…	76.31	132
BIRC2	329	Colonic Neoplasms	MESH:D003110		Acetaminophen|Acetylcysteine|Apigenin|arsenite|Benzo(a)pyrene|Butyrates|cinnamic aldehyde|Cisplatin|Curcumin|Decitabine|Dexamethasone|Dietary Fats|Doxorubicin|ent-1,3,6,11-tetrahydroxykaur-16-ene-15-one 3,11-diacetate|Etodolac|Fluorouracil|Genistein|Indomethacin|Irinotecan|isoliquiritigenin|Mitomycin|Niclosamide|Nicotine|Plant Extracts|Polyphenols|Quercetin|Resveratrol|Sulindac|Topotecan	76.24	104
ALDH1A1	216	Colonic Neoplasms	MESH:D003110		2-hexenal|4-hydroxy-2-nonenal|Acetaminophen|arsenite|Aspirin|Azathioprine|Azoxymethane|Benzo(a)pyrene|Caffeine|Cisplatin|Corn Oil|Decitabine|Dexamethasone|Dextran Sulfate|Dietary Fats|Diethylnitrosamine|Doxorubicin|Fluorouracil|Genistein|Hydrogen Peroxide|Irinotecan|Lipopolysaccharides|Metformin|Methotrexate|Methylnitrosourea|Niclosamide|Nicotine|nimesulide|Plant Preparations|Quercetin|Resveratro…	76.04	140
PLK2	10769	Colonic Neoplasms	MESH:D003110		1,2-Dimethylhydrazine|2-amino-1-methyl-6-phenylimidazo(4,5-b)pyridine|4-hydroxy-2-nonenal|Acetaminophen|Benzo(a)pyrene|Cisplatin|Coal Tar|Curcumin|Decitabine|Dexamethasone|Dietary Fats|Diethylnitrosamine|Doxorubicin|epigallocatechin gallate|Fluorouracil|Fonofos|Genistein|Hydrogen Peroxide|Indomethacin|Irinotecan|Lipopolysaccharides|Metformin|Nicotine|Oxaliplatin|Quercetin|Topotecan|trichostatin A…	75.83	151
MTOR	2475	Colonic Neoplasms	MESH:D003110	marker/mechanism	4-hydroxy-2-nonenal|Acetaminophen|Acetylcysteine|arsenite|Aspirin|Azathioprine|Azoxymethane|Benzo(a)pyrene|Caffeine|Camptothecin|Cisplatin|Curcumin|Dexamethasone|Dextran Sulfate|Dietary Fats|Diethylnitrosamine|Doxorubicin|Fluorouracil|Fluoxetine|Gefitinib|geraniol|Glucose|Hydrogen Peroxide|Lipopolysaccharides|Malathion|Melatonin|Metformin|Methylnitrosourea|Niclosamide|Nicotine|Oxaliplatin|Plant E…	75.8	138
CDK2	1017	Colorectal Neoplasms	MESH:D015179		2,4,4'-trichlorobiphenyl|andrographolide|Arsenic|Arsenic Trioxide|Aspirin|Azacitidine|Calcitriol|Celecoxib|chromium hexavalent ion|Cisplatin|Copper|Decitabine|Dietary Fats|Doxorubicin|Etoposide|Fluorouracil|Folic Acid|Indomethacin|Leucovorin|Methotrexate|Mitomycin|Niclosamide|Orlistat|Oxaliplatin|Paclitaxel|pinosylvin|Polychlorinated Biphenyls|pterostilbene|pyrrolidine dithiocarbamic acid|Quercet…	75.58	107
CTSB	1508	Colonic Neoplasms	MESH:D003110		3,3'-diindolylmethane|Acetaminophen|Acetylcysteine|Aspirin|Atrazine|Azathioprine|Benzo(a)pyrene|Caffeine|Camptothecin|Cisplatin|Curcumin|Dietary Fats|Diethylnitrosamine|Doxorubicin|epigallocatechin gallate|Fluorouracil|Genistein|Glucose|Hydrogen Peroxide|Indomethacin|Lipopolysaccharides|Malathion|Melatonin|Morphine|Nicotine|Permethrin|Plant Preparations|Quercetin|Sulindac|Troglitazone	75.31	101
SRC	6714	Colonic Neoplasms	MESH:D003110	marker/mechanism	4-hydroxy-2-nonenal|Acetaminophen|Acetylcysteine|Apigenin|Azoxymethane|Benzo(a)pyrene|Cholic Acid|Cisplatin|Curcumin|Decitabine|Dexamethasone|Diclofenac|Dietary Fats|Diethylnitrosamine|Fluorouracil|Gefitinib|Genistein|Glucose|Hydrogen Peroxide|Iron|Lipopolysaccharides|Methotrexate|Methylnitrosourea|Niclosamide|Nicotine|Oxaliplatin|Plant Extracts|Plant Preparations|Quercetin|Resveratrol|Sulindac|V…	75.13	132
SP1	6667	Colonic Neoplasms	MESH:D003110		2-amino-1-methyl-6-phenylimidazo(4,5-b)pyridine|Acetaminophen|Acetylcysteine|Asbestos|astaxanthine|Atrazine|Azacitidine|Benzo(a)pyrene|Camptothecin|Cisplatin|Curcumin|Decitabine|Doxorubicin|Fluorouracil|Genistein|Glucose|Hydrogen Peroxide|Irinotecan|Iron|Lipopolysaccharides|Metformin|Nicotine|Oxaliplatin|Plant Extracts|pterostilbene|Quercetin|Resveratrol|Thalidomide|trichostatin A|Troglitazone	75.05	124
COL3A1	1281	Colonic Neoplasms	MESH:D003110		Acetaminophen|arsenite|Aspirin|Benzo(a)pyrene|Cisplatin|Curcumin|DDT|Decitabine|Dexamethasone|Diclofenac|Dietary Fats|Diethylnitrosamine|Doxorubicin|epigallocatechin gallate|Fluorouracil|Genistein|Glucose|Indomethacin|Limonene|Linoleic Acid|Lipopolysaccharides|Methotrexate|nimesulide|Oxaliplatin|Plant Extracts|Polyethylene Glycols|Quercetin|Resveratrol|Topotecan|trichostatin A|Ursodeoxycholic Acid	74.63	110
FYN	2534	Colonic Neoplasms	MESH:D003110		Acetaminophen|Acetylcysteine|alachlor|Apigenin|Atrazine|Azacitidine|Azoxymethane|Benzo(a)pyrene|Caffeine|Carmustine|Cisplatin|Decitabine|Dexamethasone|Dextran Sulfate|Doxorubicin|epigallocatechin gallate|Fluorouracil|Mitomycin|Nicotine|Oxaliplatin|Piroxicam|Quercetin|Quinoxalines|Resveratrol|Topotecan|trichostatin A	74.57	119
HSPA2	3306	Colonic Neoplasms	MESH:D003110	marker/mechanism	2-amino-1-methyl-6-phenylimidazo(4,5-b)pyridine|4-hydroxy-2-nonenal|Acetaminophen|Apigenin|arsenite|Benzo(a)pyrene|Carbofuran|Cisplatin|Dexamethasone|Dietary Fats|Diethylnitrosamine|Doxorubicin|Fluorouracil|Fonofos|Genistein|geraniol|Hydrogen Peroxide|Indomethacin|Lipopolysaccharides|Oxaliplatin|Plant Oils|Quercetin|Resveratrol|Topotecan|trichostatin A|Troglitazone	74.57	121
PRKCA	5578	Colonic Neoplasms	MESH:D003110		1,2-Dimethylhydrazine|Acetaminophen|Atrazine|Azoxymethane|Benzo(a)pyrene|Butylated Hydroxytoluene|Cisplatin|Curcumin|Deoxycholic Acid|Dexamethasone|Dextran Sulfate|Diclofenac|Dietary Fats|Diethylnitrosamine|Doxorubicin|Genistein|Glucose|glyphosate|Hydrogen Peroxide|Irinotecan|Lipopolysaccharides|Metformin|Methotrexate|Morphine|Nicotine|Plant Extracts|Quercetin|Resveratrol|trichostatin A|Vanadium|…	74.28	118
CCN1	3491	Colonic Neoplasms	MESH:D003110		1,2-Dimethylhydrazine|3,3'-diindolylmethane|Acetaminophen|Acetylcysteine|Azathioprine|Benzo(a)pyrene|Capecitabine|Cisplatin|Dexamethasone|Diclofenac|Dietary Fats|Diethylnitrosamine|doxifluridine|Doxorubicin|Fluorouracil|Genistein|Glucose|Hydrogen Peroxide|Irinotecan|Lipopolysaccharides|Methotrexate|Nicotine|Oxaliplatin|Piroxicam|Plant Extracts|Quercetin|Topotecan|trichostatin A|Troglitazone|Vanad…	74.27	127
THBS1	7057	Colonic Neoplasms	MESH:D003110		Acetaminophen|arsenite|Aspirin|Azoxymethane|Benzo(a)pyrene|Camptothecin|Cisplatin|Curcumin|Decitabine|Dexamethasone|Dextran Sulfate|Dietary Fats|Diethylnitrosamine|doxifluridine|Doxorubicin|Fluorouracil|Genistein|Glucose|Hydrogen Peroxide|Indomethacin|Irinotecan|Lipopolysaccharides|Methotrexate|Pioglitazone|Plant Extracts|Quercetin|Resveratrol|trichostatin A|Trinitrobenzenesulfonic Acid	74.07	134
BCL2	596	Colorectal Neoplasms	MESH:D015179	marker/mechanism	1,2-Dimethylhydrazine|2-amino-1-methyl-6-phenylimidazo(4,5-b)pyridine|2-amino-3,8-dimethylimidazo(4,5-f)quinoxaline|acifluorfen|Acrolein|Air Pollutants|andrographolide|Arsenic|Arsenic Trioxide|Aspirin|Azoxymethane|Calcitriol|Carmustine|Celecoxib|chromium hexavalent ion|Cisplatin|Copper|Decitabine|destruxin B|Dextran Sulfate|Dietary Fats|Dinoprostone|Doxorubicin|epigallocatechin gallate|Erlotinib …	73.9	131
MKI67	4288	Colorectal Neoplasms	MESH:D015179	marker/mechanism	1,2-Dimethylhydrazine|2,4,4'-trichlorobiphenyl|2-amino-1-methyl-6-phenylimidazo(4,5-b)pyridine|2-amino-3,8-dimethylimidazo(4,5-f)quinoxaline|Arsenic Trioxide|Aspirin|Azacitidine|Azoxymethane|Calcitriol|Celecoxib|Cisplatin|Copper|Decitabine|Dextran Sulfate|Dietary Fats|Doxorubicin|Fenretinide|Fluorouracil|Folic Acid|Gefitinib|gemcitabine|Indomethacin|Irinotecan|Isoflavones|Lignans|Methotrexate|Nic…	73.66	116
CASP3	836	Colorectal Neoplasms	MESH:D015179		1,2-Dimethylhydrazine|2,3',4,4',5-pentachlorobiphenyl|2-amino-1-methyl-6-phenylimidazo(4,5-b)pyridine|2-amino-3,8-dimethylimidazo(4,5-f)quinoxaline|Acrolein|Air Pollutants|andrographolide|Arsenic|Arsenic Trioxide|Aspirin|Azacitidine|Azoxymethane|Calcitriol|Carmustine|Celecoxib|chromium hexavalent ion|Cisplatin|Copper|Dacarbazine|Decitabine|destruxin B|Dextran Sulfate|Dietary Fats|Dinoprostone|Dox…	73.4	135
BIRC3	330	Colonic Neoplasms	MESH:D003110		Acetaminophen|Acetylcysteine|alvocidib|Apigenin|Atrazine|Benzo(a)pyrene|cinnamic aldehyde|Cisplatin|Curcumin|Decitabine|Dexamethasone|diallyl disulfide|Diethylnitrosamine|Doxorubicin|ent-1,3,6,11-tetrahydroxykaur-16-ene-15-one 3,11-diacetate|epigallocatechin gallate|Fluorouracil|Indomethacin|Irinotecan|isoliquiritigenin|Lipopolysaccharides|Methotrexate|Oxaliplatin|Pioglitazone|Plant Extracts|Quer…	73.02	106
BAX	581	Colorectal Neoplasms	MESH:D015179		1,2-Dimethylhydrazine|2-amino-1-methyl-6-phenylimidazo(4,5-b)pyridine|2-amino-3,8-dimethylimidazo(4,5-f)quinoxaline|Acrolein|Air Pollutants|andrographolide|Arsenic|Arsenic Trioxide|Aspirin|Azoxymethane|Calcitriol|Carmustine|Celecoxib|chromium hexavalent ion|Cisplatin|Copper|Decitabine|destruxin B|Dextran Sulfate|Dietary Fats|Dinoprostone|Doxorubicin|epigallocatechin gallate|Erlotinib Hydrochlorid…	72.04	130
BCL2L1	598	Colorectal Neoplasms	MESH:D015179		acifluorfen|Arsenic|Arsenic Trioxide|Aspirin|Azacitidine|Calcitriol|Carmustine|Celecoxib|chromium hexavalent ion|Cisplatin|Copper|Decitabine|destruxin B|Dietary Fats|Dinoprostone|Doxorubicin|epigallocatechin gallate|Etoposide|Fenretinide|Fluorouracil|Folic Acid|gemcitabine|Ibuprofen|Indomethacin|Irinotecan|Isoflavones|Methotrexate|Mitomycin|Mitoxantrone|Niclosamide|Oxaliplatin|Paclitaxel|pterosti…	72.02	117
CDC25C	995	Colonic Neoplasms	MESH:D003110		2-amino-1-methyl-6-phenylimidazo(4,5-b)pyridine|2-amino-3,8-dimethylimidazo(4,5-f)quinoxaline|3,3'-diindolylmethane|4-hydroxy-2-nonenal|Acetaminophen|Acetylcysteine|Apigenin|arsenite|Azathioprine|Benzo(a)pyrene|Caffeine|Cisplatin|Curcumin|Decitabine|Diethylnitrosamine|Doxorubicin|epigallocatechin gallate|Fluorouracil|Genistein|geraniol|Hydrogen Peroxide|Methotrexate|Plant Extracts|Quercetin|Resve…	71.9	115
STAT3	6774	Colorectal Neoplasms	MESH:D015179		2-amino-1-methyl-6-phenylimidazo(4,5-b)pyridine|4-acetylantroquinonol B|Acrolein|andrographolide|Arsenic|Arsenic Trioxide|Aspirin|Azacitidine|Azoxymethane|Calcitriol|Celecoxib|chromium hexavalent ion|Cisplatin|Copper|Decitabine|Dextran Sulfate|Dietary Fats|Dinoprostone|Doxorubicin|epigallocatechin gallate|Erlotinib Hydrochloride|Fenretinide|Fluorouracil|Gefitinib|gemcitabine|Indomethacin|Methotre…	71.48	107
ALOX5	240	Colonic Neoplasms	MESH:D003110	marker/mechanism	2-amino-1-methyl-6-phenylimidazo(4,5-b)pyridine|4-hydroxy-2-nonenal|Acetaminophen|Azoxymethane|Benzo(a)pyrene|Butylated Hydroxytoluene|Celecoxib|Cisplatin|Curcumin|Dexamethasone|Dextran Sulfate|Dietary Fats|Diethylnitrosamine|Doxorubicin|Glucose|Hydrogen Peroxide|Hydroxamic Acids|Hydroxyurea|Indomethacin|Lipopolysaccharides|Masoprocol|Methotrexate|Niclosamide|Nicotine|Oxaliplatin|Plant Oils|Querc…	71.36	125
BRCA1	672	Colonic Neoplasms	MESH:D003110		2-amino-1-methyl-6-phenylimidazo(4,5-b)pyridine|Acetaminophen|Aspirin|Atrazine|Benzo(a)pyrene|Camptothecin|Cisplatin|Decitabine|Diclofenac|Diethylnitrosamine|Doxorubicin|epigallocatechin gallate|Fluorouracil|Genistein|geraniol|Hydrogen Peroxide|Methotrexate|Mitomycin|Nicotine|Oxaliplatin|Plant Extracts|Quercetin|Resveratrol|Sulindac|Topotecan|trichostatin A|Troglitazone|veliparib	71.21	129
ADAMTS1	9510	Colonic Neoplasms	MESH:D003110		1,2-Dimethylhydrazine|Acetaminophen|arsenite|Aspirin|Atrazine|Azacitidine|Azoxymethane|Benzo(a)pyrene|Decitabine|Dexamethasone|Dextran Sulfate|Dietary Fats|Diethylnitrosamine|Fonofos|Glucose|Indomethacin|Irinotecan|Lipopolysaccharides|Methylnitrosourea|Oxaliplatin|Plant Extracts|Plant Oils|tanespimycin|Topotecan|trichostatin A|Troglitazone	71.16	122
G0S2	50486	Colonic Neoplasms	MESH:D003110		2-amino-1-methyl-6-phenylimidazo(4,5-b)pyridine|Acetaminophen|arsenite|Aspirin|Atrazine|Benzo(a)pyrene|Corn Oil|Dexamethasone|Dietary Fats|Diethylnitrosamine|Doxorubicin|Fluorouracil|Genistein|Hydrogen Peroxide|Indomethacin|Irinotecan|Lipopolysaccharides|Metformin|Mitomycin|Oxaliplatin|Polyethylene Glycols|Quercetin|Resveratrol|tallow|Topotecan|Troglitazone	71.16	128
ISG15	9636	Colonic Neoplasms	MESH:D003110		1,2-Dimethylhydrazine|4-hydroxy-2-nonenal|Acetaminophen|alvocidib|Azathioprine|Benzo(a)pyrene|chlorophyllin|Cisplatin|Decitabine|Dexamethasone|Dichlororibofuranosylbenzimidazole|Diclofenac|Doxorubicin|Fluorouracil|Genistein|Indomethacin|lard|Lipopolysaccharides|Methotrexate|Niclosamide|Oxaliplatin|Piroxicam|Plant Preparations|Quercetin|Topotecan|Trinitrobenzenesulfonic Acid	71.16	109
ANGPTL4	51129	Colonic Neoplasms	MESH:D003110		1,2-Dimethylhydrazine|2-amino-1-methyl-6-phenylimidazo(4,5-b)pyridine|Acetaminophen|Acetylcysteine|Benzo(a)pyrene|Bezafibrate|Caffeine|Cisplatin|Corn Oil|Decitabine|Dexamethasone|Dietary Fats|Diethylnitrosamine|Doxorubicin|Fluorouracil|Glucose|Indomethacin|Lipopolysaccharides|Metformin|Methylnitrosourea|nimesulide|Oxaliplatin|Pioglitazone|Polyethylene Glycols|Quercetin|Resveratrol|Topotecan|trich…	70.57	149
F2R	2149	Colonic Neoplasms	MESH:D003110		2-amino-1-methyl-6-phenylimidazo(4,5-b)pyridine|4-hydroxy-2-nonenal|Acetaminophen|Aspirin|Atrazine|Azoxymethane|Benzo(a)pyrene|Cisplatin|Curcumin|Decitabine|Dexamethasone|Dextran Sulfate|Dietary Fats|Docetaxel|Doxorubicin|Genistein|Hydrogen Peroxide|Mitomycin|Oxaliplatin|Plant Extracts|Quercetin|Resveratrol|Thalidomide|Topotecan|trichostatin A|Troglitazone	70.34	120
EIF4EBP1	1978	Colonic Neoplasms	MESH:D003110		4-hydroxy-2-nonenal|Acetaminophen|Acetylcysteine|alachlor|arsenite|Aspirin|Benzo(a)pyrene|Caffeine|Cisplatin|Curcumin|Dexamethasone|Diclofenac|Dietary Fats|Doxorubicin|Fluorouracil|Glucose|Hydrogen Peroxide|Indomethacin|Melatonin|Metformin|Methylnitrosourea|Niclosamide|Nicotine|nimesulide|Pioglitazone|Plant Extracts|Quercetin|Resveratrol|trichostatin A	70.08	103
EEF1A1	1915	Colonic Neoplasms	MESH:D003110		2-amino-1-methyl-6-phenylimidazo(4,5-b)pyridine|Acetaminophen|Aspirin|Azacitidine|Benzo(a)pyrene|Caffeine|Carbofuran|Cisplatin|Dexamethasone|Dietary Fats|Doxorubicin|epigallocatechin gallate|Fluorouracil|Genistein|Glucose|glyphosate|Indomethacin|Methotrexate|metolachlor|Plant Extracts|Plant Preparations|Resveratrol|trichostatin A|Trinitrobenzenesulfonic Acid|Vitamin A	69.97	106
TNFRSF11B	4982	Colonic Neoplasms	MESH:D003110		1,2-Dimethylhydrazine|Acetaminophen|Benzo(a)pyrene|Carmustine|Celecoxib|DDT|Dexamethasone|Diethylnitrosamine|Doxorubicin|Fluorouracil|Fonofos|Genistein|Glucose|Hydrogen Peroxide|Indomethacin|Lipopolysaccharides|Lovastatin|Methotrexate|Methylnitrosourea|Nicotine|Pioglitazone|Plant Extracts|Polyphenols|Quercetin|Resveratrol|Sulfasalazine|trichostatin A|Troglitazone	69.87	120
FOS	2353	Colorectal Neoplasms	MESH:D015179		2-amino-1-methyl-6-phenylimidazo(4,5-b)pyridine|2-amino-3,8-dimethylimidazo(4,5-f)quinoxaline|3,4',5-trimethoxystilbene|Air Pollutants|andrographolide|Arsenic|Arsenic Trioxide|Aspirin|Calcitriol|Celecoxib|chromium hexavalent ion|Cisplatin|Copper|Decitabine|destruxin B|Dextran Sulfate|Dietary Fats|Dinoprostone|Doxorubicin|epigallocatechin gallate|Etoposide|Famotidine|Fluorouracil|Folic Acid|Gefiti…	69.81	124
IGFBP2	3485	Colonic Neoplasms	MESH:D003110		2-amino-1-methyl-6-phenylimidazo(4,5-b)pyridine|Acetaminophen|Acetylcysteine|arsenite|Atrazine|Azoxymethane|Benzo(a)pyrene|Cisplatin|Coal Tar|Curcumin|Decitabine|Dexamethasone|Dextran Sulfate|Diclofenac|Dietary Fats|Diethylnitrosamine|Doxorubicin|Fluorouracil|Fluoxetine|Indomethacin|Lipopolysaccharides|Methylnitrosourea|Nicotine|Quercetin|Resveratrol|Troglitazone	69.7	156
ANXA4	307	Colonic Neoplasms	MESH:D003110		Acetaminophen|Azoxymethane|Benzo(a)pyrene|Caffeine|Camptothecin|Cisplatin|Decitabine|Dexamethasone|Dextran Sulfate|Dietary Fats|Doxorubicin|epigallocatechin gallate|Fluorouracil|glyphosate|Hydrogen Peroxide|Lipopolysaccharides|Lithocholic Acid|Lovastatin|nimesulide|Oxaliplatin|Plant Extracts|Quercetin|Resveratrol|Topotecan|trichostatin A	69.61	121
DDIT3	1649	Colorectal Neoplasms	MESH:D015179		2,3',4,4',5-pentachlorobiphenyl|4-biphenylamine|Acrolein|Arsenic|Arsenic Trioxide|Aspirin|Calcitriol|Celecoxib|chromium hexavalent ion|Cisplatin|Copper|Decitabine|Dietary Fats|Dinoprostone|Doxorubicin|epigallocatechin gallate|Erlotinib Hydrochloride|Fenretinide|Fluorouracil|Folic Acid|Hemin|Ibuprofen|Indomethacin|Irinotecan|Methotrexate|Mitomycin|Niclosamide|nimesulide|Orlistat|Oxaliplatin|pteros…	69.6	119
IFNG	3458	Colorectal Neoplasms	MESH:D015179		1,2-Dimethylhydrazine|2,4-Dichlorophenoxyacetic Acid|2-amino-1-methyl-6-phenylimidazo(4,5-b)pyridine|Acrolein|Air Pollutants|Arsenic|Arsenic Trioxide|Aspirin|Azacitidine|Azoxymethane|Calcitriol|chromium hexavalent ion|Cisplatin|Copper|Dacarbazine|Decitabine|Dextran Sulfate|Dietary Fats|Dinoprostone|doxifluridine|Doxorubicin|epigallocatechin gallate|Erlotinib Hydrochloride|Famotidine|Fluorouracil|…	69.4	108
CCNB2	9133	Colonic Neoplasms	MESH:D003110		2-amino-1-methyl-6-phenylimidazo(4,5-b)pyridine|2-amino-3,8-dimethylimidazo(4,5-f)quinoxaline|Acetaminophen|arsenite|Benzo(a)pyrene|Cisplatin|Coal Tar|Dexamethasone|Dietary Fats|Diethylnitrosamine|Doxorubicin|Fluorouracil|Genistein|Hydrogen Peroxide|Indomethacin|Irinotecan|Lipopolysaccharides|Metformin|Methotrexate|nimesulide|Oxaliplatin|Piroxicam|Quercetin|Resveratrol|tallow|Topotecan|trichostat…	69.36	125
APP	351	Colonic Neoplasms	MESH:D003110		4-hydroxy-2-nonenal|Acetaminophen|Acetylcysteine|astaxanthine|Atrazine|Azacitidine|Azoxymethane|Benzo(a)pyrene|Celecoxib|Curcumin|DDT|Dexamethasone|Dextran Sulfate|Dietary Fats|Diethylnitrosamine|Doxorubicin|epigallocatechin gallate|Fonofos|Glucose|Hydrogen Peroxide|Indomethacin|Iron|Isoniazid|Lipopolysaccharides|Lovastatin|Melatonin|Methotrexate|Mitomycin|Nicotine|Pioglitazone|Plant Extracts|Que…	69.03	103
LCN2	3934	Colonic Neoplasms	MESH:D003110		2-amino-1-methyl-6-phenylimidazo(4,5-b)pyridine|Acetaminophen|Aspirin|Atrazine|Azoxymethane|Benzo(a)pyrene|Carmustine|Cisplatin|Corn Oil|Curcumin|Dexamethasone|Dextran Sulfate|Diclofenac|Dietary Fats|Diethylnitrosamine|Doxorubicin|Genistein|Iron|Isoniazid|Lipopolysaccharides|Lovastatin|Metformin|Methylnitrosourea|Morphine|Plant Preparations|Resveratrol|tallow|Trinitrobenzenesulfonic Acid|Troglita…	69.03	109
MT1	17748	Colonic Neoplasms	MESH:D003110		2-amino-1-methyl-6-phenylimidazo(4,5-b)pyridine|4-hydroxy-2-nonenal|Acetaminophen|Acetylcysteine|arsenite|Aspirin|Azoxymethane|Benzo(a)pyrene|Cholic Acid|Cisplatin|Dexamethasone|Dextran Sulfate|Dichlororibofuranosylbenzimidazole|Diclofenac|Dietary Fats|Diethylnitrosamine|Doxorubicin|Genistein|Hydrogen Peroxide|Iron|Lipopolysaccharides|Lithocholic Acid|Methylnitrosourea|Plant Extracts|Polysacchari…	68.8	113
MMP9	4318	Colorectal Neoplasms	MESH:D015179		1,2-Dimethylhydrazine|2-amino-1-methyl-6-phenylimidazo(4,5-b)pyridine|Acrolein|Air Pollutants|Arsenic|Arsenic Trioxide|Aspirin|Azacitidine|Azoxymethane|Calcitriol|Celecoxib|chromium hexavalent ion|Cisplatin|Decitabine|destruxin B|Dextran Sulfate|Dietary Fats|Dinoprostone|Doxorubicin|epigallocatechin gallate|Erlotinib Hydrochloride|Etodolac|Famotidine|Fenretinide|Fluorouracil|Folic Acid|Gefitinib|…	68.5	120
ADM	133	Colonic Neoplasms	MESH:D003110		Acetaminophen|Azathioprine|Azoxymethane|Benzo(a)pyrene|cinnamic aldehyde|Cisplatin|Decitabine|Dexamethasone|Dextran Sulfate|Dietary Fats|Doxorubicin|epigallocatechin gallate|Fluorouracil|Hydrogen Peroxide|Lipopolysaccharides|Methotrexate|Oxaliplatin|Pioglitazone|Piroxicam|Plant Extracts|Plant Oils|Polyphenols|Quercetin|Resveratrol|Topotecan|trichostatin A|Troglitazone	68.35	124
SLC16A1	6566	Colonic Neoplasms	MESH:D003110	marker/mechanism	Acetaminophen|alachlor|Apigenin|Aspirin|Benzo(a)pyrene|Butyrates|Caffeine|chrysin|Cisplatin|Curcumin|Decitabine|Dietary Fats|Diethylnitrosamine|Doxorubicin|Fluorouracil|Genistein|hesperetin|Hydrogen Peroxide|Indomethacin|Oxaliplatin|Piroxicam|Plant Extracts|Quercetin|Resveratrol|Topotecan|trichostatin A	68.32	100
HSPE1	3336	Colonic Neoplasms	MESH:D003110		1,4-phenylenebis(methylene)selenocyanate|2-amino-1-methyl-6-phenylimidazo(4,5-b)pyridine|Acetaminophen|Atrazine|Benzo(a)pyrene|Caffeine|Cisplatin|Dexamethasone|Dietary Fats|Diethylnitrosamine|Doxorubicin|epigallocatechin gallate|Fluorouracil|Hydrogen Peroxide|Indomethacin|Morphine|Niclosamide|Nicotine|nimesulide|Oxaliplatin|Piroxicam|pterostilbene|Quercetin|Resveratrol|Troglitazone	68.08	122
EGFR	1956	Colorectal Neoplasms	MESH:D015179	marker/mechanism	2-amino-1-methyl-6-phenylimidazo(4,5-b)pyridine|Acrolein|Arsenic|Arsenic Trioxide|Aspirin|Calcitriol|Celecoxib|chromium hexavalent ion|Cisplatin|Copper|Decitabine|Dietary Fats|Dinoprostone|Doxorubicin|epigallocatechin gallate|Erlotinib Hydrochloride|Etoposide|Fenretinide|Fluorouracil|Folfox protocol|Gefitinib|gemcitabine|Indomethacin|Irinotecan|Magnesium|Methotrexate|Niclosamide|Oxaliplatin|Pacli…	67.94	123
IGFBP4	3487	Colonic Neoplasms	MESH:D003110		Acetylcysteine|Atrazine|Azacitidine|Azoxymethane|Benzo(a)pyrene|Cisplatin|Curcumin|Dexamethasone|Dextran Sulfate|Dietary Fats|Diethylnitrosamine|Doxorubicin|Fluorouracil|Genistein|Glucose|Methotrexate|Oxaliplatin|Plant Extracts|Quercetin|Resveratrol|Topotecan|Trinitrobenzenesulfonic Acid|Troglitazone|Vanadium	67.94	125
TNF	7124	Colorectal Neoplasms	MESH:D015179	marker/mechanism	1,2-Dimethylhydrazine|2,3',4,4',5-pentachlorobiphenyl|2,4-Dichlorophenoxyacetic Acid|2-amino-1-methyl-6-phenylimidazo(4,5-b)pyridine|2-amino-3,8-dimethylimidazo(4,5-f)quinoxaline|Acrolein|Air Pollutants|alfacalcidol|andrographolide|Anti-Inflammatory Agents, Non-Steroidal|Arsenic|Arsenic Trioxide|Aspirin|Azacitidine|Azoxymethane|Calcitriol|Carmustine|Celecoxib|chromium hexavalent ion|Cisplatin|Cop…	67.83	134
ALPL	249	Colonic Neoplasms	MESH:D003110		Acetaminophen|alachlor|Atrazine|Azoxymethane|Benzo(a)pyrene|Bezafibrate|Caffeine|Chitosan|DDT|Dexamethasone|Dextran Sulfate|Dietary Fats|Diethylnitrosamine|Genistein|glyphosate|Hydrogen Peroxide|Indomethacin|Levamisole|Lithocholic Acid|Melatonin|Niclosamide|Permethrin|Plant Extracts|Plant Preparations|Quercetin|Resveratrol|Sulindac|Tocotrienols|Troglitazone	67.79	102
IL1B	3553	Colorectal Neoplasms	MESH:D015179		2-amino-1-methyl-6-phenylimidazo(4,5-b)pyridine|2-amino-3,8-dimethylimidazo(4,5-f)quinoxaline|Acrolein|Air Pollutants|Anti-Inflammatory Agents, Non-Steroidal|Arsenic|Arsenic Trioxide|Aspirin|Azacitidine|Azoxymethane|Calcitriol|Carmustine|Celecoxib|chromium hexavalent ion|Cisplatin|Copper|Decitabine|Dextran Sulfate|Dietary Fats|Dinoprostone|Doxorubicin|epigallocatechin gallate|Erlotinib Hydrochlor…	67.78	129
MMP2	4313	Colorectal Neoplasms	MESH:D015179	marker/mechanism	2-amino-1-methyl-6-phenylimidazo(4,5-b)pyridine|3,4',5-trimethoxystilbene|Acrolein|Air Pollutants|Arsenic|Arsenic Trioxide|Aspirin|Azoxymethane|Calcitriol|Capecitabine|Celecoxib|chromium hexavalent ion|Cisplatin|Copper|Decitabine|destruxin B|Dextran Sulfate|Dietary Fats|Dinoprostone|Doxorubicin|epigallocatechin gallate|Erlotinib Hydrochloride|Fenretinide|Fluorouracil|Folic Acid|Ibuprofen|Indometh…	67.78	119
ETS1	2113	Colonic Neoplasms	MESH:D003110		1,2-Dimethylhydrazine|4-hydroxy-2-nonenal|Acetaminophen|Acetylcysteine|Atrazine|Azacitidine|Benzo(a)pyrene|Cisplatin|Corn Oil|Decitabine|Dexamethasone|Dietary Fats|Diethylnitrosamine|Doxorubicin|Fluorouracil|Hydrogen Peroxide|Oxaliplatin|Plant Extracts|Plant Oils|Polyphenols|Resveratrol|Sulindac|Topotecan|trichostatin A	67.76	107
MMP12	4321	Colonic Neoplasms	MESH:D003110	marker/mechanism	1,2-Dimethylhydrazine|2-amino-1-methyl-6-phenylimidazo(4,5-b)pyridine|Acetaminophen|Acetylcysteine|Azathioprine|Azoxymethane|Benzo(a)pyrene|Cisplatin|Dexamethasone|Dextran Sulfate|Diclofenac|Dietary Fats|Diethylnitrosamine|Doxorubicin|Hydrogen Peroxide|Lipopolysaccharides|Methotrexate|Oxaliplatin|Pioglitazone|Quercetin|tallow|Topotecan|trichostatin A|Trinitrobenzenesulfonic Acid	67.58	129
SAT1	6303	Colorectal Neoplasms	MESH:D015179		Arsenic Trioxide|Aspirin|Carmustine|Cisplatin|Copper|Decitabine|Doxorubicin|epigallocatechin gallate|Fluorouracil|Folic Acid|gemcitabine|Ibuprofen|Indomethacin|Irinotecan|Methotrexate|Mitomycin|nimesulide|Oxaliplatin|Quercetin|raltitrexed|Resveratrol|sulforafan|Sulindac|sulindac sulfone|Vincristine|Vitamin E	67.02	106
SLC2A3	6515	Colonic Neoplasms	MESH:D003110		Acetaminophen|Apigenin|Azoxymethane|Benzo(a)pyrene|Butylated Hydroxytoluene|Caffeine|Cisplatin|Curcumin|Dextran Sulfate|Dietary Fats|Doxorubicin|epigallocatechin gallate|Fluorouracil|Fluoxetine|Genistein|Glucose|Lipopolysaccharides|Methotrexate|Niclosamide|Oxaliplatin|Pioglitazone|Quercetin|Thalidomide|Topotecan|trichostatin A|Troglitazone	66.87	124
GSS	2937	Colonic Neoplasms	MESH:D003110		2-amino-1-methyl-6-phenylimidazo(4,5-b)pyridine|4-hydroxy-2-nonenal|Acetaminophen|Anethole Trithione|Azathioprine|Azoxymethane|Benzo(a)pyrene|Celecoxib|Cisplatin|Curcumin|Dextran Sulfate|Dietary Fats|Diethylnitrosamine|epigallocatechin gallate|Genistein|Hydrogen Peroxide|Indomethacin|Iron|Lithocholic Acid|Misonidazole|nimesulide|Plant Extracts|Polyphenols|Quercetin|Ursodeoxycholic Acid	66.8	110
SERPINB5	5268	Colonic Neoplasms	MESH:D003110	marker/mechanism	1,2-Dimethylhydrazine|2-amino-1-methyl-6-phenylimidazo(4,5-b)pyridine|4-hydroxy-2-nonenal|Acetaminophen|Aspirin|Cisplatin|Curcumin|DDT|Decitabine|Deoxycholic Acid|Diethylnitrosamine|epigallocatechin gallate|Fluorouracil|Hydrogen Peroxide|Irinotecan|Methotrexate|Resveratrol|tanespimycin|trichostatin A|Trinitrobenzenesulfonic Acid|Troglitazone	66.74	134
ACTB	60	Colonic Neoplasms	MESH:D003110		2-amino-1-methyl-6-phenylimidazo(4,5-b)pyridine|4-hydroxy-2-nonenal|Acetaminophen|Aspirin|Benzo(a)pyrene|Caffeine|cinnamic aldehyde|Cisplatin|Coal Tar|DDT|Dexamethasone|Dietary Fats|Doxorubicin|epigallocatechin gallate|Fluorouracil|Genistein|Glucose|glyphosate|Hydrogen Peroxide|Lipopolysaccharides|Lovastatin|Methylnitrosourea|Nicotine|Polyphenols|Quercetin|Resveratrol|Trinitrobenzenesulfonic Acid…	66.69	116
CCNE1	898	Colorectal Neoplasms	MESH:D015179		2,4,4'-trichlorobiphenyl|2-amino-3,8-dimethylimidazo(4,5-f)quinoxaline|andrographolide|Arsenic|Arsenic Trioxide|Aspirin|Carmustine|Cisplatin|Copper|Decitabine|Dietary Fats|Doxorubicin|Fluorouracil|Folic Acid|Ibuprofen|Indomethacin|Leucovorin|Methotrexate|Orlistat|Oxaliplatin|Paclitaxel|pinosylvin|pterostilbene|pyrrolidine dithiocarbamic acid|Quercetin|Resveratrol|Simvastatin|Sorafenib|sulforafan|…	66.52	100
SPHK1	8877	Colonic Neoplasms	MESH:D003110		1,2-Dimethylhydrazine|Acetaminophen|Acetylcysteine|Apigenin|Azoxymethane|Benzo(a)pyrene|Cisplatin|Decitabine|Dexamethasone|Dextran Sulfate|Dietary Fats|Diethylnitrosamine|Doxorubicin|Glucose|Irinotecan|Lipopolysaccharides|Methotrexate|Methylnitrosourea|Oxaliplatin|Plant Extracts|Polyethylene Glycols|Resveratrol|Topotecan|trichostatin A	66.52	112
CASP6	839	Colonic Neoplasms	MESH:D003110		Acetaminophen|Acetylcysteine|Aspirin|Benzo(a)pyrene|Celecoxib|Cisplatin|Decitabine|Deoxycholic Acid|Dexamethasone|Diclofenac|Dietary Fats|Doxorubicin|epigallocatechin gallate|Fluorouracil|Hydrogen Peroxide|Indomethacin|Lipopolysaccharides|Lovastatin|Methotrexate|Methylnitrosourea|Plant Extracts|Quercetin|Resveratrol|selenomethylselenocysteine|Topotecan|Ursodeoxycholic Acid	66.45	103
NRP1	8829	Colonic Neoplasms	MESH:D003110		4-hydroxy-2-nonenal|Acetaminophen|arsenite|Atrazine|Azoxymethane|Benzo(a)pyrene|Caffeine|Cisplatin|Decitabine|Dexamethasone|Dextran Sulfate|Diclofenac|Dietary Fats|Doxorubicin|Fluorouracil|Genistein|Indomethacin|Methotrexate|Oxaliplatin|Piroxicam|Quercetin|Thalidomide|Topotecan|trichostatin A|Troglitazone	66.18	128
TXNRD1	7296	Colonic Neoplasms	MESH:D003110		4-hydroxy-2-nonenal|Acetaminophen|Acetylcysteine|arsenite|Aspirin|Azathioprine|Benzo(a)pyrene|Caffeine|Carmustine|cinnamic aldehyde|Cisplatin|Curcumin|Dexamethasone|Diclofenac|Diethylnitrosamine|epigallocatechin gallate|Fluorouracil|Genistein|Hydrogen Peroxide|Ifosfamide|Irinotecan|Isoniazid|Lithocholic Acid|Metformin|Methotrexate|Mitomycin|nimesulide|Oxaliplatin|Permethrin|Plant Extracts|Quercet…	66.17	102
EIF2S1	1965	Colonic Neoplasms	MESH:D003110		1,2-Dimethylhydrazine|4-hydroxy-2-nonenal|Acetaminophen|Acetylcysteine|arsenite|Benzo(a)pyrene|Camptothecin|Cisplatin|Diclofenac|Dietary Fats|Doxorubicin|Fluorouracil|geraniol|Glucose|glyphosate|Hydrogen Peroxide|Lipopolysaccharides|Melatonin|Niclosamide|Nicotine|nimesulide|Piroxicam|Plant Extracts|Quercetin|Resveratrol|trans-3-(4'-hydroxyphenyl)-2-propenoic acid|Troglitazone	66.03	118
AKT1	207	Colorectal Neoplasms	MESH:D015179	marker/mechanism	2,3',4,4',5-pentachlorobiphenyl|3,4',5-trimethoxystilbene|Acrolein|Arsenic|Arsenic Trioxide|Aspirin|Azacitidine|Azoxymethane|Calcitriol|Carmustine|Celecoxib|chromium hexavalent ion|Cisplatin|Copper|Decitabine|Dietary Fats|Dinoprostone|Doxorubicin|epigallocatechin gallate|Erlotinib Hydrochloride|Etoposide|Fenretinide|Fluorouracil|Folfox protocol|Gefitinib|gemcitabine|Hemin|Indomethacin|Methotrexat…	65.97	123
NFKBIA	4792	Colorectal Neoplasms	MESH:D015179		1,2-Dimethylhydrazine|Acrolein|Air Pollutants|Arsenic|Arsenic Trioxide|Aspirin|Calcitriol|Carmustine|Celecoxib|chromium hexavalent ion|Cisplatin|Copper|Decitabine|destruxin B|Dextran Sulfate|Dietary Fats|Dinoprostone|Doxorubicin|epigallocatechin gallate|Erlotinib Hydrochloride|Etoposide|Fenretinide|Fluorouracil|Folic Acid|Gefitinib|gemcitabine|Ibuprofen|Indomethacin|Irinotecan|Niclosamide|Oxalipl…	65.58	117
XBP1	7494	Colonic Neoplasms	MESH:D003110		4-hydroxy-2-nonenal|Acetaminophen|Acetylcysteine|arsenite|Atrazine|Benzo(a)pyrene|Carbaryl|Cisplatin|Curcumin|Diclofenac|Dietary Fats|Diethylnitrosamine|Doxorubicin|Fluorouracil|geraniol|Glucose|Hydrogen Peroxide|Ifosfamide|Indomethacin|Lipopolysaccharides|Melatonin|Metformin|Nicotine|Orlistat|Quercetin|Resveratrol|Sulindac|trichostatin A|Troglitazone	65.58	103
PTGES	9536	Colonic Neoplasms	MESH:D003110		4-hydroxy-2-nonenal|Acetaminophen|Aspirin|Azoxymethane|Benzo(a)pyrene|Celecoxib|Cisplatin|Curcumin|Decitabine|Deoxycholic Acid|Dexamethasone|Dextran Sulfate|Diclofenac|Dietary Fats|Docetaxel|Doxorubicin|Genistein|Indomethacin|Irinotecan|Lipopolysaccharides|Nicotine|nimesulide|Quercetin|Resveratrol|Trinitrobenzenesulfonic Acid	65.43	105
AURKA	6790	Colorectal Neoplasms	MESH:D015179	marker/mechanism	2,4,4'-trichlorobiphenyl|Arsenic|Arsenic Trioxide|Aspirin|Azacitidine|Calcitriol|Cisplatin|Copper|Dietary Fats|Doxorubicin|epigallocatechin gallate|Etoposide|Fenretinide|Fluorouracil|Folic Acid|Gefitinib|Methotrexate|Mitomycin|Oxaliplatin|Paclitaxel|Polychlorinated Biphenyls|Quercetin|Resveratrol|Simvastatin|Sulindac|Vincristine	65.39	100
GSTT1	2952	Colonic Neoplasms	MESH:D003110		2-amino-1-methyl-6-phenylimidazo(4,5-b)pyridine|2-amino-3,8-dimethylimidazo(4,5-f)quinoxaline|Acetaminophen|arsenite|Asbestos|Aspirin|Atrazine|Benzo(a)pyrene|bromodichloromethane|Butylated Hydroxytoluene|Butyrates|Carmustine|cinnamic aldehyde|Cisplatin|Dexamethasone|Diclofenac|Fluorouracil|Hydrogen Peroxide|Indomethacin|Isoniazid|Lipopolysaccharides|Pioglitazone|Piroxicam|Plant Extracts|Plant Pre…	65.35	127
AGT	183	Colonic Neoplasms	MESH:D003110		4-hydroxy-2-nonenal|Acetaminophen|Acetylcysteine|Aspirin|Atenolol|Azoxymethane|Benzo(a)pyrene|Bezafibrate|Butylated Hydroxytoluene|Caffeine|Carmustine|Cisplatin|Curcumin|Dexamethasone|Dextran Sulfate|Dietary Fats|Diethylnitrosamine|Doxorubicin|Genistein|Glucose|Hydrogen Peroxide|ICI 118551|Indomethacin|Irinotecan|Lipopolysaccharides|Melatonin|Metformin|Methotrexate|Morphine|nimesulide|Pioglitazon…	65.24	108
IL6ST	3572	Colonic Neoplasms	MESH:D003110		2-amino-1-methyl-6-phenylimidazo(4,5-b)pyridine|4-hydroxy-2-nonenal|Acetaminophen|Aspirin|Azoxymethane|Benzo(a)pyrene|Butyrates|Cisplatin|Decitabine|Dexamethasone|Dextran Sulfate|Dietary Fats|Doxorubicin|Glucose|Hydrogen Peroxide|Indomethacin|Lipopolysaccharides|Oxaliplatin|Plant Oils|Quercetin|Resveratrol|Thalidomide|Topotecan|trichostatin A	65.17	113
MSH2	4436	Colonic Neoplasms	MESH:D003110		2-amino-1-methyl-6-phenylimidazo(4,5-b)pyridine|Acetaminophen|Acetylcysteine|Azathioprine|Benzo(a)pyrene|Caffeine|Carmustine|Cisplatin|Decitabine|Diethylnitrosamine|Doxorubicin|epigallocatechin gallate|Floxuridine|Fluorouracil|Genistein|Hydrogen Peroxide|Irinotecan|Methylnitrosourea|Oxaliplatin|Piroxicam|Quercetin|Resveratrol|Topotecan	65.02	114
SOX9	6662	Colonic Neoplasms	MESH:D003110		2-amino-1-methyl-6-phenylimidazo(4,5-b)pyridine|Acetaminophen|arsenite|Atrazine|Azacitidine|Azoxymethane|Benzo(a)pyrene|Carmustine|Cisplatin|Curcumin|Decitabine|Dexamethasone|Dextran Sulfate|Dietary Fats|Doxorubicin|geraniol|Iron|mofezolac|Nicotine|Plant Extracts|Resveratrol|trichostatin A|Troglitazone|Vitamin A|zileuton	64.99	106
DPYD	1806	Colorectal Neoplasms	MESH:D015179	marker/mechanism	1-UFT protocol|Air Pollutants|Arsenic Trioxide|Azacitidine|Azoxymethane|Capecitabine|chromium hexavalent ion|Cisplatin|Decitabine|Dextran Sulfate|Dietary Fats|doxifluridine|Fenretinide|Fluorouracil|gemcitabine|Irinotecan|Leucovorin|nimesulide|Oxaliplatin|Paclitaxel|Quercetin|S 1 (combination)|sulforafan|Vincristine|XELOX	64.98	103
GADD45A	1647	Colorectal Neoplasms	MESH:D015179		2-amino-1-methyl-6-phenylimidazo(4,5-b)pyridine|2-amino-3,8-dimethylimidazo(4,5-f)quinoxaline|Arsenic Trioxide|Aspirin|Azacitidine|Calcitriol|Cisplatin|Copper|Decitabine|Dietary Fats|Doxorubicin|epigallocatechin gallate|Etoposide|Fenretinide|Fluorouracil|Folic Acid|Gefitinib|Indomethacin|Irinotecan|Methotrexate|Mitomycin|nimesulide|Oxaliplatin|Paclitaxel|Pesticides|pinosylvin|Polychlorinated Biph…	64.6	114
SOD2	6648	Colorectal Neoplasms	MESH:D015179	marker/mechanism	2-amino-1-methyl-6-phenylimidazo(4,5-b)pyridine|Acrolein|Air Pollutants|Arsenic|Arsenic Trioxide|Aspirin|Calcitriol|Carmustine|Celecoxib|chromium hexavalent ion|Cisplatin|Copper|Decitabine|Dietary Fats|Dinoprostone|Doxorubicin|epigallocatechin gallate|Etoposide|Fenretinide|Fluorouracil|Folic Acid|Hemin|Ibuprofen|Indomethacin|Irinotecan|Methotrexate|Mitomycin|nimesulide|Oxaliplatin|Paclitaxel|Pest…	64.53	120
AKAP12	9590	Colonic Neoplasms	MESH:D003110		2-amino-1-methyl-6-phenylimidazo(4,5-b)pyridine|Acetaminophen|Azoxymethane|Benzo(a)pyrene|Cisplatin|Decitabine|Dexamethasone|Dextran Sulfate|Dietary Fats|Doxorubicin|Fluorouracil|Genistein|Hydrogen Peroxide|Indomethacin|Lipopolysaccharides|Mitomycin|Oxaliplatin|Piroxicam|Polyethylene Glycols|Quercetin|Topotecan|trichostatin A|Troglitazone	64.47	148
XIAP	331	Colorectal Neoplasms	MESH:D015179		andrographolide|Arsenic|Arsenic Trioxide|Aspirin|Azoxymethane|Calcitriol|chromium hexavalent ion|Cisplatin|Copper|Decitabine|Dextran Sulfate|Doxorubicin|epigallocatechin gallate|Fenretinide|Fluorouracil|gemcitabine|Indomethacin|Irinotecan|Mitomycin|Mitoxantrone|Niclosamide|Paclitaxel|Polychlorinated Biphenyls|Quercetin|Resveratrol|Simvastatin|Sorafenib|sulforafan|Sulindac|Vitamin E	64.37	101
PRC1	9055	Colonic Neoplasms	MESH:D003110		2-amino-1-methyl-6-phenylimidazo(4,5-b)pyridine|Acetaminophen|Azathioprine|Benzo(a)pyrene|Camptothecin|Carmustine|Cisplatin|Diethylnitrosamine|Doxorubicin|Fluorouracil|Genistein|geraniol|Hydroxyurea|Ifosfamide|Metformin|Methotrexate|Methylnitrosourea|Mitomycin|Oxaliplatin|Piroxicam|Topotecan|trichostatin A|Troglitazone	64.3	103
MLH1	4292	Colonic Neoplasms	MESH:D003110	marker/mechanism	1,2-Dimethylhydrazine|2-amino-1-methyl-6-phenylimidazo(4,5-b)pyridine|4-hydroxy-2-nonenal|Acetaminophen|Acetylcysteine|Atrazine|Benzo(a)pyrene|Carmustine|Cisplatin|Decitabine|Diethylnitrosamine|Doxorubicin|epigallocatechin gallate|Floxuridine|Fluorouracil|Gefitinib|Hydrogen Peroxide|Irinotecan|Methylnitrosourea|Quercetin|trichostatin A	64.27	132
FOXO3	2309	Colonic Neoplasms	MESH:D003110		4-hydroxy-2-nonenal|Acetaminophen|Acetylcysteine|arsenite|astaxanthine|Atrazine|Azoxymethane|Benzo(a)pyrene|Cisplatin|Dexamethasone|Dextran Sulfate|Diclofenac|Dietary Fats|Doxorubicin|epigallocatechin gallate|Fluorouracil|Gefitinib|Genistein|Glucose|Hydrogen Peroxide|Lipopolysaccharides|Metformin|Plant Extracts|Quercetin|Resveratrol|Troglitazone	64.08	120
HIF1A	3091	Colorectal Neoplasms	MESH:D015179		2,3',4,4',5-pentachlorobiphenyl|2,4,4'-trichlorobiphenyl|2-amino-1-methyl-6-phenylimidazo(4,5-b)pyridine|andrographolide|Arsenic|Arsenic Trioxide|Capecitabine|Carmustine|chromium hexavalent ion|Cisplatin|Copper|Decitabine|Dextran Sulfate|Dietary Fats|Dinoprostone|doxifluridine|Doxorubicin|epigallocatechin gallate|Etoposide|Fluorouracil|Folic Acid|Gefitinib|gemcitabine|Hemin|Ibuprofen|Oxaliplatin|…	63.66	106
ABCB1B	18669	Colonic Neoplasms	MESH:D003110		1,2-Dimethylhydrazine|Acetaminophen|Aspirin|Azoxymethane|Benzo(a)pyrene|Cholic Acid|Cisplatin|Curcumin|Dexamethasone|Dextran Sulfate|Diclofenac|Diethylnitrosamine|Doxorubicin|Genistein|Hydrogen Peroxide|Irinotecan|Lipopolysaccharides|Lithocholic Acid|Metformin|Methotrexate|Mitomycin|Plant Preparations|Resveratrol|Thalidomide|Troglitazone	63.59	114
SLC22A1	6580	Colonic Neoplasms	MESH:D003110	marker/mechanism	2-amino-1-methyl-6-phenylimidazo(4,5-b)pyridine|2-amino-3,4-dimethylimidazo(4,5-f)quinoline|Acetaminophen|Atenolol|Azoxymethane|Benzo(a)pyrene|Chenodeoxycholic Acid|Cisplatin|Deoxycholic Acid|Dexamethasone|Dextran Sulfate|Diclofenac|Doxorubicin|Fonofos|Indomethacin|Lipopolysaccharides|Metformin|Nicotine|nimesulide|Plant Extracts|Polyphenols|Quercetin|Resveratrol|Sulindac|Troglitazone	63.59	117
CASP9	842	Colorectal Neoplasms	MESH:D015179		1,2-Dimethylhydrazine|2,3',4,4',5-pentachlorobiphenyl|Acrolein|andrographolide|Arsenic|Arsenic Trioxide|Aspirin|Azacitidine|Calcitriol|Celecoxib|chromium hexavalent ion|Cisplatin|Copper|Decitabine|destruxin B|Dietary Fats|Dinoprostone|Doxorubicin|epigallocatechin gallate|Etodolac|Etoposide|Fenretinide|Fluorouracil|Folic Acid|gemcitabine|Indomethacin|Irinotecan|Isoflavones|Meloxicam|Methotrexate|M…	63.46	115
NFE2L2	4780	Colorectal Neoplasms	MESH:D015179		1,2-Dimethylhydrazine|2-amino-1-methyl-6-phenylimidazo(4,5-b)pyridine|2-amino-3,8-dimethylimidazo(4,5-f)quinoxaline|4-biphenylamine|Acrolein|Air Pollutants|andrographolide|Arsenic|Arsenic Trioxide|Azoxymethane|Calcitriol|Carmustine|chromium hexavalent ion|Cisplatin|Copper|Decitabine|Dextran Sulfate|Dietary Fats|Dinoprostone|Doxorubicin|epigallocatechin gallate|Etoposide|Fenretinide|Fluorouracil|g…	63.44	103
DPYD	1806	Colonic Neoplasms	MESH:D003110	marker/mechanism	Acetaminophen|Azacitidine|Azathioprine|Azoxymethane|Benzo(a)pyrene|Camptothecin|Capecitabine|Cisplatin|Decitabine|Dextran Sulfate|Dietary Fats|Diethylnitrosamine|Docetaxel|doxifluridine|Fluorouracil|Irinotecan|Leucovorin|Lipopolysaccharides|nimesulide|Oxaliplatin|Piroxicam|Plant Extracts|Quercetin|trichostatin A	63.29	124
MDM2	4193	Colorectal Neoplasms	MESH:D015179		2,4,4'-trichlorobiphenyl|2-amino-1-methyl-6-phenylimidazo(4,5-b)pyridine|Arsenic|Arsenic Trioxide|Aspirin|Azacitidine|Cisplatin|Copper|Decitabine|Doxorubicin|epigallocatechin gallate|Etoposide|Fenretinide|Fluorouracil|Folic Acid|gemcitabine|Indomethacin|Irinotecan|Methotrexate|Mitomycin|Mitoxantrone|Niclosamide|nimesulide|Oxaliplatin|Paclitaxel|Quercetin|Resveratrol|Simvastatin|Sorafenib|Vincrist…	63.23	109
NEK2	4751	Colonic Neoplasms	MESH:D003110		2-amino-1-methyl-6-phenylimidazo(4,5-b)pyridine|2-amino-3,8-dimethylimidazo(4,5-f)quinoxaline|4-hydroxy-2-nonenal|Acetaminophen|arsenite|Atrazine|Azathioprine|Benzo(a)pyrene|Cisplatin|Decitabine|Dietary Fats|Diethylnitrosamine|Fluorouracil|geraniol|glyphosate|Hydrogen Peroxide|Irinotecan|Oxaliplatin|Quercetin|Resveratrol|trichostatin A|Troglitazone	63.21	114
VEGFA	7422	Colorectal Neoplasms	MESH:D015179		1,2-Dimethylhydrazine|2,4-Dichlorophenoxyacetic Acid|Acrolein|andrographolide|Arsenic|Arsenic Trioxide|Aspirin|Azoxymethane|Calcitriol|Capecitabine|Celecoxib|chromium hexavalent ion|Cisplatin|Copper|Dacarbazine|Decitabine|Dextran Sulfate|Dietary Fats|Dinoprostone|Doxorubicin|epigallocatechin gallate|Etoposide|Fenretinide|Fluorouracil|Folic Acid|Gefitinib|gemcitabine|Ibuprofen|Indomethacin|Mesalam…	62.86	119
CCN2	1490	Colorectal Neoplasms	MESH:D015179		andrographolide|Arsenic|Arsenic Trioxide|Aspirin|Cisplatin|Copper|Decitabine|Dietary Fats|Dinoprostone|Doxorubicin|epigallocatechin gallate|Etoposide|Fenretinide|Fluorouracil|Folic Acid|Fonofos|Indomethacin|Irinotecan|Methotrexate|Oxaliplatin|Paclitaxel|Quercetin|Resveratrol|rofecoxib|Simvastatin|Sorafenib|sulforafan|Vinblastine|Vincristine|Vitamin D	62.77	107
CRYAB	1410	Colonic Neoplasms	MESH:D003110	marker/mechanism	1,2-Dimethylhydrazine|2-amino-1-methyl-6-phenylimidazo(4,5-b)pyridine|Acetaminophen|Acetylcysteine|arsenite|Atrazine|Azacitidine|Benzo(a)pyrene|Celecoxib|Cisplatin|Curcumin|Dexamethasone|Diethylnitrosamine|Doxorubicin|epigallocatechin gallate|Indomethacin|Lipopolysaccharides|Masoprocol|Morphine|Nicotine|Pioglitazone|Plant Oils|Resveratrol|trichostatin A|Troglitazone|Ursodeoxycholic Acid	62.74	106
COL4A2	1284	Colonic Neoplasms	MESH:D003110		Acetaminophen|Aspirin|Atrazine|Azoxymethane|Benzo(a)pyrene|Cisplatin|Curcumin|Dexamethasone|Dextran Sulfate|Diethylnitrosamine|Doxorubicin|Fluorouracil|Glucose|Indomethacin|Lipopolysaccharides|Mitomycin|Oxaliplatin|Topotecan|Trinitrobenzenesulfonic Acid|Troglitazone|Vitamin A	62.71	121
CDK1	983	Colorectal Neoplasms	MESH:D015179		2,4,4'-trichlorobiphenyl|2-amino-1-methyl-6-phenylimidazo(4,5-b)pyridine|2-amino-3,8-dimethylimidazo(4,5-f)quinoxaline|Arsenic|Arsenic Trioxide|Azacitidine|Calcitriol|chromium hexavalent ion|Cisplatin|Copper|Decitabine|Dietary Fats|Doxorubicin|Fenretinide|Fluorouracil|Folic Acid|Irinotecan|Leucovorin|Methotrexate|Mitomycin|nimesulide|Orlistat|Oxaliplatin|Paclitaxel|Polychlorinated Biphenyls|Querc…	62.63	104
HSPA8	3312	Colonic Neoplasms	MESH:D003110		2-amino-1-methyl-6-phenylimidazo(4,5-b)pyridine|Acetaminophen|Apigenin|arsenite|Atrazine|Benzo(a)pyrene|Butyrates|cinnamic aldehyde|Cisplatin|Decitabine|Dexamethasone|Diclofenac|Dietary Fats|Doxorubicin|Fluorouracil|Hydrogen Peroxide|Hydroxyurea|Indomethacin|Iron|Lovastatin|Methotrexate|Mitomycin|Morphine|Niclosamide|nimesulide|Plant Oils|Quercetin|Troglitazone	62.46	118
ERBB2	2064	Colorectal Neoplasms	MESH:D015179		2-amino-1-methyl-6-phenylimidazo(4,5-b)pyridine|Air Pollutants|Aspirin|Azoxymethane|chromium hexavalent ion|Cisplatin|Copper|Dextran Sulfate|Doxorubicin|epigallocatechin gallate|Etoposide|Fluorouracil|Folfox protocol|Folic Acid|Gefitinib|Indomethacin|Irinotecan|Lignans|Methotrexate|Mitoxantrone|Orlistat|Paclitaxel|Quercetin|Resveratrol|sulindac sulfone|Vinblastine|Vitamin E	62.13	110
MCM2	4171	Colonic Neoplasms	MESH:D003110	therapeutic	2-amino-1-methyl-6-phenylimidazo(4,5-b)pyridine|Acetaminophen|Azathioprine|Benzo(a)pyrene|Cisplatin|Coal Tar|Curcumin|Dexamethasone|Dietary Fats|Diethylnitrosamine|Docetaxel|Doxorubicin|Fluorouracil|Genistein|geraniol|Indomethacin|Malathion|Niclosamide|Oxaliplatin|Quercetin|Resveratrol|Topotecan|trichostatin A|Troglitazone	61.98	124
HBB	3043	Colonic Neoplasms	MESH:D003110		1,2-Dimethylhydrazine|2-amino-1-methyl-6-phenylimidazo(4,5-b)pyridine|Acetaminophen|alachlor|Atrazine|Benzo(a)pyrene|chlorophyllin|cinnamic aldehyde|Cisplatin|Decitabine|Diclofenac|Diethylnitrosamine|Doxorubicin|Fluorouracil|geraniol|Glucose|glyphosate|Methotrexate|Methylnitrosourea|Pioglitazone|Quercetin|Resveratrol|trichostatin A	61.95	130
CCNA2	890	Colorectal Neoplasms	MESH:D015179		2,3',4,4',5-pentachlorobiphenyl|2,4,4'-trichlorobiphenyl|2-amino-1-methyl-6-phenylimidazo(4,5-b)pyridine|2-amino-3,8-dimethylimidazo(4,5-f)quinoxaline|andrographolide|Arsenic|Arsenic Trioxide|Aspirin|Azacitidine|Calcitriol|Cisplatin|Copper|Doxorubicin|Etoposide|Fenretinide|Fluorouracil|Folic Acid|Indomethacin|Irinotecan|Methotrexate|nimesulide|Orlistat|Oxaliplatin|pinosylvin|Polychlorinated Biphe…	61.88	110
EP300	2033	Colonic Neoplasms	MESH:D003110		Acetylcysteine|Apigenin|Atrazine|Azoxymethane|Camptothecin|Cisplatin|Curcumin|Decitabine|Dexamethasone|Dextran Sulfate|Doxorubicin|Fluorouracil|Genistein|Glucose|Irinotecan|Niclosamide|Oxaliplatin|Quercetin|Resveratrol|selenomethylselenocysteine|Topotecan|trichostatin A|Troglitazone|Ursodeoxycholic Acid	61.84	127
COL2A1	1280	Colonic Neoplasms	MESH:D003110		2-amino-1-methyl-6-phenylimidazo(4,5-b)pyridine|Acetaminophen|arsenite|Benzo(a)pyrene|Caffeine|Chitosan|Curcumin|Decitabine|Dexamethasone|Doxorubicin|epigallocatechin gallate|Fluorouracil|Genistein|Glucose|Hydrogen Peroxide|Indomethacin|mofezolac|Nicotine|Oxaliplatin|Plant Extracts|Quercetin|Resveratrol|Topotecan|trichostatin A|Vitamin A|zileuton	61.81	121
TFF1	7031	Colonic Neoplasms	MESH:D003110		1,2-Dimethylhydrazine|3,3'-diindolylmethane|Atrazine|Benzo(a)pyrene|Capecitabine|chrysin|DDT|Decitabine|Dexamethasone|Diethylnitrosamine|doxifluridine|Doxorubicin|Fluorouracil|Genistein|Hydrogen Peroxide|Indomethacin|Irinotecan|Iron|Lipopolysaccharides|Melatonin|Permethrin|Plant Extracts|Quercetin|Resveratrol|trichostatin A	61.76	117
FN1	2335	Colorectal Neoplasms	MESH:D015179		2,4,4'-trichlorobiphenyl|2-amino-1-methyl-6-phenylimidazo(4,5-b)pyridine|Arsenic|Arsenic Trioxide|Aspirin|Azoxymethane|chromium hexavalent ion|Cisplatin|Copper|Decitabine|Dextran Sulfate|Dietary Fats|Doxorubicin|epigallocatechin gallate|Fenretinide|Fluorouracil|Indomethacin|Irinotecan|Isoflavones|Methotrexate|Niclosamide|nimesulide|Oxaliplatin|Paclitaxel|Pyridoxal Phosphate|pyrrolidine dithiocarb…	61.57	107
MAP2K2	5605	Colonic Neoplasms	MESH:D003110		2-amino-1-methyl-6-phenylimidazo(4,5-b)pyridine|Acetaminophen|Acetylcysteine|arsenite|Aspirin|Benzo(a)pyrene|Celecoxib|cinnamic aldehyde|Cisplatin|Curcumin|Dietary Fats|Diethylnitrosamine|Doxorubicin|Fluorouracil|Genistein|Glucose|Hydrogen Peroxide|Lipopolysaccharides|Methotrexate|Mitomycin|Permethrin|Plant Extracts|Resveratrol|Vitamin A	61.56	112
NPM1	4869	Colonic Neoplasms	MESH:D003110		2-amino-1-methyl-6-phenylimidazo(4,5-b)pyridine|Acetaminophen|Acetylcysteine|Atrazine|Benzo(a)pyrene|Cisplatin|Decitabine|Dietary Fats|Diethylnitrosamine|Docetaxel|Doxorubicin|Fluorouracil|Genistein|geraniol|Indomethacin|Melatonin|Methotrexate|Oxaliplatin|Plant Extracts|Polyphenols|Quercetin|Topotecan|Troglitazone	61.32	118
CCNF	899	Colonic Neoplasms	MESH:D003110		4-hydroxy-2-nonenal|Acetaminophen|Benzo(a)pyrene|Butylated Hydroxytoluene|Caffeine|Celecoxib|Cisplatin|Decitabine|Diclofenac|Dietary Fats|Diethylnitrosamine|epigallocatechin gallate|Fluorouracil|Indomethacin|Irinotecan|Metformin|Niclosamide|Oxaliplatin|Quercetin|Resveratrol|Topotecan|Troglitazone	61.2	100
CXCL8	3576	Colorectal Neoplasms	MESH:D015179	marker/mechanism	Acrolein|Air Pollutants|andrographolide|Arsenic|Arsenic Trioxide|Aspirin|Calcitriol|Celecoxib|chromium hexavalent ion|Cisplatin|Copper|Dacarbazine|Decitabine|Dietary Fats|Dinoprostone|Doxorubicin|epigallocatechin gallate|Erlotinib Hydrochloride|Etoposide|Famotidine|Fluorouracil|Folic Acid|Gefitinib|gemcitabine|Ibuprofen|Indomethacin|Irinotecan|Isoflavones|Methotrexate|Mitomycin|Niclosamide|nimesu…	61.2	111
NAT2	10	Colonic Neoplasms	MESH:D003110		2',3-dimethyl-4-aminobiphenyl|2-amino-1-methyl-6-phenylimidazo(4,5-b)pyridine|2-amino-3,4-dimethylimidazo(4,5-f)quinoline|2-amino-3,8-dimethylimidazo(4,5-f)quinoxaline|2-amino-3-methylimidazo(4,5-f)quinoline|2-amino-6-methyldipyrido(1,2-a-3',2'-d)imidazole|Acetaminophen|Asbestos|Aspirin|Azoxymethane|Benzo(a)pyrene|Caffeine|Dextran Sulfate|Diethylnitrosamine|Genistein|Hydrogen Peroxide|Isoniazid|M…	61.01	105
TGFB1	7040	Colorectal Neoplasms	MESH:D015179	marker/mechanism	1,2-Dimethylhydrazine|Air Pollutants|alfacalcidol|andrographolide|Arsenic|Arsenic Trioxide|Aspirin|Azacitidine|Azoxymethane|Calcitriol|Carmustine|Celecoxib|Cisplatin|Copper|Decitabine|Dextran Sulfate|Dietary Fats|Dinoprostone|Doxorubicin|epigallocatechin gallate|Erlotinib Hydrochloride|Fluorouracil|Folic Acid|Gefitinib|gemcitabine|Ibuprofen|Indomethacin|Lignans|Mesalamine|Methotrexate|Mitomycin|N…	61.01	111
FAS	355	Colorectal Neoplasms	MESH:D015179		Acrolein|andrographolide|Arsenic|Arsenic Trioxide|Aspirin|Azoxymethane|Calcitriol|Celecoxib|chromium hexavalent ion|Cisplatin|Copper|Decitabine|Dietary Fats|Dinoprostone|Doxorubicin|Etoposide|Fluorouracil|Folic Acid|gemcitabine|Ibuprofen|Irinotecan|Isoflavones|Methotrexate|Mitomycin|Mitoxantrone|Niclosamide|Paclitaxel|pterostilbene|Quercetin|raltitrexed|Resveratrol|Sorafenib|sulforafan|Vincristin…	60.84	108
ITGB2	3689	Colonic Neoplasms	MESH:D003110		2-(2,6-dioxopiperidin-3-yl)phthalimidine|Acetaminophen|Asbestos|Aspirin|Azacitidine|Azoxymethane|Benzo(a)pyrene|Cisplatin|Dexamethasone|Dextran Sulfate|Diclofenac|Dietary Fats|Fluorouracil|Indomethacin|Iron|Lipopolysaccharides|Lovastatin|Methotrexate|Quercetin|Resveratrol|Sulfasalazine|tallow|Vitamin D|zileuton	60.74	124
SMOX	54498	Colonic Neoplasms	MESH:D003110		Acetaminophen|Atrazine|Azathioprine|Azoxymethane|Benzo(a)pyrene|Caffeine|Cisplatin|Dexamethasone|Dextran Sulfate|Dietary Fats|Diethylnitrosamine|Doxorubicin|epigallocatechin gallate|Fluorouracil|Genistein|Glucose|Oxaliplatin|Plant Oils|Polyethylene Glycols|Quercetin|trichostatin A	60.66	112
RHOA	387	Colonic Neoplasms	MESH:D003110		2-amino-1-methyl-6-phenylimidazo(4,5-b)pyridine|Acetaminophen|Celecoxib|chrysin|Cisplatin|Curcumin|Decitabine|Dexamethasone|Dietary Fats|Doxorubicin|Fluorouracil|Glucose|Indomethacin|Lipopolysaccharides|Lovastatin|Methotrexate|perillyl alcohol|Plant Extracts|Plant Preparations|Quercetin|Resveratrol|Thalidomide|trichostatin A|Ursodeoxycholic Acid|Vitamin A	60.65	123
ABCC1	4363	Colorectal Neoplasms	MESH:D015179	marker/mechanism	2-amino-1-methyl-6-phenylimidazo(4,5-b)pyridine|Arsenic|Arsenic Trioxide|Aspirin|Calcitriol|Carmustine|Celecoxib|chromium hexavalent ion|Cisplatin|Decitabine|Doxorubicin|epigallocatechin gallate|Etoposide|Fluorouracil|Folic Acid|Indomethacin|Irinotecan|Isoflavones|Methotrexate|Mitomycin|Niclosamide|nimesulide|Paclitaxel|Quercetin|Resveratrol|Sorafenib|sulforafan|Sulindac|Vinblastine|Vincristine|Z…	60.6	105
MGP	4256	Colonic Neoplasms	MESH:D003110		2-amino-1-methyl-6-phenylimidazo(4,5-b)pyridine|Acetaminophen|Atrazine|Azoxymethane|Benzo(a)pyrene|Cisplatin|DDT|Dexamethasone|Dextran Sulfate|Dietary Fats|Diethylnitrosamine|Doxorubicin|Genistein|Indomethacin|Lipopolysaccharides|Nicotine|Oxaliplatin|Quercetin|Resveratrol|Topotecan|trichostatin A|Trinitrobenzenesulfonic Acid|Troglitazone	60.56	115
COL1A1	1277	Colorectal Neoplasms	MESH:D015179		2-amino-1-methyl-6-phenylimidazo(4,5-b)pyridine|andrographolide|Arsenic Trioxide|Aspirin|Azacitidine|Azoxymethane|Calcitriol|Carmustine|Celecoxib|Cisplatin|Copper|Decitabine|Dextran Sulfate|Dietary Fats|Dinoprostone|Doxorubicin|epigallocatechin gallate|Fenretinide|Fluorouracil|Folic Acid|Fonofos|Indomethacin|Isoflavones|Magnesium|Methotrexate|Niclosamide|Oxaliplatin|Paclitaxel|pyrrolidine dithioc…	60.53	110
ABCG2	9429	Colorectal Neoplasms	MESH:D015179	marker/mechanism	2-amino-1-methyl-6-phenylimidazo(4,5-b)pyridine|2-amino-3,8-dimethylimidazo(4,5-f)quinoxaline|Air Pollutants|Arsenic Trioxide|Azoxymethane|Celecoxib|chromium hexavalent ion|Cisplatin|Decitabine|Dextran Sulfate|Dietary Fats|Doxorubicin|epigallocatechin gallate|Erlotinib Hydrochloride|Etoposide|Fenretinide|Fluorouracil|Folic Acid|Gefitinib|Irinotecan|Isoflavones|Methotrexate|Mitoxantrone|nimesulide…	60.06	103
LAMC1	3915	Colonic Neoplasms	MESH:D003110		Acetaminophen|Atrazine|Azoxymethane|Benzo(a)pyrene|Cisplatin|Dexamethasone|Dextran Sulfate|Diethylnitrosamine|Doxorubicin|Fluorouracil|Genistein|Glucose|Hydrogen Peroxide|Indomethacin|Methotrexate|Oxaliplatin|Piroxicam|Resveratrol|Topotecan|trichostatin A	59.98	112
CDKN2A	1029	Colorectal Neoplasms	MESH:D015179		1,2-Dimethylhydrazine|2-amino-1-methyl-6-phenylimidazo(4,5-b)pyridine|Arsenic|Arsenic Trioxide|Azacitidine|Azoxymethane|Capecitabine|Carmustine|chromium hexavalent ion|Cisplatin|Copper|Decitabine|Doxorubicin|epigallocatechin gallate|Etoposide|Fenretinide|Fluorouracil|Folic Acid|Irinotecan|Oxaliplatin|Polychlorinated Biphenyls|Quercetin|Resveratrol|Simvastatin|sulforafan|Sulindac|Vincristine|Zidov…	59.8	108
ABCG1	9619	Colonic Neoplasms	MESH:D003110		1,2-Dimethylhydrazine|Acetaminophen|Acetylcysteine|Atrazine|Azoxymethane|Benzo(a)pyrene|Cholic Acid|Cisplatin|Curcumin|Decitabine|Dextran Sulfate|Dietary Fats|Diethylnitrosamine|Docetaxel|epigallocatechin gallate|Ifosfamide|Linoleic Acid|Lipopolysaccharides|Nicotine|Polyphenols|Resveratrol|trichostatin A|Troglitazone	59.54	104
EIF2AK3	9451	Colonic Neoplasms	MESH:D003110		1,2-Dimethylhydrazine|4-hydroxy-2-nonenal|Acetaminophen|Acetylcysteine|Camptothecin|Diclofenac|Dietary Fats|Doxorubicin|Fluorouracil|geraniol|Glucose|Hydrogen Peroxide|Lipopolysaccharides|Melatonin|Niclosamide|Nicotine|Orlistat|Oxaliplatin|Plant Extracts|pterostilbene|Quercetin|Resveratrol|Topotecan|trans-3-(4'-hydroxyphenyl)-2-propenoic acid|trichostatin A	59.48	113
COL5A2	1290	Colonic Neoplasms	MESH:D003110		Acetaminophen|alachlor|Azoxymethane|Benzo(a)pyrene|Cisplatin|Curcumin|Decitabine|Dexamethasone|Dextran Sulfate|Dietary Fats|Diethylnitrosamine|Doxorubicin|Fluorouracil|Glucose|Methotrexate|Oxaliplatin|Sulindac|Topotecan|trichostatin A|Trinitrobenzenesulfonic Acid|Troglitazone	59.35	116
IGF1R	3480	Colorectal Neoplasms	MESH:D015179		2,3',4,4',5-pentachlorobiphenyl|Arsenic|Arsenic Trioxide|Azoxymethane|Calcitriol|chromium hexavalent ion|Cisplatin|Copper|Dietary Fats|Doxorubicin|epigallocatechin gallate|Etoposide|Fenretinide|Fluorouracil|Folfox protocol|Folic Acid|Gefitinib|gemcitabine|Indomethacin|Mitoxantrone|Niclosamide|Pesticides|Quercetin|Resveratrol|Simvastatin|Sorafenib|Vitamin E	59.23	100
PLAT	5327	Colorectal Neoplasms	MESH:D015179		2,3',4,4',5-pentachlorobiphenyl|Arsenic Trioxide|Aspirin|Azoxymethane|chromium hexavalent ion|Cisplatin|Copper|Dextran Sulfate|Dietary Fats|Doxorubicin|epigallocatechin gallate|Fenretinide|Fluorouracil|Folic Acid|Indomethacin|Irinotecan|Methotrexate|Mitoxantrone|Oxaliplatin|Quercetin|Resveratrol|rofecoxib|Simvastatin|Sulindac|Vinblastine|Vincristine|Vitamin D|Vitamin E	59.23	106
TAGLN	6876	Colonic Neoplasms	MESH:D003110	marker/mechanism	2-amino-1-methyl-6-phenylimidazo(4,5-b)pyridine|Acetaminophen|Benzo(a)pyrene|Carmustine|Cisplatin|Decitabine|Dexamethasone|Dietary Fats|Diethylnitrosamine|Doxorubicin|Fluorouracil|Fluoxetine|Genistein|Glucose|Methotrexate|Oxaliplatin|Pioglitazone|Plant Oils|Quercetin|Resveratrol|Topotecan|trichostatin A|Troglitazone|Ursodeoxycholic Acid	59.06	117
SLC22A8	9376	Colonic Neoplasms	MESH:D003110		2-amino-1-methyl-6-phenylimidazo(4,5-b)pyridine|Acetaminophen|Acetylcysteine|Aspirin|Atrazine|Azoxymethane|Cisplatin|Deoxycholic Acid|Dexamethasone|Dextran Sulfate|Diclofenac|Diethylnitrosamine|Fluorouracil|Indomethacin|Leucovorin|Linoleic Acid|Lipopolysaccharides|Methotrexate|nimesulide|Piroxicam|Plant Preparations|Quercetin|Resveratrol|Ursodeoxycholic Acid	58.94	148
ERBB3	2065	Colorectal Neoplasms	MESH:D015179		1-UFT protocol|Air Pollutants|Azoxymethane|Calcitriol|Capecitabine|chromium hexavalent ion|Copper|Dextran Sulfate|doxifluridine|Doxorubicin|Erlotinib Hydrochloride|Etoposide|Fenretinide|Fluorouracil|Folfox protocol|Folic Acid|Mitomycin|Mitoxantrone|Paclitaxel|Pesticides|Quercetin|Resveratrol|sulindac sulfone	58.75	103
COL5A1	1289	Colonic Neoplasms	MESH:D003110		2-amino-1-methyl-6-phenylimidazo(4,5-b)pyridine|Acetaminophen|alachlor|arsenite|Atrazine|Azoxymethane|Benzo(a)pyrene|Cisplatin|Curcumin|Dexamethasone|Dextran Sulfate|Dietary Fats|Doxorubicin|Genistein|Glucose|Oxaliplatin|Resveratrol|Topotecan|trichostatin A|Trinitrobenzenesulfonic Acid|Troglitazone|Vanadium	58.74	105
AQP1	358	Colonic Neoplasms	MESH:D003110		2-amino-1-methyl-6-phenylimidazo(4,5-b)pyridine|Acetaminophen|arsenite|Atrazine|Azoxymethane|Benzo(a)pyrene|Dexamethasone|Dextran Sulfate|Diethylnitrosamine|Doxorubicin|epigallocatechin gallate|Genistein|Glucose|Hydrogen Peroxide|Indomethacin|Lipopolysaccharides|Methylnitrosourea|Morphine|Oxaliplatin|Quercetin|Resveratrol|Sulindac|Topotecan	58.7	111
MCM6	4175	Colonic Neoplasms	MESH:D003110		2-amino-1-methyl-6-phenylimidazo(4,5-b)pyridine|4-hydroxy-2-nonenal|Acetaminophen|alachlor|Aspirin|Azathioprine|Benzo(a)pyrene|Cisplatin|Dietary Fats|Doxorubicin|Fluorouracil|Genistein|Lipopolysaccharides|Methotrexate|Niclosamide|nimesulide|Oxaliplatin|Piroxicam|Quercetin|Resveratrol|tallow|Topotecan|Troglitazone	58.7	120
ACKR3	57007	Colonic Neoplasms	MESH:D003110		Acetaminophen|arsenite|Azathioprine|Azoxymethane|Benzo(a)pyrene|Cisplatin|Coal Tar|Curcumin|Dexamethasone|Dextran Sulfate|Diclofenac|Fluorouracil|Lipopolysaccharides|Methotrexate|Oxaliplatin|Piroxicam|Plant Extracts|Topotecan|trichostatin A|Troglitazone	58.32	110
TP53I3	9540	Colonic Neoplasms	MESH:D003110		2-amino-1-methyl-6-phenylimidazo(4,5-b)pyridine|Acetaminophen|Apigenin|Atrazine|Benzo(a)pyrene|Camptothecin|chrysin|Cisplatin|Decitabine|Doxorubicin|Fluorouracil|Genistein|Ifosfamide|Malathion|Methotrexate|Mitomycin|nimesulide|Quercetin|Resveratrol	58.17	102
BUB1B	701	Colonic Neoplasms	MESH:D003110		2-amino-1-methyl-6-phenylimidazo(4,5-b)pyridine|4-hydroxy-2-nonenal|Acetaminophen|Atrazine|Azacitidine|Azathioprine|Benzo(a)pyrene|Cisplatin|Decitabine|Docetaxel|Doxorubicin|Fluorouracil|Genistein|geraniol|Methotrexate|Oxaliplatin|Piroxicam|Quercetin|Resveratrol|Thalidomide|Topotecan|Troglitazone	58.13	113
GPX2	2877	Colonic Neoplasms	MESH:D003110		2-amino-1-methyl-6-phenylimidazo(4,5-b)pyridine|4-hydroxy-2-nonenal|Acetaminophen|Acetylcysteine|arsenite|Azathioprine|Benzo(a)pyrene|cinnamic aldehyde|Cisplatin|Diclofenac|Dietary Fats|Diethylnitrosamine|Fluorouracil|Glucose|Hydrogen Peroxide|Iron|Lipopolysaccharides|Melatonin|Methotrexate|Methylnitrosourea|Plant Extracts|Quercetin|Resveratrol|Troglitazone	57.85	115
PHLDA3	23612	Colonic Neoplasms	MESH:D003110		1,2-Dimethylhydrazine|Acetaminophen|Benzo(a)pyrene|Cisplatin|Coal Tar|Dexamethasone|Diethylnitrosamine|Doxorubicin|Fluorouracil|Genistein|Hydroxyurea|Ifosfamide|Metformin|Methylnitrosourea|Mitomycin|Niclosamide|Oxaliplatin|Plant Extracts|Quercetin|Topotecan|trichostatin A	57.77	104
GDF15	9518	Colorectal Neoplasms	MESH:D015179		1,2-Dimethylhydrazine|Air Pollutants|Arsenic|Arsenic Trioxide|Aspirin|Calcitriol|Celecoxib|chromium hexavalent ion|Cisplatin|Copper|Decitabine|Doxorubicin|Etoposide|Fenretinide|Fluorouracil|Folic Acid|Ibuprofen|Indomethacin|Irinotecan|Mitomycin|Mitoxantrone|Oxaliplatin|pinosylvin|pterostilbene|Quercetin|Resveratrol|Sulindac|Vincristine	57.69	109
EGR1	1958	Colorectal Neoplasms	MESH:D015179		1,2-Dimethylhydrazine|2-amino-1-methyl-6-phenylimidazo(4,5-b)pyridine|2-amino-3,8-dimethylimidazo(4,5-f)quinoxaline|Acrolein|Arsenic|Arsenic Trioxide|Aspirin|Calcitriol|chromium hexavalent ion|Cisplatin|Copper|Decitabine|Dietary Fats|Doxorubicin|epigallocatechin gallate|Fluorouracil|Folic Acid|gemcitabine|Indomethacin|Irinotecan|Methotrexate|Mitomycin|Mitoxantrone|Niclosamide|Oxaliplatin|Polychlo…	57.4	111
SLCO2B1	11309	Colonic Neoplasms	MESH:D003110		1,2-Dimethylhydrazine|Acetaminophen|Azoxymethane|Benzo(a)pyrene|Capecitabine|Cholic Acid|Dexamethasone|Dextran Sulfate|Dietary Fats|Docetaxel|hesperetin|Hydrogen Peroxide|Irinotecan|Mesalamine|Metformin|Methotrexate|Metronidazole|Pioglitazone|Plant Extracts|Quercetin|Topotecan|Vanadium	57.25	110
CD40	958	Colonic Neoplasms	MESH:D003110		1,2-Dimethylhydrazine|4-hydroxy-2-nonenal|Acetaminophen|Apigenin|arsenite|Asbestos|Benzo(a)pyrene|Cisplatin|Curcumin|Decitabine|Dexamethasone|Diethylnitrosamine|Doxorubicin|Fluorouracil|helenalin|Indomethacin|Lipopolysaccharides|Lovastatin|Niclosamide|Plant Extracts|Plant Preparations|Polysaccharides|Quercetin|Resveratrol	57.16	110
ALDH3A2	224	Colonic Neoplasms	MESH:D003110		Acetaminophen|Azoxymethane|Benzo(a)pyrene|Bezafibrate|Cisplatin|Dextran Sulfate|Diclofenac|Dietary Fats|Diethylnitrosamine|Doxorubicin|epigallocatechin gallate|Fluorouracil|Genistein|Permethrin|Plant Extracts|Quercetin|Resveratrol|Sulindac|tallow|trichostatin A|Troglitazone	57.11	121
MCM7	4176	Colonic Neoplasms	MESH:D003110		2-amino-1-methyl-6-phenylimidazo(4,5-b)pyridine|Acetaminophen|Atrazine|Benzo(a)pyrene|Cisplatin|Curcumin|Decitabine|Diclofenac|Diethylnitrosamine|Doxorubicin|Fluorouracil|Genistein|Niclosamide|nimesulide|Oxaliplatin|Plant Extracts|Quercetin|Resveratrol|Topotecan|trichostatin A|Troglitazone	57.11	119
PLOD2	5352	Colonic Neoplasms	MESH:D003110		Acetaminophen|Azoxymethane|Benzo(a)pyrene|Cisplatin|Curcumin|Dexamethasone|Dextran Sulfate|Diethylnitrosamine|doxifluridine|Doxorubicin|Fluorouracil|Fonofos|Genistein|Glucose|Isoniazid|Oxaliplatin|Quercetin|Resveratrol|Topotecan|trichostatin A|Trinitrobenzenesulfonic Acid	57.11	118
PTGR1	22949	Colonic Neoplasms	MESH:D003110		2-hexenal|4-hydroxy-2-nonenal|Acetaminophen|alachlor|Azathioprine|Azoxymethane|Benzo(a)pyrene|Caffeine|cinnamic aldehyde|Cisplatin|Decitabine|Dexamethasone|Dextran Sulfate|Diclofenac|Dietary Fats|Diethylnitrosamine|Fluorouracil|Hydrogen Peroxide|Indomethacin|Niclosamide|nimesulide|Quercetin|trichostatin A	57	120
GSTA3	2940	Colonic Neoplasms	MESH:D003110		1,2-Dimethylhydrazine|2-amino-1-methyl-6-phenylimidazo(4,5-b)pyridine|4-hydroxy-2-nonenal|Acetaminophen|arsenite|Benzo(a)pyrene|Butylated Hydroxytoluene|Cholic Acid|Cisplatin|Diclofenac|Dietary Fats|Diethylnitrosamine|Doxorubicin|Indomethacin|Irinotecan|Lipopolysaccharides|Lithocholic Acid|Metronidazole|nimesulide|Oxaliplatin|Plant Extracts|Plant Preparations|Quercetin|Resveratrol|Topotecan|Trogl…	56.78	117
CSF1	1435	Colonic Neoplasms	MESH:D003110		Acetaminophen|Asbestos|Azacitidine|Azoxymethane|Benzo(a)pyrene|Cisplatin|Curcumin|Dexamethasone|Dextran Sulfate|Dichlororibofuranosylbenzimidazole|Diclofenac|Dietary Fats|Fluorouracil|Genistein|Lipopolysaccharides|Methotrexate|Niclosamide|Oxaliplatin|Resveratrol|Sulindac|Topotecan|Troglitazone	56.4	122
CKS2	1164	Colonic Neoplasms	MESH:D003110		2-amino-1-methyl-6-phenylimidazo(4,5-b)pyridine|4-hydroxy-2-nonenal|Acetaminophen|arsenite|Benzo(a)pyrene|Cisplatin|Diethylnitrosamine|epigallocatechin gallate|Fluorouracil|Glucose|Hydroxyurea|Irinotecan|Lipopolysaccharides|Mitomycin|Nicotine|nimesulide|Oxaliplatin|Piroxicam|Resveratrol|Topotecan|Troglitazone	55.85	111
MDK	4192	Colonic Neoplasms	MESH:D003110		2-amino-1-methyl-6-phenylimidazo(4,5-b)pyridine|arsenite|Atrazine|Azoxymethane|Benzo(a)pyrene|Carmustine|Cisplatin|Dexamethasone|Dextran Sulfate|Doxorubicin|Gefitinib|Genistein|Glucose|Mitomycin|Oxaliplatin|Piroxicam|Quercetin|Topotecan|Troglitazone	55.79	103
VEGFC	7424	Colonic Neoplasms	MESH:D003110		2-amino-1-methyl-6-phenylimidazo(4,5-b)pyridine|Acetaminophen|Atrazine|Azoxymethane|Benzo(a)pyrene|Dexamethasone|Dextran Sulfate|Doxorubicin|Fonofos|Genistein|Indomethacin|Lipopolysaccharides|nimesulide|Oxaliplatin|Plant Preparations|Polyethylene Glycols|Resveratrol|Thalidomide|Topotecan|trichostatin A|Troglitazone	55.25	105
CEBPB	1051	Colorectal Neoplasms	MESH:D015179		2-amino-1-methyl-6-phenylimidazo(4,5-b)pyridine|2-amino-3,8-dimethylimidazo(4,5-f)quinoxaline|andrographolide|Arsenic|Arsenic Trioxide|Aspirin|Calcitriol|Carmustine|Celecoxib|Cisplatin|Copper|Decitabine|Dietary Fats|Doxorubicin|Fenretinide|Fluorouracil|Folic Acid|gemcitabine|Indomethacin|Methotrexate|Niclosamide|Oxaliplatin|pyrrolidine dithiocarbamic acid|Quercetin|Resveratrol|Riboflavin|Vincrist…	55.03	100
NT5E	4907	Colonic Neoplasms	MESH:D003110		1,2-Dimethylhydrazine|Acetaminophen|Atrazine|Azacitidine|Benzo(a)pyrene|Caffeine|Decitabine|Dexamethasone|Dietary Fats|Diethylnitrosamine|Doxorubicin|Fluorouracil|Genistein|Indomethacin|nimesulide|Oxaliplatin|Polyethylene Glycols|Quercetin|Thalidomide|trichostatin A|Troglitazone	54.81	116
MAPK1	5594	Colorectal Neoplasms	MESH:D015179		2,3',4,4',5-pentachlorobiphenyl|2,4,4'-trichlorobiphenyl|2,4-Dichlorophenoxyacetic Acid|2-amino-1-methyl-6-phenylimidazo(4,5-b)pyridine|Acrolein|Air Pollutants|andrographolide|Arsenic|Arsenic Trioxide|Aspirin|Azoxymethane|Calcitriol|Celecoxib|chromium hexavalent ion|Cisplatin|Copper|Dacarbazine|Decitabine|Dextran Sulfate|Dietary Fats|Dinoprostone|Doxorubicin|epigallocatechin gallate|Erlotinib Hyd…	54.76	126
CFLAR	8837	Colorectal Neoplasms	MESH:D015179		Arsenic Trioxide|Aspirin|Azoxymethane|Celecoxib|Cisplatin|Decitabine|Dextran Sulfate|Doxorubicin|epigallocatechin gallate|Etoposide|Fenretinide|Fluorouracil|Folic Acid|Indomethacin|Irinotecan|Methotrexate|Oxaliplatin|Paclitaxel|Quercetin|Resveratrol|Simvastatin|Sorafenib|Vincristine|Vitamin E	54.72	106
NFKB1	4790	Colorectal Neoplasms	MESH:D015179		2-amino-1-methyl-6-phenylimidazo(4,5-b)pyridine|Acrolein|Arsenic|Arsenic Trioxide|Aspirin|Azoxymethane|Carmustine|Celecoxib|Cisplatin|Copper|Decitabine|Dextran Sulfate|Dietary Fats|Dinoprostone|Doxorubicin|epigallocatechin gallate|Fenretinide|Fluorouracil|Folic Acid|Gefitinib|Ibuprofen|Indomethacin|Irinotecan|Niclosamide|Paclitaxel|pterostilbene|pyrrolidine dithiocarbamic acid|Quercetin|Resveratr…	54.5	108
INSIG1	3638	Colorectal Neoplasms	MESH:D015179		2,3',4,4',5-pentachlorobiphenyl|2-amino-1-methyl-6-phenylimidazo(4,5-b)pyridine|Arsenic Trioxide|Aspirin|Calcitriol|Carmustine|chromium hexavalent ion|Cisplatin|Copper|Decitabine|Dietary Fats|Doxorubicin|epigallocatechin gallate|Etoposide|Fluorouracil|Folic Acid|gemcitabine|Ibuprofen|Indomethacin|Irinotecan|Isoflavones|Niclosamide|Oxaliplatin|Paclitaxel|Resveratrol	54.45	102
RBP1	5947	Colonic Neoplasms	MESH:D003110		2-amino-1-methyl-6-phenylimidazo(4,5-b)pyridine|Acetaminophen|Atrazine|Benzo(a)pyrene|Cisplatin|Curcumin|Decitabine|Dexamethasone|Dietary Fats|Diethylnitrosamine|Doxorubicin|Fluorouracil|Fonofos|Genistein|Lipopolysaccharides|nimesulide|Quercetin|tallow|trichostatin A|Trinitrobenzenesulfonic Acid|Vitamin A	54.39	104
UGDH	7358	Colonic Neoplasms	MESH:D003110		Acetaminophen|Acetylcysteine|Azoxymethane|Benzo(a)pyrene|Cisplatin|Dextran Sulfate|Dietary Fats|Diethylnitrosamine|epigallocatechin gallate|Fluorouracil|Genistein|nimesulide|Oxaliplatin|Permethrin|Plant Oils|Quercetin|tallow|Topotecan|trichostatin A|Troglitazone	54.38	118
DLK1	8788	Colonic Neoplasms	MESH:D003110		Atrazine|Azacitidine|Azoxymethane|Benzo(a)pyrene|Bezafibrate|Cisplatin|Decitabine|Dexamethasone|Dextran Sulfate|Dietary Fats|Doxorubicin|Fluorouracil|Genistein|Indomethacin|Lipopolysaccharides|Plant Extracts|Thalidomide|trichostatin A	54.11	106
NANOG	79923	Colonic Neoplasms	MESH:D003110		1,2-Dimethylhydrazine|Apigenin|Benzo(a)pyrene|Butyrates|Cisplatin|Curcumin|Decitabine|Deoxycholic Acid|Fluorouracil|Fluoxetine|Glucose|Indomethacin|Lipopolysaccharides|Niclosamide|Nicotine|Quercetin|Resveratrol|Thalidomide|trichostatin A	53.87	106
CXCL1	2919	Colorectal Neoplasms	MESH:D015179		Acrolein|Air Pollutants|Arsenic|Aspirin|Azoxymethane|Calcitriol|Carmustine|chromium hexavalent ion|Cisplatin|Copper|Dextran Sulfate|Dietary Fats|Doxorubicin|epigallocatechin gallate|Famotidine|Fluorouracil|Folic Acid|gemcitabine|Indomethacin|Irinotecan|Mesalamine|Methotrexate|Oxaliplatin|Paclitaxel|pyrrolidine dithiocarbamic acid|Quercetin|Resveratrol|rofecoxib|Simvastatin|Vitamin D	53.79	104
SPARC	6678	Colorectal Neoplasms	MESH:D015179	marker/mechanism	Arsenic|Aspirin|Azoxymethane|Calcitriol|Carmustine|Cisplatin|Copper|Decitabine|Dextran Sulfate|Dietary Fats|Doxorubicin|Fenretinide|Fluorouracil|Folic Acid|Indomethacin|Irinotecan|Isoflavones|Magnesium|nimesulide|Oxaliplatin|Paclitaxel|Resveratrol|Rimonabant	53.62	103
CAT	847	Colorectal Neoplasms	MESH:D015179		1,2-Dimethylhydrazine|2,4-Dichlorophenoxyacetic Acid|2-amino-1-methyl-6-phenylimidazo(4,5-b)pyridine|Acrolein|Air Pollutants|andrographolide|Arsenic|Arsenic Trioxide|Aspirin|Carmustine|Celecoxib|chromium hexavalent ion|Cisplatin|Copper|Dextran Sulfate|Dietary Fats|Dinoprostone|Doxorubicin|epigallocatechin gallate|Etoposide|Famotidine|Fluorouracil|Folic Acid|Hemin|Ibuprofen|Indomethacin|Meloxicam|…	53.49	110
MAPK3	5595	Colorectal Neoplasms	MESH:D015179		2,3',4,4',5-pentachlorobiphenyl|2,4,4'-trichlorobiphenyl|2-amino-1-methyl-6-phenylimidazo(4,5-b)pyridine|Acrolein|andrographolide|Arsenic|Arsenic Trioxide|Aspirin|Azoxymethane|Calcitriol|Celecoxib|chromium hexavalent ion|Cisplatin|Copper|Dacarbazine|Decitabine|Dextran Sulfate|Dietary Fats|Dinoprostone|Doxorubicin|epigallocatechin gallate|Erlotinib Hydrochloride|Etoposide|Famotidine|Fenretinide|Fl…	53.2	124
G6PC	2538	Colonic Neoplasms	MESH:D003110		1,2-Dimethylhydrazine|Acetaminophen|Acetylcysteine|Azoxymethane|Benzo(a)pyrene|Cisplatin|Curcumin|Dexamethasone|Dextran Sulfate|Dietary Fats|Diethylnitrosamine|epigallocatechin gallate|Glucose|Iron|Lipopolysaccharides|Metformin|Plant Extracts|Plant Preparations|Polysaccharides|Quercetin|Resveratrol|Troglitazone|Vitamin A	52.77	107
HMOX1	3162	Colorectal Neoplasms	MESH:D015179		2-amino-1-methyl-6-phenylimidazo(4,5-b)pyridine|2-amino-3,8-dimethylimidazo(4,5-f)quinoxaline|Acrolein|Air Pollutants|andrographolide|Arsenic|Arsenic Trioxide|Aspirin|Azoxymethane|Calcitriol|Carmustine|Celecoxib|chromium hexavalent ion|Cisplatin|Copper|Dextran Sulfate|Dietary Fats|Dinoprostone|Doxorubicin|epigallocatechin gallate|Fenretinide|Fluorouracil|Folic Acid|Gefitinib|Hemin|Indomethacin|Li…	52.63	114
MELK	9833	Colonic Neoplasms	MESH:D003110		2-amino-1-methyl-6-phenylimidazo(4,5-b)pyridine|Acetaminophen|arsenite|Azathioprine|Benzo(a)pyrene|Cisplatin|Coal Tar|Dietary Fats|Doxorubicin|epigallocatechin gallate|Fluorouracil|Genistein|Methotrexate|Niclosamide|Oxaliplatin|Resveratrol|Topotecan|Troglitazone	52.46	102
AKR1C3	8644	Colonic Neoplasms	MESH:D003110		4-hydroxy-2-nonenal|Acetaminophen|Acetylcysteine|Apigenin|Aspirin|Atrazine|Benzo(a)pyrene|Capecitabine|Cisplatin|Dexamethasone|doxifluridine|Doxorubicin|epigallocatechin gallate|Fluorouracil|Hydrogen Peroxide|Indomethacin|Lithocholic Acid|Oxaliplatin|Quercetin|Resveratrol|Sulindac|trichostatin A|Troglitazone|Ursodeoxycholic Acid	52.45	106
IL1A	3552	Colorectal Neoplasms	MESH:D015179		Air Pollutants|Arsenic|Arsenic Trioxide|Aspirin|Azoxymethane|Calcitriol|Cisplatin|Copper|Dextran Sulfate|Dietary Fats|Dinoprostone|Doxorubicin|epigallocatechin gallate|Erlotinib Hydrochloride|Fenretinide|Fluorouracil|Folic Acid|gemcitabine|Ibuprofen|Indomethacin|Mesalamine|Methotrexate|nimesulide|Oxaliplatin|Polychlorinated Biphenyls|Quercetin|Resveratrol|rofecoxib|Simvastatin|Sulindac|Zidovudine	51.73	104
ANXA3	306	Colonic Neoplasms	MESH:D003110		1,2-Dimethylhydrazine|Acetaminophen|Asbestos|Benzo(a)pyrene|Cisplatin|Dexamethasone|Dietary Fats|Diethylnitrosamine|Fluorouracil|Genistein|Hydrogen Peroxide|Indomethacin|Lipopolysaccharides|Lithocholic Acid|nimesulide|Oxaliplatin|Quercetin|Resveratrol|rofecoxib|trichostatin A|Troglitazone	51.01	119
CP	1356	Colonic Neoplasms	MESH:D003110	marker/mechanism	4-hydroxy-2-nonenal|Acetaminophen|Atrazine|Azoxymethane|Benzo(a)pyrene|Cisplatin|Dexamethasone|Dextran Sulfate|Dietary Fats|Diethylnitrosamine|diisopropanolnitrosamine|Doxorubicin|Fluorouracil|Genistein|Hydrogen Peroxide|Indomethacin|Iron|Lipopolysaccharides|nimesulide|Plant Extracts|Plant Preparations|Quercetin|trichostatin A|Troglitazone	50.93	125
FOXA2	3170	Colonic Neoplasms	MESH:D003110		Acetaminophen|alachlor|arsenite|Azoxymethane|Benzo(a)pyrene|Curcumin|Dexamethasone|Dextran Sulfate|Fluorouracil|Genistein|geraniol|Glucose|Hydrogen Peroxide|Lipopolysaccharides|Metformin|Methylnitrosourea|Resveratrol|Vitamin A	50.59	105
RRM2B	50484	Colonic Neoplasms	MESH:D003110		2-amino-1-methyl-6-phenylimidazo(4,5-b)pyridine|2-amino-3-methylimidazo(4,5-f)quinoline|Acetaminophen|Azacitidine|Benzo(a)pyrene|Cisplatin|Decitabine|Doxorubicin|Fluorouracil|Genistein|Hydroxyurea|Ifosfamide|Metformin|Methotrexate|Morphine|Plant Extracts|Quercetin|Resveratrol	50.59	100
EREG	2069	Colonic Neoplasms	MESH:D003110		1,2-Dimethylhydrazine|Acetaminophen|arsenite|Atrazine|Benzo(a)pyrene|Butylated Hydroxytoluene|Cisplatin|Dexamethasone|Dextran Sulfate|Doxorubicin|Fluorouracil|Genistein|Hydrogen Peroxide|Irinotecan|Lipopolysaccharides|Methotrexate|nimesulide|Quercetin|Troglitazone	50.1	112
ERBB3	2065	Colonic Neoplasms	MESH:D003110		Acetaminophen|Azoxymethane|Benzo(a)pyrene|Capecitabine|Curcumin|Dexamethasone|Dextran Sulfate|doxifluridine|Doxorubicin|Fluorouracil|Folfox protocol|Genistein|Glucose|Metformin|Mitomycin|Quercetin|Resveratrol|Topotecan|trichostatin A|Troglitazone	49.93	121
NOS2	4843	Colorectal Neoplasms	MESH:D015179		1,2-Dimethylhydrazine|2-amino-1-methyl-6-phenylimidazo(4,5-b)pyridine|Acrolein|Air Pollutants|Arsenic|Arsenic Trioxide|Aspirin|Azoxymethane|Calcitriol|Carmustine|Celecoxib|chromium hexavalent ion|Cisplatin|Copper|Decitabine|Dextran Sulfate|Dietary Fats|Dinoprostone|Doxorubicin|epigallocatechin gallate|Etoposide|Fluorouracil|Folic Acid|Hemin|Ibuprofen|Indomethacin|Lignans|Magnesium|Mesalamine|Meth…	49.38	106
ALB	213	Colorectal Neoplasms	MESH:D015179		2,4-Dichlorophenoxyacetic Acid|2-amino-1-methyl-6-phenylimidazo(4,5-b)pyridine|4-biphenylamine|Acrolein|alfacalcidol|Anti-Inflammatory Agents, Non-Steroidal|Arsenic Trioxide|Aspirin|Azacitidine|Azoxymethane|Cisplatin|Copper|Decitabine|Dextran Sulfate|Dietary Fats|Doxorubicin|Fenretinide|Fluorouracil|Folic Acid|Hemin|Ibuprofen|Indomethacin|Irinotecan|Leucovorin|Mesalamine|Methotrexate|Pesticides|P…	49.34	109
RAD23B	5887	Colonic Neoplasms	MESH:D003110		2-amino-1-methyl-6-phenylimidazo(4,5-b)pyridine|2-amino-3,8-dimethylimidazo(4,5-f)quinoxaline|Atrazine|Benzo(a)pyrene|Celecoxib|chlorophyllin|Cisplatin|Decitabine|Dexamethasone|Doxorubicin|Fluorouracil|Indomethacin|Irinotecan|Oxaliplatin|Resveratrol|Topotecan|trichostatin A	49.34	108
RAMP1	10267	Colonic Neoplasms	MESH:D003110		Atrazine|Azoxymethane|Benzo(a)pyrene|Curcumin|Dexamethasone|Dextran Sulfate|Dietary Fats|Diethylnitrosamine|Doxorubicin|Fluorouracil|Fonofos|glyphosate|Indomethacin|Irinotecan|Methotrexate|Nicotine|Quercetin	48.95	114
KIT	3815	Colonic Neoplasms	MESH:D003110		Acetaminophen|alvocidib|Azoxymethane|Benzo(a)pyrene|Cisplatin|Curcumin|DDT|Dexamethasone|Dextran Sulfate|diallyl disulfide|Doxorubicin|epigallocatechin gallate|Fluorouracil|Genistein|glyphosate|Iron|Resveratrol|tanespimycin|trichostatin A|Vitamin D	48.94	105
BAD	572	Colorectal Neoplasms	MESH:D015179		Acrolein|Air Pollutants|Arsenic Trioxide|Aspirin|Azacitidine|Celecoxib|chromium hexavalent ion|Cisplatin|Copper|Doxorubicin|Erlotinib Hydrochloride|Fluorouracil|Folic Acid|Indomethacin|Methotrexate|Mitomycin|Niclosamide|Oxaliplatin|Paclitaxel|pterostilbene|Quercetin|Resveratrol|Simvastatin|Sorafenib|Sulindac	48.61	101
CHEK2	11200	Colorectal Neoplasms	MESH:D015179	marker/mechanism	Arsenic Trioxide|Aspirin|Calcitriol|chromium hexavalent ion|Cisplatin|Copper|Doxorubicin|Etoposide|Fenretinide|Floxuridine|Fluorouracil|Folic Acid|Irinotecan|Isoflavones|Mitomycin|Niclosamide|Oxaliplatin|Paclitaxel|Quercetin|Resveratrol|Vincristine|Zidovudine	48.14	102
ABCC6	368	Colonic Neoplasms	MESH:D003110		Acetaminophen|Azoxymethane|Benzo(a)pyrene|Dexamethasone|Dextran Sulfate|diallyl disulfide|Dietary Fats|Diethylnitrosamine|Docetaxel|Doxorubicin|Fluorouracil|Indomethacin|Isoniazid|Lipopolysaccharides|Lithocholic Acid|Quercetin|trichostatin A|Troglitazone	47.98	115
PPARG	5468	Colorectal Neoplasms	MESH:D015179	marker/mechanism	andrographolide|Anti-Inflammatory Agents, Non-Steroidal|Arsenic|Arsenic Trioxide|Aspirin|Azacitidine|Azoxymethane|Calcitriol|Celecoxib|Cisplatin|Copper|Decitabine|Dextran Sulfate|Dietary Fats|Doxorubicin|epigallocatechin gallate|Fenretinide|Fluorouracil|gemcitabine|Ibuprofen|Indomethacin|Leucovorin|Mesalamine|Methotrexate|nimesulide|Oxaliplatin|Polychlorinated Biphenyls|Quercetin|Resveratrol|Rimo…	47.89	104
TPMT	7172	Colonic Neoplasms	MESH:D003110		Acetaminophen|Azathioprine|Azoxymethane|Benzo(a)pyrene|Cisplatin|Dextran Sulfate|Fluorouracil|Irinotecan|Malathion|Methotrexate|Oxaliplatin|Plant Extracts|Resveratrol|Topotecan|trichostatin A|Troglitazone	47.61	113
ABCB1A	18671	Colonic Neoplasms	MESH:D003110		2-amino-1-methyl-6-phenylimidazo(4,5-b)pyridine|2-amino-3,8-dimethylimidazo(4,5-f)quinoxaline|Acetaminophen|Azoxymethane|Benzo(a)pyrene|Celecoxib|Cholic Acid|Cisplatin|Clotrimazole|Dexamethasone|Dextran Sulfate|Diclofenac|Dietary Fats|Diethylnitrosamine|Doxorubicin|Irinotecan|Lipopolysaccharides|Morphine|Plant Extracts|tallow|Ursodeoxycholic Acid|Vitamin A	47.57	101
KITLG	4254	Colonic Neoplasms	MESH:D003110		1,2-Dimethylhydrazine|Acetaminophen|Acetylcysteine|Atrazine|Benzo(a)pyrene|Cisplatin|Dexamethasone|Doxorubicin|Fluorouracil|Genistein|Hydrogen Peroxide|Indomethacin|Lipopolysaccharides|Methotrexate|Oxaliplatin|Quercetin|Topotecan|trichostatin A|Trinitrobenzenesulfonic Acid	47.49	104
ACTG2	72	Colonic Neoplasms	MESH:D003110	marker/mechanism	1,2-Dimethylhydrazine|2-amino-1-methyl-6-phenylimidazo(4,5-b)pyridine|Acetaminophen|arsenite|Benzo(a)pyrene|Carmustine|DDT|Dexamethasone|Dietary Fats|Diethylnitrosamine|Fluorouracil|Genistein|glyphosate|Hydrogen Peroxide|Pioglitazone|Topotecan|Vitamin A	46.83	116
PCLAF	9768	Colonic Neoplasms	MESH:D003110		2-amino-1-methyl-6-phenylimidazo(4,5-b)pyridine|Acetaminophen|Azathioprine|Benzo(a)pyrene|Cisplatin|Dexamethasone|Dietary Fats|Diethylnitrosamine|Fluorouracil|Genistein|Indomethacin|Irinotecan|Methotrexate|Oxaliplatin|Piroxicam|Resveratrol|Topotecan	46.66	103
IMPDH2	3615	Colonic Neoplasms	MESH:D003110		2-amino-1-methyl-6-phenylimidazo(4,5-b)pyridine|Acetaminophen|Azathioprine|Caffeine|chlorophyllin|Dexamethasone|Doxorubicin|Fluorouracil|Genistein|Methotrexate|nimesulide|Oxaliplatin|Quercetin|Resveratrol|Topotecan|Ursodeoxycholic Acid	46.61	106
SAA1	6288	Colonic Neoplasms	MESH:D003110		Acetaminophen|Azoxymethane|Benzo(a)pyrene|Cisplatin|Dexamethasone|Dextran Sulfate|Diclofenac|Dietary Fats|Diethylnitrosamine|Fluorouracil|Indomethacin|Lipopolysaccharides|Plant Oils|Polyethylene Glycols|Resveratrol|Sulindac|tallow	46.5	113
DES	1674	Colonic Neoplasms	MESH:D003110		2-amino-1-methyl-6-phenylimidazo(4,5-b)pyridine|Acetaminophen|Azacitidine|Benzo(a)pyrene|Celecoxib|DDT|Dexamethasone|Dietary Fats|Doxorubicin|Fluorouracil|Hydrogen Peroxide|Methotrexate|Pioglitazone|Plant Extracts|Quercetin|Resveratrol|Thalidomide|trichostatin A	46.39	103
SLC47A1	55244	Colonic Neoplasms	MESH:D003110		Acetaminophen|Azoxymethane|Benzo(a)pyrene|Caffeine|Cisplatin|Dexamethasone|Dextran Sulfate|Dietary Fats|Diethylnitrosamine|Fluorouracil|Genistein|Indomethacin|Metformin|Methotrexate|Nicotine|Oxaliplatin|Plant Preparations|Topotecan	45.98	111
HBA1	3039	Colonic Neoplasms	MESH:D003110		2-amino-1-methyl-6-phenylimidazo(4,5-b)pyridine|Acetaminophen|Cisplatin|Diethylnitrosamine|Doxorubicin|epigallocatechin gallate|Fluorouracil|Glucose|Iron|Methotrexate|Methylnitrosourea|nimesulide|Orlistat|Plant Extracts|Quercetin|Resveratrol	45.85	103
EFEMP1	2202	Colonic Neoplasms	MESH:D003110		2-amino-1-methyl-6-phenylimidazo(4,5-b)pyridine|Acetaminophen|Azathioprine|Benzo(a)pyrene|Cisplatin|Decitabine|Dexamethasone|Dietary Fats|Diethylnitrosamine|Doxorubicin|Fluorouracil|Indomethacin|Methotrexate|Plant Extracts|Quercetin|Resveratrol|trichostatin A	45.56	105
[truncated: 41 more rows]

## Sheet: GeneCards
Gene Symbol	Description	Category	Gifts	GC Id	Relevance score	GeneCards Link
[truncated: 679 more rows]

## Sheet: DisGeNET
Disease	Disease_id	Gene	Gene_id	UniProt	Gene_Full_Name	Protein_Class	N_diseases_g	DSI_g	DPI_g	pLI	Score_gda	EL_gda	EI_gda	N_PMIDs	N_SNPs_gda	First_Ref	Last_Ref
[truncated: 3,298 more rows]

[truncated: 4 more sheets: DRAR-CPI, SwissTargetPrediction, PubChem, PharmMapper]
